# Supplementary material for: Critical role of SIK3 in mediating high salt and IL-17 synergy leading to breast cancer cell proliferation
Source: PLoS One. 2017 Jun 28;12(6):e0180097. doi: 10.1371/journal.pone.0180097 (PMC5489190; doi:10.1371/journal.pone.0180097)
Supplement: S1 Table — A cut-off heavy to light ratio (H/L) of >1.8 is considered significant. (XLSX) [file pone.0180097.s001.xlsx]

## Sheet: evidence
Sequence	Length	K Count	R Count	Modifications	Modified sequence	Carbamidomethyl (C) Probabilities	Oxidation (M) Probabilities	Phospho (STY) Probabilities	Carbamidomethyl (C) Score Diffs	Oxidation (M) Score Diffs	Phospho (STY) Score Diffs	Carbamidomethyl (C)	Oxidation (M)	Phospho (STY)	Proteins	Leading Proteins	Leading Razor Protein	Gene Names	Protein Names	Fasta headers	Type	Labeling State	Raw file	MS/MS m/z	Charge	m/z	Mass	Resolution	Uncalibrated - Calibrated m/z [ppm]	Mass Error [ppm]	Uncalibrated Mass Error [ppm]	Max intensity m/z 0	Max intensity m/z 1	Retention time	B mixture	Retention Length	Calibrated Retention Time	Calibrated Retention Time Start	Calibrated Retention Time Finish	Retention Time Calibration	Match Time Difference	PIF	Fraction of total spectrum	Base peak fraction	PEP	MS/MS Count	MS/MS Scan Number	Score	Delta score
AADAEAEVASLNR	13	0	1	Unmodified	_AADAEAEVASLNR_							0	0	0	sp|P06753|TPM3_HUMAN	sp|P06753|TPM3_HUMAN	sp|P06753|TPM3_HUMAN			>sp|P06753|TPM3_HUMAN Tropomyosin alpha-3 chain OS=Homo sapiens GN=TPM3 PE=1 SV=1	MULTI-MSMS		sh_4136_VT_061515_Expt_1_200mM	658.82	2	658.826	1315.64	50799.2	-3.747	-0.19717	-3.9441	658.826	664.33	53.267	NaN	0.35368	53.267	53.093	53.446	0		0	0	0	0.0059244	1	12979	113.24	113.24
AADESERGMKVIENR	15	1	2	Oxidation (M)	_AADESERGM(ox)KVIENR_		AADESERGM(1)KVIENR			AADESERGM(85.46)KVIENR		0	1	0	sp|P67936|TPM4_HUMAN;sp|P06753|TPM3_HUMAN;Q3SX28;sp|P07951|TPM2_HUMAN	sp|P67936|TPM4_HUMAN;sp|P06753|TPM3_HUMAN;Q3SX28	Q3SX28			>sp|P67936|TPM4_HUMAN Tropomyosin alpha-4 chain OS=Homo sapiens GN=TPM4 PE=1 SV=3;>sp|P06753|TPM3_HUMAN Tropomyosin alpha-3 chain OS=Homo sapiens GN=TPM3 PE=1 SV=1;>Q3SX28 TREMBL:Q3SX28;Q5KR48 (Bos taurus) Tropomyosin 2;>sp|P07951|TPM2_HUMAN Tropomyosin be	MULTI-MSMS		sh_4136_VT_061515_Expt_1_50mM	574.28	3	574.281	1719.82	53933.4	-3.2675	-0.21449	-3.482	574.281	583.624	39.342	NaN	0.55514	39.342	39.073	39.628	0		0	0	0	0.0060437	2	10488	85.457	85.457
AADPPAENSSAPEAEQGGAE	20	0	0	Unmodified	_AADPPAENSSAPEAEQGGAE_							0	0	0	sp|P67809|YBOX1_HUMAN	sp|P67809|YBOX1_HUMAN	sp|P67809|YBOX1_HUMAN			>sp|P67809|YBOX1_HUMAN Nuclease-sensitive element-binding protein 1 OS=Homo sapiens GN=YBX1 PE=1 SV=3	ISO-MSMS	-1	sh_4136_VT_061515_Expt_1_25mM	949.4	2	949.406	1896.8	NaN	NaN	0.28043	NaN	NaN	NaN	41.969	NaN	0.64153	41.969	41.663	42.304	0		0	0	0	0.0076349	1	12168	106	73.486
AAGARPLTSPESLSR	15	0	2	Phospho (STY)	_AAGARPLTS(ph)PESLSR_			AAGARPLT(0.022)S(0.974)PES(0.003)LSR			AAGARPLT(-16.37)S(16.37)PES(-24.65)LS(-49.18)R	0	0	1	sp|P46379|BAG6_HUMAN	sp|P46379|BAG6_HUMAN	sp|P46379|BAG6_HUMAN			>sp|P46379|BAG6_HUMAN Large proline-rich protein BAG6 OS=Homo sapiens GN=BAG6 PE=1 SV=2	MULTI-MSMS		sh_4136_VT_061515_Expt_1_100mM	806.9	2	796.893	1591.77	45854.6	-3.6943	-0.49969	-4.194	796.893	806.901	54.389	NaN	0.8327	54.389	53.963	54.796	0		0	0	0	0.00018221	2	14203	135.09	135.09
AAGARPLTSPESLSR	15	0	2	Phospho (STY)	_AAGARPLTS(ph)PESLSR_			AAGARPLT(0.161)S(0.839)PESLSR			AAGARPLT(-7.18)S(7.18)PES(-43.36)LS(-66.56)R	0	0	1	sp|P46379|BAG6_HUMAN	sp|P46379|BAG6_HUMAN	sp|P46379|BAG6_HUMAN			>sp|P46379|BAG6_HUMAN Large proline-rich protein BAG6 OS=Homo sapiens GN=BAG6 PE=1 SV=2	MULTI-MSMS		sh_4136_VT_061515_Expt_1_150mM	807.4	2	796.893	1591.77	46221.1	-3.3222	-0.16039	-3.4826	796.893	806.902	54.74	NaN	0.96396	54.74	54.212	55.176	0		0	0	0	0.00015724	2	13552	137.45	109.81
AAGARPLTSPESLSR	15	0	2	Phospho (STY)	_AAGARPLTS(ph)PESLSR_			AAGARPLT(0.006)S(0.979)PES(0.014)LSR			AAGARPLT(-21.92)S(18.45)PES(-18.45)LS(-35.38)R	0	0	1	sp|P46379|BAG6_HUMAN	sp|P46379|BAG6_HUMAN	sp|P46379|BAG6_HUMAN			>sp|P46379|BAG6_HUMAN Large proline-rich protein BAG6 OS=Homo sapiens GN=BAG6 PE=1 SV=2	MULTI-MSMS		sh_4136_VT_061515_Expt_1_200mM	796.89	2	796.893	1591.77	45340.2	-3.6024	-0.2844	-3.8868	796.893	807.402	54.961	NaN	0.70741	54.961	54.587	55.295	0		0	0	0	0.012461	2	13545	81.632	81.632
AAGARPLTSPESLSR	15	0	2	Unmodified	_AAGARPLTSPESLSR_							0	0	0	sp|P46379|BAG6_HUMAN	sp|P46379|BAG6_HUMAN	sp|P46379|BAG6_HUMAN			>sp|P46379|BAG6_HUMAN Large proline-rich protein BAG6 OS=Homo sapiens GN=BAG6 PE=1 SV=2	MULTI-MSMS		sh_4136_VT_061515_Expt_1_500mM	511.62	3	504.942	1511.81	58904.2	-3.4479	-0.30477	-3.7526	505.277	511.614	52.904	NaN	0.58157	52.904	52.612	53.194	0		0	0	0	0.028493	2	11480	76.262	76.262
AAGARPLTSPESLSR	15	0	2	Unmodified	_AAGARPLTSPESLSR_							0	0	0	sp|P46379|BAG6_HUMAN	sp|P46379|BAG6_HUMAN	sp|P46379|BAG6_HUMAN			>sp|P46379|BAG6_HUMAN Large proline-rich protein BAG6 OS=Homo sapiens GN=BAG6 PE=1 SV=2	MULTI-MSMS		sh_4136_VT_061515_Expt_1_500mM	756.91	2	756.91	1511.81	46877.5	-3.488	-0.46807	-3.9561	757.411	766.918	52.881	NaN	0.4742	52.881	52.612	53.087	0		0	0	0	0.022365	1	11463	79.652	79.652
AAGARPLTSPESLSR	15	0	2	Unmodified	_AAGARPLTSPESLSR_							0	0	0	sp|P46379|BAG6_HUMAN	sp|P46379|BAG6_HUMAN	sp|P46379|BAG6_HUMAN			>sp|P46379|BAG6_HUMAN Large proline-rich protein BAG6 OS=Homo sapiens GN=BAG6 PE=1 SV=2	MULTI-MSMS		sh_4136_VT_061515_Expt_1_750mM	511.61	3	504.942	1511.81	60878.7	-3.1852	-0.24909	-3.4343	504.942	511.614	52.595	NaN	0.52985	52.595	52.302	52.832	0		0	0	0	0.014533	1	11230	84.566	84.566
AAGGIILTASHCPGGPGGEFGVK	23	1	0	Carbamidomethyl (C),Phospho (STY)	_AAGGIILT(ph)ASHC(ca)PGGPGGEFGVK_	AAGGIILTASHC(1)PGGPGGEFGVK		AAGGIILT(0.5)AS(0.5)HCPGGPGGEFGVK	AAGGIILTASHC(88.26)PGGPGGEFGVK		AAGGIILT(0)AS(0)HCPGGPGGEFGVK	1	0	1	sp|Q15124|PGM5_HUMAN	sp|Q15124|PGM5_HUMAN	sp|Q15124|PGM5_HUMAN			>sp|Q15124|PGM5_HUMAN Phosphoglucomutase-like protein 5 OS=Homo sapiens GN=PGM5 PE=1 SV=2	MULTI-MSMS		sh_4136_VT_061515_Expt_1_250mM	748.03	3	745.021	2232.04	48001.6	-4.236	0.3112	-3.9248	745.021	748.026	70.935	NaN	0.76494	70.935	70.586	71.351	0		0	0	0	0.0036845	2	16821	88.264	88.264
AAGGIILTASHCPGGPGGEFGVK	23	1	0	Carbamidomethyl (C),Phospho (STY)	_AAGGIILTAS(ph)HC(ca)PGGPGGEFGVK_	AAGGIILTASHC(1)PGGPGGEFGVK		AAGGIILT(0.152)AS(0.848)HCPGGPGGEFGVK	AAGGIILTASHC(102.57)PGGPGGEFGVK		AAGGIILT(-7.48)AS(7.48)HCPGGPGGEFGVK	1	0	1	sp|Q15124|PGM5_HUMAN	sp|Q15124|PGM5_HUMAN	sp|Q15124|PGM5_HUMAN			>sp|Q15124|PGM5_HUMAN Phosphoglucomutase-like protein 5 OS=Homo sapiens GN=PGM5 PE=1 SV=2	MULTI-MSMS		sh_4136_VT_061515_Expt_1_300mM	747.69	3	745.021	2232.04	48501.3	-4.2503	-0.35015	-4.6004	745.355	748.026	71.303	NaN	1.4387	71.303	70.801	72.24	0		0	0	0	0.00033219	5	17414	102.57	102.57
AAGGIILTASHCPGGPGGEFGVK	23	1	0	Carbamidomethyl (C),Phospho (STY)	_AAGGIILTAS(ph)HC(ca)PGGPGGEFGVK_	AAGGIILTASHC(1)PGGPGGEFGVK		AAGGIILTAS(1)HCPGGPGGEFGVK	AAGGIILTASHC(166.57)PGGPGGEFGVK		AAGGIILT(-33.28)AS(33.28)HCPGGPGGEFGVK	1	0	1	sp|Q15124|PGM5_HUMAN	sp|Q15124|PGM5_HUMAN	sp|Q15124|PGM5_HUMAN			>sp|Q15124|PGM5_HUMAN Phosphoglucomutase-like protein 5 OS=Homo sapiens GN=PGM5 PE=1 SV=2	MULTI-MSMS		sh_4136_VT_061515_Expt_1_300mM	1117.02	2	1117.03	2232.04	38981.7	-5.2932	0.031785	-5.2614	1118.03	1121.54	71.248	NaN	0.68908	71.248	70.974	71.663	0		0	0	0	3.1097e-13	3	17422	166.57	139.07
AAGGIILTASHCPGGPGGEFGVK	23	1	0	Carbamidomethyl (C),Phospho (STY)	_AAGGIILTAS(ph)HC(ca)PGGPGGEFGVK_	AAGGIILTASHC(1)PGGPGGEFGVK		AAGGIILT(0.224)AS(0.776)HCPGGPGGEFGVK	AAGGIILTASHC(115.26)PGGPGGEFGVK		AAGGIILT(-5.39)AS(5.39)HCPGGPGGEFGVK	1	0	1	sp|Q15124|PGM5_HUMAN	sp|Q15124|PGM5_HUMAN	sp|Q15124|PGM5_HUMAN			>sp|Q15124|PGM5_HUMAN Phosphoglucomutase-like protein 5 OS=Homo sapiens GN=PGM5 PE=1 SV=2	MULTI-MSMS		sh_4136_VT_061515_Expt_1_500mM	748.02	3	745.021	2232.04	48570.7	-3.6224	-0.43739	-4.0597	745.02	748.026	71.325	NaN	2.9531	71.325	70.669	73.622	0		0	0	0	5.7523e-05	7	16690	115.26	115.26
AAGGIILTASHCPGGPGGEFGVK	23	1	0	Carbamidomethyl (C),Phospho (STY)	_AAGGIILTAS(ph)HC(ca)PGGPGGEFGVK_	AAGGIILTASHC(1)PGGPGGEFGVK		AAGGIILT(0.039)AS(0.961)HCPGGPGGEFGVK	AAGGIILTASHC(157.31)PGGPGGEFGVK		AAGGIILT(-13.95)AS(13.95)HCPGGPGGEFGVK	1	0	1	sp|Q15124|PGM5_HUMAN	sp|Q15124|PGM5_HUMAN	sp|Q15124|PGM5_HUMAN			>sp|Q15124|PGM5_HUMAN Phosphoglucomutase-like protein 5 OS=Homo sapiens GN=PGM5 PE=1 SV=2	MULTI-MSMS		sh_4136_VT_061515_Expt_1_500mM	1117.52	2	1117.03	2232.04	40630.1	-4.3896	-0.25346	-4.6431	1117.53	1121.54	71.134	NaN	0.98974	71.134	70.731	71.72	-7.6294e-06		0	0	0	1.3985e-12	4	16678	157.31	114.5
AAGGIILTASHCPGGPGGEFGVK	23	1	0	Carbamidomethyl (C),Phospho (STY)	_AAGGIILTAS(ph)HC(ca)PGGPGGEFGVK_	AAGGIILTASHC(1)PGGPGGEFGVK		AAGGIILT(0.023)AS(0.977)HCPGGPGGEFGVK	AAGGIILTASHC(133.93)PGGPGGEFGVK		AAGGIILT(-16.28)AS(16.28)HCPGGPGGEFGVK	1	0	1	sp|Q15124|PGM5_HUMAN	sp|Q15124|PGM5_HUMAN	sp|Q15124|PGM5_HUMAN			>sp|Q15124|PGM5_HUMAN Phosphoglucomutase-like protein 5 OS=Homo sapiens GN=PGM5 PE=1 SV=2	MULTI-MSMS		sh_4136_VT_061515_Expt_1_750mM	745.35	3	745.021	2232.04	49006.3	-3.5269	-0.3165	-3.8434	745.02	748.026	71.168	NaN	2.2868	71.168	70.566	72.853	0		0	0	0	5.0386e-08	9	16498	133.93	133.93
AAGGIILTASHCPGGPGGEFGVK	23	1	0	Carbamidomethyl (C),Phospho (STY)	_AAGGIILT(ph)ASHC(ca)PGGPGGEFGVK_	AAGGIILTASHC(1)PGGPGGEFGVK		AAGGIILT(0.535)AS(0.465)HCPGGPGGEFGVK	AAGGIILTASHC(73.68)PGGPGGEFGVK		AAGGIILT(0.6)AS(-0.6)HCPGGPGGEFGVK	1	0	1	sp|Q15124|PGM5_HUMAN	sp|Q15124|PGM5_HUMAN	sp|Q15124|PGM5_HUMAN			>sp|Q15124|PGM5_HUMAN Phosphoglucomutase-like protein 5 OS=Homo sapiens GN=PGM5 PE=1 SV=2	ISO-MSMS	1	sh_4136_VT_061515_Expt_1_750mM	1121.53	2	1117.03	2232.04	NaN	NaN	0.97066	NaN	NaN	NaN	70.967	NaN	0.54667	70.967	70.69	71.236	0		0	0	0	0.029285	1	16550	73.676	41.165
AAGVNVEPFWPGLFAK	16	1	0	Unmodified	_AAGVNVEPFWPGLFAK_							0	0	0	sp|P05386|RLA1_HUMAN	sp|P05386|RLA1_HUMAN	sp|P05386|RLA1_HUMAN			>sp|P05386|RLA1_HUMAN 60S acidic ribosomal protein P1 OS=Homo sapiens GN=RPLP1 PE=1 SV=1	MULTI-MSMS		sh_4136_VT_061515_Expt_1_250mM	856.46	2	851.951	1701.89	44920.2	-3.8913	-0.22999	-4.1213	851.951	856.459	93.842	NaN	0.61746	93.842	93.495	94.112	0		0	0	0	0.00027749	4	23338	135.02	135.02
AAGVNVEPFWPGLFAK	16	1	0	Unmodified	_AAGVNVEPFWPGLFAK_							0	0	0	sp|P05386|RLA1_HUMAN	sp|P05386|RLA1_HUMAN	sp|P05386|RLA1_HUMAN			>sp|P05386|RLA1_HUMAN 60S acidic ribosomal protein P1 OS=Homo sapiens GN=RPLP1 PE=1 SV=1	MULTI-MSMS		sh_4136_VT_061515_Expt_1_300mM	851.95	2	851.951	1701.89	46381.6	-3.8706	0.42319	-3.4474	851.951	856.46	94.043	NaN	0.56937	94.043	93.756	94.325	-7.6294e-06		0	0	0	0.0001002	4	24028	146	146
AAGVNVEPFWPGLFAK	16	1	0	Unmodified	_AAGVNVEPFWPGLFAK_							0	0	0	sp|P05386|RLA1_HUMAN	sp|P05386|RLA1_HUMAN	sp|P05386|RLA1_HUMAN			>sp|P05386|RLA1_HUMAN 60S acidic ribosomal protein P1 OS=Homo sapiens GN=RPLP1 PE=1 SV=1	MULTI-MSMS		sh_4136_VT_061515_Expt_1_500mM	852.46	2	851.951	1701.89	44553.9	-3.2731	0.023175	-3.2499	852.453	856.46	93.941	NaN	0.56969	93.941	93.656	94.226	0		0	0	0	1.5691e-06	4	22873	152.88	152.88
AAPTTPPPPVKR	12	1	1	2 Phospho (STY)	_AAPT(ph)T(ph)PPPPVKR_			AAPT(1)T(1)PPPPVKR			AAPT(31.48)T(31.48)PPPPVKR	0	0	2	sp|Q9NZQ3|SPN90_HUMAN	sp|Q9NZQ3|SPN90_HUMAN	sp|Q9NZQ3|SPN90_HUMAN			>sp|Q9NZQ3|SPN90_HUMAN NCK-interacting protein with SH3 domain OS=Homo sapiens GN=NCKIPSD PE=1 SV=1	MSMS	1	sh_4136_VT_061515_Expt_1_200mM	705.33	2	696.328	1390.64	NaN	NaN	NaN	NaN	NaN	NaN	86.327	NaN	1	86.327	85.827	86.827	0		0	0	0	0.032563	1	23836	31.478	6.6252
AASALLLR	8	0	1	Phospho (STY)	_AAS(ph)ALLLR_			AAS(1)ALLLR			AAS(146.11)ALLLR	0	0	1	sp|Q9H1K1|ISCU_HUMAN	sp|Q9H1K1|ISCU_HUMAN	sp|Q9H1K1|ISCU_HUMAN			>sp|Q9H1K1|ISCU_HUMAN Iron-sulfur cluster assembly enzyme ISCU, mitochondrial OS=Homo sapiens GN=ISCU PE=1 SV=2	MULTI-MSMS		sh_4136_VT_061515_Expt_1_50mM	452.75	2	447.744	893.474	65062.8	-3.2654	0.64319	-2.6222	447.744	452.748	59.433	NaN	0.40353	59.433	59.183	59.586	0		0	0	0	0.0054364	2	18776	146.11	51.414
AASDGQYENQSPEATSPR	18	0	1	Phospho (STY)	_AAS(ph)DGQYENQSPEATSPR_			AAS(1)DGQYENQSPEATSPR			AAS(87.84)DGQY(-87.84)ENQS(-109.39)PEAT(-147.57)S(-154.79)PR	0	0	1	sp|Q9HBL0|TENS1_HUMAN	sp|Q9HBL0|TENS1_HUMAN	sp|Q9HBL0|TENS1_HUMAN			>sp|Q9HBL0|TENS1_HUMAN Tensin-1 OS=Homo sapiens GN=TNS1 PE=1 SV=2	ISO-MSMS	1	sh_4136_VT_061515_Expt_1_25mM	999.91	2	994.405	1986.8	NaN	NaN	-0.53285	NaN	NaN	NaN	42.76	NaN	0.43186	42.76	42.519	42.95	0		0	0	0	5.5172e-58	2	12493	156.36	105.45
AASDGQYENQSPEATSPRSPGVR	23	0	2	2 Phospho (STY)	_AASDGQYENQSPEATS(ph)PRS(ph)PGVR_			AASDGQYENQSPEAT(0.062)S(0.94)PRS(0.998)PGVR			AAS(-93.75)DGQY(-71.31)ENQS(-59.9)PEAT(-11.91)S(11.91)PRS(27.73)PGVR	0	0	2	sp|Q9HBL0|TENS1_HUMAN	sp|Q9HBL0|TENS1_HUMAN	sp|Q9HBL0|TENS1_HUMAN			>sp|Q9HBL0|TENS1_HUMAN Tensin-1 OS=Homo sapiens GN=TNS1 PE=1 SV=2	MULTI-MSMS		sh_4136_VT_061515_Expt_1_25mM	855.68	3	855.353	2563.04	45314.8	-4.2386	-0.081875	-4.3205	855.353	862.025	45.154	NaN	0.73197	45.154	44.683	45.415	0		0	0	0	6.0397e-08	4	13496	119.37	119.37
AASDGQYENQSPEATSPRSPGVR	23	0	2	2 Phospho (STY)	_AASDGQYENQS(ph)PEATSPRS(ph)PGVR_			AAS(0.004)DGQY(0.409)ENQS(0.587)PEAT(0.254)S(0.059)PRS(0.687)PGVR			AAS(-21.26)DGQY(-0.74)ENQS(0.74)PEAT(-3.04)S(-10.7)PRS(3.04)PGVR	0	0	2	sp|Q9HBL0|TENS1_HUMAN	sp|Q9HBL0|TENS1_HUMAN	sp|Q9HBL0|TENS1_HUMAN			>sp|Q9HBL0|TENS1_HUMAN Tensin-1 OS=Homo sapiens GN=TNS1 PE=1 SV=2	MULTI-MSMS		sh_4136_VT_061515_Expt_1_50mM	862.35	3	855.353	2563.04	44051.9	-4.2229	0.51693	-3.706	855.353	862.361	43.473	NaN	0.53745	43.473	43.186	43.724	0		0	0	0	0.020457	1	12170	54.511	26.039
AASDGQYENQSPEATSPRSPGVR	23	0	2	3 Phospho (STY)	_AAS(ph)DGQYENQS(ph)PEATS(ph)PRSPGVR_			AAS(1)DGQY(0.002)ENQS(0.998)PEAT(0.001)S(0.92)PRS(0.08)PGVR			AAS(43.17)DGQY(-27.8)ENQS(27.8)PEAT(-35.31)S(10.62)PRS(-10.62)PGVR	0	0	3	sp|Q9HBL0|TENS1_HUMAN	sp|Q9HBL0|TENS1_HUMAN	sp|Q9HBL0|TENS1_HUMAN			>sp|Q9HBL0|TENS1_HUMAN Tensin-1 OS=Homo sapiens GN=TNS1 PE=1 SV=2	MULTI-MSMS		sh_4136_VT_061515_Expt_1_25mM	889.34	3	882.009	2643	43831.5	-4.075	-0.052512	-4.1275	882.343	889.015	45.385	NaN	0.93847	45.385	44.883	45.821	0		0	0	0	5.441e-09	4	13480	133.15	97.951
AASIFGGAKPVDTAAR	16	1	1	Unmodified	_AASIFGGAKPVDTAAR_							0	0	0	sp|P23588|IF4B_HUMAN	sp|P23588|IF4B_HUMAN	sp|P23588|IF4B_HUMAN			>sp|P23588|IF4B_HUMAN Eukaryotic translation initiation factor 4B OS=Homo sapiens GN=EIF4B PE=1 SV=2	MULTI-MSMS		sh_4136_VT_061515_Expt_1_200mM	775.43	2	766.415	1530.82	48640.9	-3.0481	-0.6324	-3.6805	766.414	775.426	60.862	NaN	0.43562	60.862	60.581	61.017	0		0	0	0	0.00028276	2	15520	129.05	129.05
AASIFGGAKPVDTAAR	16	1	1	Unmodified	_AASIFGGAKPVDTAAR_							0	0	0	sp|P23588|IF4B_HUMAN	sp|P23588|IF4B_HUMAN	sp|P23588|IF4B_HUMAN			>sp|P23588|IF4B_HUMAN Eukaryotic translation initiation factor 4B OS=Homo sapiens GN=EIF4B PE=1 SV=2	MULTI-MSMS		sh_4136_VT_061515_Expt_1_200mM	511.61	3	511.279	1530.82	58370.4	-3.6579	0.053462	-3.6045	511.279	517.287	60.855	NaN	0.44022	60.855	60.627	61.068	0		0	0	0	0.011299	1	15524	85.837	59.725
AASIFGGAKPVDTAAR	16	1	1	Unmodified	_AASIFGGAKPVDTAAR_							0	0	0	sp|P23588|IF4B_HUMAN	sp|P23588|IF4B_HUMAN	sp|P23588|IF4B_HUMAN			>sp|P23588|IF4B_HUMAN Eukaryotic translation initiation factor 4B OS=Homo sapiens GN=EIF4B PE=1 SV=2	MULTI-MSMS		sh_4136_VT_061515_Expt_1_250mM	766.41	2	766.415	1530.82	47357.1	-3.9993	-0.061196	-4.0605	766.415	775.426	59.482	NaN	0.46546	59.482	59.204	59.669	0		0	0	0	8.2499e-05	2	13251	142.1	142.1
AASIFGGAKPVDTAAR	16	1	1	Unmodified	_AASIFGGAKPVDTAAR_							0	0	0	sp|P23588|IF4B_HUMAN	sp|P23588|IF4B_HUMAN	sp|P23588|IF4B_HUMAN			>sp|P23588|IF4B_HUMAN Eukaryotic translation initiation factor 4B OS=Homo sapiens GN=EIF4B PE=1 SV=2	MULTI-MSMS		sh_4136_VT_061515_Expt_1_250mM	511.61	3	511.279	1530.82	60288.2	-4.1907	0.31396	-3.8767	511.279	517.287	59.487	NaN	0.46546	59.487	59.204	59.669	0		0	0	0	0.0021827	1	13259	106.32	106.32
AASIFGGAKPVDTAAR	16	1	1	Unmodified	_AASIFGGAKPVDTAAR_							0	0	0	sp|P23588|IF4B_HUMAN	sp|P23588|IF4B_HUMAN	sp|P23588|IF4B_HUMAN			>sp|P23588|IF4B_HUMAN Eukaryotic translation initiation factor 4B OS=Homo sapiens GN=EIF4B PE=1 SV=2	MULTI-MSMS		sh_4136_VT_061515_Expt_1_300mM	766.41	2	766.415	1530.82	48389	-3.6608	-0.60276	-4.2636	766.415	775.426	59.864	NaN	0.44221	59.864	59.622	60.064	0		0	0	0	0.00030652	2	13974	128.06	90.883
AASIFGGAKPVDTAAR	16	1	1	Unmodified	_AASIFGGAKPVDTAAR_							0	0	0	sp|P23588|IF4B_HUMAN	sp|P23588|IF4B_HUMAN	sp|P23588|IF4B_HUMAN			>sp|P23588|IF4B_HUMAN Eukaryotic translation initiation factor 4B OS=Homo sapiens GN=EIF4B PE=1 SV=2	MULTI-MSMS		sh_4136_VT_061515_Expt_1_300mM	511.28	3	511.279	1530.82	61068.1	-3.8567	-0.040718	-3.8975	511.279	517.286	59.862	NaN	0.55396	59.862	59.51	60.064	0		0	0	0	0.024942	1	13999	76.588	54.259
AASPSPQSVR	10	0	1	Phospho (STY)	_AAS(ph)PSPQSVR_			AAS(1)PSPQSVR			AAS(34.88)PS(-34.88)PQS(-56.36)VR	0	0	1	sp|Q8IYB3|SRRM1_HUMAN	sp|Q8IYB3|SRRM1_HUMAN	sp|Q8IYB3|SRRM1_HUMAN			>sp|Q8IYB3|SRRM1_HUMAN Serine/arginine repetitive matrix protein 1 OS=Homo sapiens GN=SRRM1 PE=1 SV=2	MULTI-MSMS		sh_4136_VT_061515_Expt_1_25mM	540.25	2	540.248	1078.48	56805.2	-4.267	0.2683	-3.9987	540.248	545.252	37.194	NaN	0.62054	37.194	36.884	37.505	0		0	0	0	0.0082209	2	10296	107.37	58.712
AASPSPQSVR	10	0	1	Phospho (STY)	_AASPS(ph)PQSVR_			AASPS(0.939)PQS(0.061)VR			AAS(-46.58)PS(11.91)PQS(-11.91)VR	0	0	1	sp|Q8IYB3|SRRM1_HUMAN	sp|Q8IYB3|SRRM1_HUMAN	sp|Q8IYB3|SRRM1_HUMAN			>sp|Q8IYB3|SRRM1_HUMAN Serine/arginine repetitive matrix protein 1 OS=Homo sapiens GN=SRRM1 PE=1 SV=2	MULTI-MSMS		sh_4136_VT_061515_Expt_1_25mM	540.25	2	540.248	1078.48	57558.4	-3.9908	-0.078045	-4.0688	540.248	545.252	37.895	NaN	0.7256	37.895	37.463	38.188	0		0	0	0	0.026685	1	10556	87.298	48.423
AASPSPQSVRR	11	0	2	2 Phospho (STY)	_AAS(ph)PS(ph)PQSVRR_			AAS(1)PS(0.997)PQS(0.003)VRR			AAS(46.52)PS(24.93)PQS(-24.93)VRR	0	0	2	sp|Q8IYB3|SRRM1_HUMAN	sp|Q8IYB3|SRRM1_HUMAN	sp|Q8IYB3|SRRM1_HUMAN			>sp|Q8IYB3|SRRM1_HUMAN Serine/arginine repetitive matrix protein 1 OS=Homo sapiens GN=SRRM1 PE=1 SV=2	MULTI-MSMS		sh_4136_VT_061515_Expt_1_25mM	658.28	2	658.281	1314.55	50966.7	-4.58	0.7796	-3.8004	658.282	668.29	35.402	NaN	0.68401	35.402	35.07	35.754	0		0	0	0	0.019067	2	9590	56.359	56.359
AASPSPQSVRR	11	0	2	Phospho (STY)	_AASPS(ph)PQSVRR_			AAS(0.001)PS(0.872)PQS(0.127)VRR			AAS(-28.48)PS(8.37)PQS(-8.37)VRR	0	0	1	sp|Q8IYB3|SRRM1_HUMAN	sp|Q8IYB3|SRRM1_HUMAN	sp|Q8IYB3|SRRM1_HUMAN			>sp|Q8IYB3|SRRM1_HUMAN Serine/arginine repetitive matrix protein 1 OS=Homo sapiens GN=SRRM1 PE=1 SV=2	MULTI-SECPEP		sh_4136_VT_061515_Expt_1_100mM	628.31	2	618.298	1234.58	51656.7	-4.0728	0.29503	-3.7777	618.299	628.307	37.521	NaN	0.75627	37.521	37.112	37.868	0		0	0	0	0.031803	1	8391	54.198	54.198
AASPSPQSVRR	11	0	2	Phospho (STY)	_AASPS(ph)PQSVRR_			AASPS(0.996)PQS(0.004)VRR			AAS(-36)PS(24.53)PQS(-24.53)VRR	0	0	1	sp|Q8IYB3|SRRM1_HUMAN	sp|Q8IYB3|SRRM1_HUMAN	sp|Q8IYB3|SRRM1_HUMAN			>sp|Q8IYB3|SRRM1_HUMAN Serine/arginine repetitive matrix protein 1 OS=Homo sapiens GN=SRRM1 PE=1 SV=2	MULTI-SECPEP		sh_4136_VT_061515_Expt_1_150mM	618.3	2	618.298	1234.58	53119.7	-3.0346	-0.08256	-3.1172	618.298	628.306	37.813	NaN	0.86887	37.813	37.445	38.314	0		0	0	0	0.027916	1	8217	56.122	56.122
AATSRYTLNFEAAQK	15	1	1	2 Phospho (STY)	_AATS(ph)RYT(ph)LNFEAAQK_			AAT(0.217)S(0.768)RY(0.183)T(0.832)LNFEAAQK			AAT(-6.44)S(6.44)RY(-8.26)T(8.26)LNFEAAQK	0	0	2	sp|P13611|CSPG2_HUMAN	sp|P13611|CSPG2_HUMAN	sp|P13611|CSPG2_HUMAN			>sp|P13611|CSPG2_HUMAN Versican core protein OS=Homo sapiens GN=VCAN PE=1 SV=3	ISO-MSMS	0	sh_4136_VT_061515_Expt_1_25mM	915.89	2	915.895	1829.78	NaN	NaN	-1.084	NaN	NaN	NaN	59.772	NaN	2.1011	59.772	58.832	60.933	0		0	0	0	0.015709	1	19663	89.859	38.292
AAVVTSPPPTTAPHK	15	1	0	Phospho (STY)	_AAVVTSPPPT(ph)TAPHK_			AAVVT(0.044)S(0.17)PPPT(0.662)T(0.125)APHK			AAVVT(-11.79)S(-5.91)PPPT(5.91)T(-7.26)APHK	0	0	1	sp|P35611|ADDA_HUMAN	sp|P35611|ADDA_HUMAN	sp|P35611|ADDA_HUMAN			>sp|P35611|ADDA_HUMAN Alpha-adducin OS=Homo sapiens GN=ADD1 PE=1 SV=2	MULTI-MSMS		sh_4136_VT_061515_Expt_1_200mM	781.4	2	777.39	1552.77	47881.8	-2.5845	-1.0083	-3.5928	777.389	781.396	46.147	NaN	1.09	46.147	45.55	46.64	0		0	0	0	0.0018513	1	10681	119.92	119.92
AAVVTSPPPTTAPHK	15	1	0	Phospho (STY)	_AAVVTS(ph)PPPTTAPHK_			AAVVT(0.042)S(0.957)PPPT(0.001)TAPHK			AAVVT(-13.59)S(13.59)PPPT(-28.73)T(-34.75)APHK	0	0	1	sp|P35611|ADDA_HUMAN	sp|P35611|ADDA_HUMAN	sp|P35611|ADDA_HUMAN			>sp|P35611|ADDA_HUMAN Alpha-adducin OS=Homo sapiens GN=ADD1 PE=1 SV=2	MULTI-MSMS		sh_4136_VT_061515_Expt_1_250mM	781.9	2	777.39	1552.77	47627.6	-4.2532	-0.10008	-4.3533	777.39	781.397	45.278	NaN	0.94241	45.278	44.726	45.668	0		0	0	0	2.7668e-06	3	8828	162.59	162.59
AAVVTSPPPTTAPHKER	17	1	1	Phospho (STY)	_AAVVT(ph)SPPPTTAPHKER_			AAVVT(0.471)S(0.471)PPPT(0.029)T(0.029)APHKER			AAVVT(0)S(0)PPPT(-12.08)T(-12.08)APHKER	0	0	1	sp|P35611|ADDA_HUMAN	sp|P35611|ADDA_HUMAN	sp|P35611|ADDA_HUMAN			>sp|P35611|ADDA_HUMAN Alpha-adducin OS=Homo sapiens GN=ADD1 PE=1 SV=2	MULTI-MSMS		sh_4136_VT_061515_Expt_1_750mM	928.98	2	919.962	1837.91	43043.7	-3.3458	-0.39386	-3.7396	919.961	928.973	44.26	NaN	1.0607	44.26	43.7	44.761	0		0	0	0	0.001666	2	8921	103.71	63.722
AAVVTSPPPTTAPHKER	17	1	1	Phospho (STY)	_AAVVTS(ph)PPPTTAPHKER_			AAVVT(0.041)S(0.932)PPPT(0.018)T(0.009)APHKER			AAVVT(-13.55)S(13.55)PPPT(-17.16)T(-20.39)APHKER	0	0	1	sp|P35611|ADDA_HUMAN	sp|P35611|ADDA_HUMAN	sp|P35611|ADDA_HUMAN			>sp|P35611|ADDA_HUMAN Alpha-adducin OS=Homo sapiens GN=ADD1 PE=1 SV=2	MULTI-MSMS		sh_4136_VT_061515_Expt_1_750mM	619.98	3	613.644	1837.91	52790.5	-3.017	-0.95713	-3.9741	613.643	619.65	44.248	NaN	1.3084	44.248	43.511	44.82	0		0	0	0	0.018294	1	8920	73.688	40.54
ACLLETPIRMSVLSEVTASSR	21	0	2	Carbamidomethyl (C),2 Phospho (STY)	_AC(ca)LLETPIRMS(ph)VLSEVT(ph)ASSR_	AC(1)LLETPIRMSVLSEVTASSR		ACLLETPIRMS(1)VLS(0.093)EVT(0.447)AS(0.447)S(0.013)R	AC(100.04)LLETPIRMSVLSEVTASSR		ACLLET(-67.48)PIRMS(39.28)VLS(-6.82)EVT(0)AS(0)S(-15.39)R	1	0	2	sp|Q8IUR7|ARMC8_HUMAN	sp|Q8IUR7|ARMC8_HUMAN	sp|Q8IUR7|ARMC8_HUMAN			>sp|Q8IUR7|ARMC8_HUMAN Armadillo repeat-containing protein 8 OS=Homo sapiens GN=ARMC8 PE=1 SV=2	MSMS	1	sh_4136_VT_061515_Expt_1_25mM	834.06	3	827.382	2479.13	NaN	NaN	NaN	NaN	NaN	NaN	81.786	NaN	1	81.786	81.286	82.286	0		0	0	0	3.2862e-05	1	28569	100.04	14.549
ACNCLLLK	8	1	0	2 Carbamidomethyl (C)	_AC(ca)NC(ca)LLLK_	AC(1)NC(1)LLLK			AC(125.25)NC(125.25)LLLK			2	0	0	sp|P09104|ENOG_HUMAN;sp|P13929|ENOB_HUMAN	sp|P09104|ENOG_HUMAN	sp|P09104|ENOG_HUMAN			>sp|P09104|ENOG_HUMAN Gamma-enolase OS=Homo sapiens GN=ENO2 PE=1 SV=3;>sp|P13929|ENOB_HUMAN Beta-enolase OS=Homo sapiens GN=ENO3 PE=1 SV=4	ISO-MSMS	0	sh_4136_VT_061515_Expt_1_100mM	496.26	2	496.257	990.499	NaN	NaN	0.47873	NaN	NaN	NaN	58.197	NaN	0.48289	58.197	57.905	58.388	3.8147e-06		0	0	0	2.4628e-08	1	15640	125.25	65.233
ACSTPGSCSSGMTSTK	16	1	0	Carbamidomethyl (C),Oxidation (M),4 Phospho (STY)	_ACSTPGSC(ca)S(ph)SGM(ox)T(ph)S(ph)T(ph)K_	AC(0.309)STPGSC(0.691)SSGMTSTK	ACSTPGSCSSGM(1)TSTK	ACS(0.171)T(0.219)PGS(0.352)CS(0.642)S(0.651)GMT(0.63)S(0.634)T(0.7)K	AC(-5.64)STPGSC(5.64)SSGMTSTK	ACSTPGSCSSGM(18.7)TSTK	ACS(-11.44)T(-7.72)PGS(-5.64)CS(4.97)S(-0.2)GMT(0.6)S(0.2)T(1.77)K	1	1	4	sp|Q53FE4|CD017_HUMAN	sp|Q53FE4|CD017_HUMAN	sp|Q53FE4|CD017_HUMAN			>sp|Q53FE4|CD017_HUMAN Uncharacterized protein C4orf17 OS=Homo sapiens GN=C4orf17 PE=2 SV=3	ISO-MSMS	0	sh_4136_VT_061515_Expt_1_25mM	949.75	2	949.248	1896.48	NaN	NaN	-0.99016	NaN	NaN	NaN	63.491	NaN	0.95548	63.491	62.924	63.879	-3.8147e-06		0	0	0	0.014417	2	21195	30.133	7.1663
ADDGRPFPQVIK	12	1	1	Unmodified	_ADDGRPFPQVIK_							0	0	0	sp|P04075|ALDOA_HUMAN	sp|P04075|ALDOA_HUMAN	sp|P04075|ALDOA_HUMAN			>sp|P04075|ALDOA_HUMAN Fructose-bisphosphate aldolase A OS=Homo sapiens GN=ALDOA PE=1 SV=2	MULTI-MSMS		sh_4136_VT_061515_Expt_1_75mM	454.58	3	448.242	1341.7	61051.2	-3.0055	-0.22575	-3.2312	448.242	454.249	60.108	NaN	0.62116	60.108	59.785	60.406	-3.8147e-06		0	0	0	0.013309	2	18531	90.05	90.05
ADDGRPFPQVIK	12	1	1	Unmodified	_ADDGRPFPQVIK_							0	0	0	sp|P04075|ALDOA_HUMAN	sp|P04075|ALDOA_HUMAN	sp|P04075|ALDOA_HUMAN			>sp|P04075|ALDOA_HUMAN Fructose-bisphosphate aldolase A OS=Homo sapiens GN=ALDOA PE=1 SV=2	MULTI-MSMS		sh_4136_VT_061515_Expt_1_75mM	448.24	3	448.242	1341.7	61464.4	-2.8246	-0.44823	-3.2729	448.242	454.249	60.608	NaN	0.41082	60.608	60.361	60.772	0		0	0	0	0.0049432	2	18761	103.34	103.34
ADDGRPFPQVIK	12	1	1	Unmodified	_ADDGRPFPQVIK_							0	0	0	sp|P04075|ALDOA_HUMAN	sp|P04075|ALDOA_HUMAN	sp|P04075|ALDOA_HUMAN			>sp|P04075|ALDOA_HUMAN Fructose-bisphosphate aldolase A OS=Homo sapiens GN=ALDOA PE=1 SV=2	MULTI-MSMS		sh_4136_VT_061515_Expt_1_100mM	448.24	3	448.242	1341.7	62466.9	-2.9177	-0.32969	-3.2474	448.242	454.249	60.863	NaN	0.67348	60.863	60.53	61.204	3.8147e-06		0	0	0	0.0045851	2	16532	106.29	106.29
ADHRSSPNVANQPPSPGGK	19	1	1	2 Phospho (STY)	_ADHRS(ph)SPNVANQPPS(ph)PGGK_			ADHRS(0.5)S(0.5)PNVANQPPS(1)PGGK			ADHRS(0)S(0)PNVANQPPS(76.12)PGGK	0	0	2	sp|P55196|AFAD_HUMAN	sp|P55196|AFAD_HUMAN	sp|P55196|AFAD_HUMAN			>sp|P55196|AFAD_HUMAN Afadin OS=Homo sapiens GN=MLLT4 PE=1 SV=3	MULTI-MSMS		sh_4136_VT_061515_Expt_1_75mM	698.63	3	692.628	2074.86	50305.2	-3.859	-0.076604	-3.9356	692.628	698.969	39.045	NaN	1.2421	39.045	38.693	39.935	0		0	0	0	0.0010533	3	10712	85.636	85.636
ADKDYHFKVDNDENEHQLSLR	21	2	1	Unmodified	_ADKDYHFKVDNDENEHQLSLR_							0	0	0	sp|P06748|NPM_HUMAN	sp|P06748|NPM_HUMAN	sp|P06748|NPM_HUMAN			>sp|P06748|NPM_HUMAN Nucleophosmin OS=Homo sapiens GN=NPM1 PE=1 SV=2	MULTI-MSMS		sh_4136_VT_061515_Expt_1_50mM	858.74	3	858.405	2572.19	43932.1	-2.8539	-0.39378	-3.2476	858.74	867.418	52.636	NaN	0.89676	52.636	52.35	53.247	0		0	0	0	3.0865e-28	2	15913	229.6	193.67
ADKDYHFKVDNDENEHQLSLR	21	2	1	Unmodified	_ADKDYHFKVDNDENEHQLSLR_							0	0	0	sp|P06748|NPM_HUMAN	sp|P06748|NPM_HUMAN	sp|P06748|NPM_HUMAN			>sp|P06748|NPM_HUMAN Nucleophosmin OS=Homo sapiens GN=NPM1 PE=1 SV=2	MULTI-MSMS		sh_4136_VT_061515_Expt_1_50mM	650.81	4	644.056	2572.19	52291.1	-2.952	-0.24136	-3.1933	644.307	650.816	52.629	NaN	0.97973	52.629	52.267	53.247	-3.8147e-06		0	0	0	4.5648e-07	3	15918	135.08	135.08
ADKDYHFKVDNDENEHQLSLR	21	2	1	Unmodified	_ADKDYHFKVDNDENEHQLSLR_							0	0	0	sp|P06748|NPM_HUMAN	sp|P06748|NPM_HUMAN	sp|P06748|NPM_HUMAN			>sp|P06748|NPM_HUMAN Nucleophosmin OS=Homo sapiens GN=NPM1 PE=1 SV=2	MULTI-MSMS		sh_4136_VT_061515_Expt_1_50mM	520.85	5	515.446	2572.19	58395.7	-2.9445	-0.12208	-3.0666	515.647	520.854	52.631	NaN	0.97717	52.631	52.392	53.369	0		0	0	0	0.0048967	1	15952	84.94	60.066
ADKDYHFKVDNDENEHQLSLR	21	2	1	Unmodified	_ADKDYHFKVDNDENEHQLSLR_							0	0	0	sp|P06748|NPM_HUMAN	sp|P06748|NPM_HUMAN	sp|P06748|NPM_HUMAN			>sp|P06748|NPM_HUMAN Nucleophosmin OS=Homo sapiens GN=NPM1 PE=1 SV=2	MULTI-MSMS		sh_4136_VT_061515_Expt_1_75mM	515.65	5	515.446	2572.19	58663	-3.7607	0.16732	-3.5933	515.647	520.654	57.529	NaN	0.55269	57.529	57.213	57.766	0		0	0	0	0.0041668	2	17563	87.411	87.411
ADKDYHFKVDNDENEHQLSLR	21	2	1	Unmodified	_ADKDYHFKVDNDENEHQLSLR_							0	0	0	sp|P06748|NPM_HUMAN	sp|P06748|NPM_HUMAN	sp|P06748|NPM_HUMAN			>sp|P06748|NPM_HUMAN Nucleophosmin OS=Homo sapiens GN=NPM1 PE=1 SV=2	MULTI-MSMS		sh_4136_VT_061515_Expt_1_75mM	650.81	4	644.056	2572.19	52530.9	-4.4217	0.94654	-3.4752	644.307	650.566	57.533	NaN	0.50208	57.533	57.353	57.855	0		0	0	0	2.7733e-06	1	17567	120.9	94.181
ADKDYHFKVDNDENEHQLSLR	21	2	1	Unmodified	_ADKDYHFKVDNDENEHQLSLR_							0	0	0	sp|P06748|NPM_HUMAN	sp|P06748|NPM_HUMAN	sp|P06748|NPM_HUMAN			>sp|P06748|NPM_HUMAN Nucleophosmin OS=Homo sapiens GN=NPM1 PE=1 SV=2	ISO-MSMS	1	sh_4136_VT_061515_Expt_1_100mM	867.08	3	858.405	2572.19	NaN	NaN	-0.23211	NaN	NaN	NaN	58.246	NaN	0.43433	58.246	58.05	58.484	0		0	0	0	1.5763e-172	1	15636	190.23	141.32
ADLAEEYSKDR	11	1	1	Unmodified	_ADLAEEYSKDR_							0	0	0	sp|P68036|UB2L3_HUMAN	sp|P68036|UB2L3_HUMAN	sp|P68036|UB2L3_HUMAN			>sp|P68036|UB2L3_HUMAN Ubiquitin-conjugating enzyme E2 L3 OS=Homo sapiens GN=UBE2L3 PE=1 SV=1	MULTI-MSMS		sh_4136_VT_061515_Expt_1_25mM	648.8	2	648.807	1295.6	50043.2	-4.3032	0.45069	-3.8525	648.807	657.819	49.092	NaN	0.2967	49.092	48.93	49.227	0		0	0	0	0.0048239	1	15132	106.67	84.996
ADLDVSGPK	9	1	0	Unmodified	_ADLDVSGPK_							0	0	0	sp|Q09666|AHNK_HUMAN	sp|Q09666|AHNK_HUMAN	sp|Q09666|AHNK_HUMAN			>sp|Q09666|AHNK_HUMAN Neuroblast differentiation-associated protein AHNAK OS=Homo sapiens GN=AHNAK PE=1 SV=2	MULTI-MSMS		sh_4136_VT_061515_Expt_1_25mM	909.48	1	901.463	900.455	44981	-4.0302	0.10374	-3.9264	901.462	909.477	46.255	NaN	0.61973	46.255	45.986	46.606	0		0	0	0	0.026991	2	13944	110.81	0
ADLDVSGPK	9	1	0	Unmodified	_ADLDVSGPK_							0	0	0	sp|Q09666|AHNK_HUMAN	sp|Q09666|AHNK_HUMAN	sp|Q09666|AHNK_HUMAN			>sp|Q09666|AHNK_HUMAN Neuroblast differentiation-associated protein AHNAK OS=Homo sapiens GN=AHNAK PE=1 SV=2	MULTI-MSMS		sh_4136_VT_061515_Expt_1_25mM	451.23	2	451.235	900.455	63248.9	-3.953	0.45895	-3.4941	451.235	455.242	46.274	NaN	0.86297	46.274	45.986	46.849	0		0	0	0	0.0064446	2	13924	135.43	0
ADLDVSGPKVDIDVPDVNIEGPDAK	25	2	0	Unmodified	_ADLDVSGPKVDIDVPDVNIEGPDAK_							0	0	0	sp|Q09666|AHNK_HUMAN	sp|Q09666|AHNK_HUMAN	sp|Q09666|AHNK_HUMAN			>sp|Q09666|AHNK_HUMAN Neuroblast differentiation-associated protein AHNAK OS=Homo sapiens GN=AHNAK PE=1 SV=2	MULTI-MSMS		sh_4136_VT_061515_Expt_1_50mM	860.77	3	860.101	2577.28	44611.1	-2.3696	-0.45452	-2.8241	860.435	865.777	75.653	NaN	1.6488	75.653	74.993	76.641	0		0	0	0	1.4485e-07	1	25429	129.2	7.8457
ADLDVSGPKVDIDVPDVNIEGPEGK	25	2	0	Unmodified	_ADLDVSGPKVDIDVPDVNIEGPEGK_							0	0	0	sp|Q09666|AHNK_HUMAN	sp|Q09666|AHNK_HUMAN	sp|Q09666|AHNK_HUMAN			>sp|Q09666|AHNK_HUMAN Neuroblast differentiation-associated protein AHNAK OS=Homo sapiens GN=AHNAK PE=1 SV=2	MULTI-MSMS		sh_4136_VT_061515_Expt_1_50mM	860.44	3	860.101	2577.28	44611.1	-2.3696	-0.45452	-2.8241	860.435	865.777	75.653	NaN	1.6488	75.653	74.993	76.641	0		0	0	0	0.00051512	4	25502	99.11	0
ADLDVSGPKVDIDVPDVNIEGPEGK	25	2	0	Unmodified	_ADLDVSGPKVDIDVPDVNIEGPEGK_							0	0	0	sp|Q09666|AHNK_HUMAN	sp|Q09666|AHNK_HUMAN	sp|Q09666|AHNK_HUMAN			>sp|Q09666|AHNK_HUMAN Neuroblast differentiation-associated protein AHNAK OS=Homo sapiens GN=AHNAK PE=1 SV=2	MULTI-MSMS		sh_4136_VT_061515_Expt_1_75mM	860.43	3	860.101	2577.28	44544.1	-2.4313	-1.0299	-3.4612	860.434	865.778	77.948	NaN	0.65846	77.948	77.625	78.283	0		0	0	0	0.00017771	3	25234	103.58	0
ADLIAYLKK	9	2	0	Unmodified	_ADLIAYLKK_							0	0	0	sp|P99999|CYC_HUMAN	sp|P99999|CYC_HUMAN	sp|P99999|CYC_HUMAN			>sp|P99999|CYC_HUMAN Cytochrome c OS=Homo sapiens GN=CYCS PE=1 SV=2	MULTI-MSMS		sh_4136_VT_061515_Expt_1_100mM	517.81	2	517.816	1033.62	59635.1	-3.0472	-0.30312	-3.3504	517.816	525.83	68.357	NaN	0.43505	68.357	68.108	68.543	0		0	0	0	0.012655	2	19200	109.29	109.29
ADLIAYLKK	9	2	0	Unmodified	_ADLIAYLKK_							0	0	0	sp|P99999|CYC_HUMAN	sp|P99999|CYC_HUMAN	sp|P99999|CYC_HUMAN			>sp|P99999|CYC_HUMAN Cytochrome c OS=Homo sapiens GN=CYCS PE=1 SV=2	MULTI-MSMS		sh_4136_VT_061515_Expt_1_150mM	517.81	2	517.816	1033.62	60925.2	-3.515	0.31043	-3.2045	517.816	525.83	68.783	NaN	0.40619	68.783	68.548	68.954	0		0	0	0	0.0040882	1	18288	131.5	102.81
ADLQNHLDTAQNALQDKQQELNK	23	2	0	Unmodified	_ADLQNHLDTAQNALQDKQQELNK_							0	0	0	sp|Q15075|EEA1_HUMAN	sp|Q15075|EEA1_HUMAN	sp|Q15075|EEA1_HUMAN			>sp|Q15075|EEA1_HUMAN Early endosome antigen 1 OS=Homo sapiens GN=EEA1 PE=1 SV=2	MULTI-MSMS		sh_4136_VT_061515_Expt_1_50mM	879.45	3	879.107	2634.3	43440.9	-2.6607	-0.32745	-2.9882	879.442	884.784	57.454	NaN	0.44556	57.454	57.25	57.696	0		0	0	0	5.004e-13	2	17956	159.26	159.26
AEAIESSLEVEK	12	1	0	Phospho (STY)	_AEAIES(ph)SLEVEK_			AEAIES(0.613)S(0.387)LEVEK			AEAIES(2)S(-2)LEVEK	0	0	1	sp|Q9HC77|CENPJ_HUMAN	sp|Q9HC77|CENPJ_HUMAN	sp|Q9HC77|CENPJ_HUMAN			>sp|Q9HC77|CENPJ_HUMAN Centromere protein J OS=Homo sapiens GN=CENPJ PE=1 SV=2	MULTI-MSMS		sh_4136_VT_061515_Expt_1_25mM	692.82	2	692.816	1383.62	50310.1	-3.8558	-0.5544	-4.4102	692.815	696.823	57.688	NaN	0.89671	57.688	57.258	58.155	0		0	0	0	0.021002	1	18573	86.467	13.081
AEAIESSLEVEK	12	1	0	2 Phospho (STY)	_AEAIES(ph)S(ph)LEVEK_			AEAIES(1)S(1)LEVEK			AEAIES(56.48)S(56.48)LEVEK	0	0	2	sp|Q9HC77|CENPJ_HUMAN	sp|Q9HC77|CENPJ_HUMAN	sp|Q9HC77|CENPJ_HUMAN			>sp|Q9HC77|CENPJ_HUMAN Centromere protein J OS=Homo sapiens GN=CENPJ PE=1 SV=2	MULTI-SECPEP		sh_4136_VT_061515_Expt_1_25mM	737.3	2	732.799	1463.58	48525.9	-4.3712	0.090237	-4.281	732.799	736.806	57.336	NaN	0.8214	57.336	56.88	57.702	-3.8147e-06		0	0	0	0.027974	1	18400	56.482	18.712
AEEDEILNRSPR	12	0	2	Phospho (STY)	_AEEDEILNRS(ph)PR_			AEEDEILNRS(1)PR			AEEDEILNRS(94.72)PR	0	0	1	sp|P27824|CALX_HUMAN	sp|P27824|CALX_HUMAN	sp|P27824|CALX_HUMAN			>sp|P27824|CALX_HUMAN Calnexin OS=Homo sapiens GN=CANX PE=1 SV=2	MULTI-MSMS		sh_4136_VT_061515_Expt_1_25mM	754.84	2	754.841	1507.67	47097.8	-4.1229	-0.78708	-4.9099	754.841	764.848	51.601	NaN	0.69687	51.601	51.286	51.983	-3.8147e-06		0	0	0	0.006503	1	16085	94.717	39.056
AEFLNKSVQK	10	2	0	Unmodified	_AEFLNKSVQK_							0	0	0	sp|Q05682|CALD1_HUMAN	sp|Q05682|CALD1_HUMAN	sp|Q05682|CALD1_HUMAN			>sp|Q05682|CALD1_HUMAN Caldesmon OS=Homo sapiens GN=CALD1 PE=1 SV=3	MULTI-MSMS		sh_4136_VT_061515_Expt_1_75mM	590.34	2	582.325	1162.63	53894.1	-4.4449	0.49086	-3.9541	582.325	590.339	46.979	NaN	0.36564	46.979	46.776	47.142	-3.8147e-06		0	0	0	0.002516	1	13607	150.1	106.81
AELSEGKCAELEEELKTVTNNLK	23	3	0	Carbamidomethyl (C)	_AELSEGKC(ca)AELEEELKTVTNNLK_	AELSEGKC(1)AELEEELKTVTNNLK			AELSEGKC(197.1)AELEEELKTVTNNLK			1	0	0	sp|P09493|TPM1_HUMAN	sp|P09493|TPM1_HUMAN	sp|P09493|TPM1_HUMAN			>sp|P09493|TPM1_HUMAN Tropomyosin alpha-1 chain OS=Homo sapiens GN=TPM1 PE=1 SV=2	MULTI-MSMS		sh_4136_VT_061515_Expt_1_50mM	877.45	3	869.106	2604.3	44777.9	-2.0309	-0.8334	-2.8643	869.105	877.787	78.614	NaN	0.58067	78.614	78.359	78.939	7.6294e-06		0	0	0	1.5307e-22	5	26611	197.1	197.1
AELSEGKCAELEEELKTVTNNLK	23	3	0	Carbamidomethyl (C)	_AELSEGKC(ca)AELEEELKTVTNNLK_	AELSEGKC(1)AELEEELKTVTNNLK			AELSEGKC(102.69)AELEEELKTVTNNLK			1	0	0	sp|P09493|TPM1_HUMAN	sp|P09493|TPM1_HUMAN	sp|P09493|TPM1_HUMAN			>sp|P09493|TPM1_HUMAN Tropomyosin alpha-1 chain OS=Homo sapiens GN=TPM1 PE=1 SV=2	MULTI-MSMS		sh_4136_VT_061515_Expt_1_50mM	652.33	4	652.081	2604.3	52073.5	-2.306	-0.67367	-2.9797	652.331	658.342	78.61	NaN	0.53989	78.61	78.359	78.899	0		0	0	0	0.0015532	1	26606	102.69	102.69
AENKGISPVVSEHRK	15	2	1	Phospho (STY)	_AENKGIS(ph)PVVSEHRK_			AENKGIS(1)PVVSEHRK			AENKGIS(42.39)PVVS(-42.39)EHRK	0	0	1	sp|Q99700|ATX2_HUMAN	sp|Q99700|ATX2_HUMAN	sp|Q99700|ATX2_HUMAN			>sp|Q99700|ATX2_HUMAN Ataxin-2 OS=Homo sapiens GN=ATXN2 PE=1 SV=2	MULTI-MSMS		sh_4136_VT_061515_Expt_1_150mM	586.3	3	577.624	1729.85	54956.3	-2.8898	-0.42233	-3.3121	577.624	586.303	43.078	NaN	0.54278	43.078	42.798	43.341	0		0	0	0	0.026613	1	9721	77.506	77.506
AENKGISPVVSEHRK	15	2	1	Phospho (STY)	_AENKGIS(ph)PVVSEHRK_			AENKGIS(0.987)PVVS(0.013)EHRK			AENKGIS(18.85)PVVS(-18.85)EHRK	0	0	1	sp|Q99700|ATX2_HUMAN	sp|Q99700|ATX2_HUMAN	sp|Q99700|ATX2_HUMAN			>sp|Q99700|ATX2_HUMAN Ataxin-2 OS=Homo sapiens GN=ATXN2 PE=1 SV=2	MULTI-MSMS		sh_4136_VT_061515_Expt_1_150mM	866.43	2	865.933	1729.85	45633.3	-2.965	-0.30521	-3.2702	865.933	878.951	43.078	NaN	0.4254	43.078	42.854	43.28	0		0	0	0	0.019272	1	9726	81.51	81.51
AESPESSAIESTQSTPQK	18	1	0	Phospho (STY)	_AES(ph)PESSAIESTQSTPQK_			AES(0.999)PES(0.001)S(0.001)AIESTQSTPQK			AES(32.14)PES(-32.14)S(-32.14)AIES(-65.14)T(-69.97)QS(-77.71)T(-82.22)PQK	0	0	1	sp|Q9NTI5|PDS5B_HUMAN	sp|Q9NTI5|PDS5B_HUMAN	sp|Q9NTI5|PDS5B_HUMAN			>sp|Q9NTI5|PDS5B_HUMAN Sister chromatid cohesion protein PDS5 homolog B OS=Homo sapiens GN=PDS5B PE=1 SV=1	MULTI-MSMS		sh_4136_VT_061515_Expt_1_25mM	979.42	2	978.925	1955.84	43435.4	-4.2832	-0.0077118	-4.2909	979.427	983.433	45.575	NaN	0.57228	45.575	45.209	45.782	0		0	0	0	0.00016105	5	13683	115.39	115.39
AFTLLPFMSR	10	0	1	Oxidation (M),2 Phospho (STY)	_AFT(ph)LLPFM(ox)S(ph)R_		AFTLLPFM(1)SR	AFT(1)LLPFMS(1)R		AFTLLPFM(52.39)SR	AFT(52.39)LLPFMS(52.39)R	0	1	2	REV__sp|P15538|C11B1_HUMAN	REV__sp|P15538|C11B1_HUMAN	REV__sp|P15538|C11B1_HUMAN			>sp|P15538|C11B1_HUMAN Cytochrome P450 11B1, mitochondrial OS=Homo sapiens GN=CYP11B1 PE=1 SV=5	ISO-MSMS	1	sh_4136_VT_061515_Expt_1_25mM	1368.57	1	1358.56	1357.55	NaN	NaN	0.19221	NaN	NaN	NaN	58.664	NaN	0.29277	58.664	58.539	58.832	-3.8147e-06		0	0	0	0.032658	1	19078	52.391	23.682
AGELSLKLEKEK	12	3	0	Phospho (STY)	_AGELS(ph)LKLEKEK_			AGELS(1)LKLEKEK			AGELS(111.63)LKLEKEK	0	0	1	sp|Q9P2B4|CT2NL_HUMAN	sp|Q9P2B4|CT2NL_HUMAN	sp|Q9P2B4|CT2NL_HUMAN			>sp|Q9P2B4|CT2NL_HUMAN CTTNBP2 N-terminal-like protein OS=Homo sapiens GN=CTTNBP2NL PE=1 SV=2	ISO-MSMS	0	sh_4136_VT_061515_Expt_1_100mM	712.87	2	712.873	1423.73	NaN	NaN	-0.85745	NaN	NaN	NaN	36.87	NaN	1.032	36.87	36.475	37.507	0		0	0	0	0.0017665	1	8223	111.63	3.2817
AGEVINQPMMMAAR	14	0	1	3 Oxidation (M)	_AGEVINQPM(ox)M(ox)M(ox)AAR_		AGEVINQPM(1)M(1)M(1)AAR			AGEVINQPM(138.89)M(138.89)M(138.89)AAR		0	3	0	sp|P18206|VINC_HUMAN	sp|P18206|VINC_HUMAN	sp|P18206|VINC_HUMAN			>sp|P18206|VINC_HUMAN Vinculin OS=Homo sapiens GN=VCL PE=1 SV=4	ISO-MSMS	0	sh_4136_VT_061515_Expt_1_100mM	783.85	2	783.857	1565.7	NaN	NaN	-0.31218	NaN	NaN	NaN	44.311	NaN	0.58018	44.311	43.953	44.533	0		0	0	0	5.545e-29	1	10643	138.89	84.37
AGFAGDDAPR	10	0	1	Unmodified	_AGFAGDDAPR_							0	0	0	P60712;sp|P60709|ACTB_HUMAN;sp|P63261|ACTG_HUMAN;sp|P62736|ACTA_HUMAN;sp|P68032|ACTC_HUMAN;sp|P68133|ACTS_HUMAN;sp|P63267|ACTH_HUMAN;sp|A5A3E0|POTEF_HUMAN;sp|P0CG38|POTEI_HUMAN;sp|Q6S8J3|POTEE_HUMAN;sp|P0CG39|POTEJ_HUMAN	P60712	P60712			>P60712 SWISS-PROT:P60712 (Bos taurus) Actin, cytoplasmic 1;>sp|P60709|ACTB_HUMAN Actin, cytoplasmic 1 OS=Homo sapiens GN=ACTB PE=1 SV=1;>sp|P63261|ACTG_HUMAN Actin, cytoplasmic 2 OS=Homo sapiens GN=ACTG1 PE=1 SV=1;>sp|P62736|ACTA_HUMAN Actin, aortic smoot	MULTI-MSMS		sh_4136_VT_061515_Expt_1_25mM	493.73	2	488.728	975.441	60263.4	-4.0575	0.33924	-3.7183	488.728	493.732	42.455	NaN	0.94189	42.455	42.051	42.993	0		0	0	0	0.009195	2	12365	114.89	114.89
AGFAGDDAPR	10	0	1	Unmodified	_AGFAGDDAPR_							0	0	0	P60712;sp|P60709|ACTB_HUMAN;sp|P63261|ACTG_HUMAN;sp|P62736|ACTA_HUMAN;sp|P68032|ACTC_HUMAN;sp|P68133|ACTS_HUMAN;sp|P63267|ACTH_HUMAN;sp|A5A3E0|POTEF_HUMAN;sp|P0CG38|POTEI_HUMAN;sp|Q6S8J3|POTEE_HUMAN;sp|P0CG39|POTEJ_HUMAN	P60712	P60712			>P60712 SWISS-PROT:P60712 (Bos taurus) Actin, cytoplasmic 1;>sp|P60709|ACTB_HUMAN Actin, cytoplasmic 1 OS=Homo sapiens GN=ACTB PE=1 SV=1;>sp|P63261|ACTG_HUMAN Actin, cytoplasmic 2 OS=Homo sapiens GN=ACTG1 PE=1 SV=1;>sp|P62736|ACTA_HUMAN Actin, aortic smoot	MULTI-MSMS		sh_4136_VT_061515_Expt_1_25mM	493.73	2	488.728	975.441	60029.5	-3.8768	0.17364	-3.7031	488.728	493.732	43.5	NaN	0.62115	43.5	43.243	43.864	0		0	0	0	0.012197	2	12779	107.83	107.83
AGGEESQFEMDI	12	0	0	Oxidation (M)	_AGGEESQFEM(ox)DI_		AGGEESQFEM(1)DI			AGGEESQFEM(136.53)DI		0	1	0	sp|Q13541|4EBP1_HUMAN	sp|Q13541|4EBP1_HUMAN	sp|Q13541|4EBP1_HUMAN			>sp|Q13541|4EBP1_HUMAN Eukaryotic translation initiation factor 4E-binding protein 1 OS=Homo sapiens GN=EIF4EBP1 PE=1 SV=3	ISO-MSMS	-1	sh_4136_VT_061515_Expt_1_25mM	665.27	2	664.769	1327.52	NaN	NaN	-0.91016	NaN	NaN	NaN	64.915	NaN	0.64291	64.915	64.584	65.227	0		0	0	0	4.6112e-24	1	21710	136.53	123.13
AGGSASAMLQPLLDNQVGFK	20	1	0	Oxidation (M)	_AGGSASAM(ox)LQPLLDNQVGFK_		AGGSASAM(1)LQPLLDNQVGFK			AGGSASAM(115.87)LQPLLDNQVGFK		0	1	0	sp|P20618|PSB1_HUMAN	sp|P20618|PSB1_HUMAN	sp|P20618|PSB1_HUMAN			>sp|P20618|PSB1_HUMAN Proteasome subunit beta type-1 OS=Homo sapiens GN=PSMB1 PE=1 SV=2	MSMS	0	sh_4136_VT_061515_Expt_1_100mM	674.34	3	674.01	2019.01	NaN	NaN	NaN	NaN	NaN	NaN	76.744	NaN	1	76.744	76.244	77.244	0		0	0	0	0.0065331	1	22041	115.87	63.695
AGGSASAMLQPLLDNQVGFK	20	1	0	Oxidation (M)	_AGGSASAM(ox)LQPLLDNQVGFK_		AGGSASAM(1)LQPLLDNQVGFK			AGGSASAM(139.11)LQPLLDNQVGFK		0	1	0	sp|P20618|PSB1_HUMAN	sp|P20618|PSB1_HUMAN	sp|P20618|PSB1_HUMAN			>sp|P20618|PSB1_HUMAN Proteasome subunit beta type-1 OS=Homo sapiens GN=PSMB1 PE=1 SV=2	MULTI-MSMS		sh_4136_VT_061515_Expt_1_150mM	1010.51	2	1010.51	2019.01	41532.3	-2.8452	-0.37637	-3.2216	1011.01	1015.02	76.95	NaN	0.42076	76.95	76.709	77.13	0		0	0	0	5.0061e-07	3	20889	139.11	109.53
AGLQFPVGR	9	0	1	Unmodified	_AGLQFPVGR_							0	0	0	sp|P04908|H2A1B_HUMAN;sp|Q7L7L0|H2A3_HUMAN;sp|Q93077|H2A1C_HUMAN;sp|P16104|H2AX_HUMAN;sp|Q96QV6|H2A1A_HUMAN;sp|P0C0S8|H2A1_HUMAN;sp|P20671|H2A1D_HUMAN;sp|Q6FI13|H2A2A_HUMAN;sp|Q16777|H2A2C_HUMAN;sp|Q9BTM1|H2AJ_HUMAN;sp|Q96KK5|H2A1H_HUMAN;sp|Q99878|H2A1J_HUMAN;sp|Q8IUE6|H2A2B_HUMAN;sp|P0C0S5|H2AZ_HUMAN;sp|Q71UI9|H2AV_HUMAN	sp|P04908|H2A1B_HUMAN	sp|P04908|H2A1B_HUMAN			>sp|P04908|H2A1B_HUMAN Histone H2A type 1-B/E OS=Homo sapiens GN=HIST1H2AB PE=1 SV=2;>sp|Q7L7L0|H2A3_HUMAN Histone H2A type 3 OS=Homo sapiens GN=HIST3H2A PE=1 SV=3;>sp|Q93077|H2A1C_HUMAN Histone H2A type 1-C OS=Homo sapiens GN=HIST1H2AC PE=1 SV=3;>sp|P1610	MULTI-MSMS		sh_4136_VT_061515_Expt_1_250mM	472.77	2	472.769	943.524	62843.2	-3.0489	-0.74684	-3.7957	472.769	477.773	65.653	NaN	0.49898	65.653	65.383	65.882	0		0	0	0	0.0064446	1	15222	140.14	88.793
AGLQFPVGR	9	0	1	Unmodified	_AGLQFPVGR_							0	0	0	sp|P04908|H2A1B_HUMAN;sp|Q7L7L0|H2A3_HUMAN;sp|Q93077|H2A1C_HUMAN;sp|P16104|H2AX_HUMAN;sp|Q96QV6|H2A1A_HUMAN;sp|P0C0S8|H2A1_HUMAN;sp|P20671|H2A1D_HUMAN;sp|Q6FI13|H2A2A_HUMAN;sp|Q16777|H2A2C_HUMAN;sp|Q9BTM1|H2AJ_HUMAN;sp|Q96KK5|H2A1H_HUMAN;sp|Q99878|H2A1J_HUMAN;sp|Q8IUE6|H2A2B_HUMAN;sp|P0C0S5|H2AZ_HUMAN;sp|Q71UI9|H2AV_HUMAN	sp|P04908|H2A1B_HUMAN	sp|P04908|H2A1B_HUMAN			>sp|P04908|H2A1B_HUMAN Histone H2A type 1-B/E OS=Homo sapiens GN=HIST1H2AB PE=1 SV=2;>sp|Q7L7L0|H2A3_HUMAN Histone H2A type 3 OS=Homo sapiens GN=HIST3H2A PE=1 SV=3;>sp|Q93077|H2A1C_HUMAN Histone H2A type 1-C OS=Homo sapiens GN=HIST1H2AC PE=1 SV=3;>sp|P1610	MULTI-MSMS		sh_4136_VT_061515_Expt_1_300mM	472.77	2	472.769	943.524	63245.4	-4.5328	0.61668	-3.9161	472.769	477.773	66.008	NaN	0.55467	66.008	65.669	66.224	0		0	0	0	0.026918	1	15849	110.87	69.423
AGLQFPVGR	9	0	1	Unmodified	_AGLQFPVGR_							0	0	0	sp|P04908|H2A1B_HUMAN;sp|Q7L7L0|H2A3_HUMAN;sp|Q93077|H2A1C_HUMAN;sp|P16104|H2AX_HUMAN;sp|Q96QV6|H2A1A_HUMAN;sp|P0C0S8|H2A1_HUMAN;sp|P20671|H2A1D_HUMAN;sp|Q6FI13|H2A2A_HUMAN;sp|Q16777|H2A2C_HUMAN;sp|Q9BTM1|H2AJ_HUMAN;sp|Q96KK5|H2A1H_HUMAN;sp|Q99878|H2A1J_HUMAN;sp|Q8IUE6|H2A2B_HUMAN;sp|P0C0S5|H2AZ_HUMAN;sp|Q71UI9|H2AV_HUMAN	sp|P04908|H2A1B_HUMAN	sp|P04908|H2A1B_HUMAN			>sp|P04908|H2A1B_HUMAN Histone H2A type 1-B/E OS=Homo sapiens GN=HIST1H2AB PE=1 SV=2;>sp|Q7L7L0|H2A3_HUMAN Histone H2A type 3 OS=Homo sapiens GN=HIST3H2A PE=1 SV=3;>sp|Q93077|H2A1C_HUMAN Histone H2A type 1-C OS=Homo sapiens GN=HIST1H2AC PE=1 SV=3;>sp|P1610	MULTI-MSMS		sh_4136_VT_061515_Expt_1_500mM	472.77	2	472.769	943.524	63673.3	-3.0558	-0.29001	-3.3458	472.769	477.773	65.962	NaN	0.7171	65.962	65.517	66.234	0		0	0	0	0.016696	2	15235	121.05	76.699
AGLQFPVGR	9	0	1	Unmodified	_AGLQFPVGR_							0	0	0	sp|P04908|H2A1B_HUMAN;sp|Q7L7L0|H2A3_HUMAN;sp|Q93077|H2A1C_HUMAN;sp|P16104|H2AX_HUMAN;sp|Q96QV6|H2A1A_HUMAN;sp|P0C0S8|H2A1_HUMAN;sp|P20671|H2A1D_HUMAN;sp|Q6FI13|H2A2A_HUMAN;sp|Q16777|H2A2C_HUMAN;sp|Q9BTM1|H2AJ_HUMAN;sp|Q96KK5|H2A1H_HUMAN;sp|Q99878|H2A1J_HUMAN;sp|Q8IUE6|H2A2B_HUMAN;sp|P0C0S5|H2AZ_HUMAN;sp|Q71UI9|H2AV_HUMAN	sp|P04908|H2A1B_HUMAN	sp|P04908|H2A1B_HUMAN			>sp|P04908|H2A1B_HUMAN Histone H2A type 1-B/E OS=Homo sapiens GN=HIST1H2AB PE=1 SV=2;>sp|Q7L7L0|H2A3_HUMAN Histone H2A type 3 OS=Homo sapiens GN=HIST3H2A PE=1 SV=3;>sp|Q93077|H2A1C_HUMAN Histone H2A type 1-C OS=Homo sapiens GN=HIST1H2AC PE=1 SV=3;>sp|P1610	ISO-MSMS	0	sh_4136_VT_061515_Expt_1_750mM	472.77	2	472.769	943.524	NaN	NaN	0.24632	NaN	NaN	NaN	65.767	NaN	0.51097	65.767	65.469	65.98	0		0	0	0	0.0065557	1	15070	109.11	48.752
AGMTSSPDATTGQTFG	16	0	0	Oxidation (M),Phospho (STY)	_AGM(ox)TS(ph)SPDATTGQTFG_		AGM(1)TSSPDATTGQTFG	AGMT(0.146)S(0.673)S(0.179)PDAT(0.002)TGQTFG		AGM(91.47)TSSPDATTGQTFG	AGMT(-6.65)S(5.74)S(-5.74)PDAT(-26.45)T(-44.39)GQT(-64.25)FG	0	1	1	sp|Q9UQR1|ZN148_HUMAN	sp|Q9UQR1|ZN148_HUMAN	sp|Q9UQR1|ZN148_HUMAN			>sp|Q9UQR1|ZN148_HUMAN Zinc finger protein 148 OS=Homo sapiens GN=ZNF148 PE=1 SV=2	ISO-MSMS	-1	sh_4136_VT_061515_Expt_1_25mM	812.8	2	812.813	1623.61	NaN	NaN	0.31195	NaN	NaN	NaN	48.124	NaN	0.41718	48.124	47.892	48.309	0		0	0	0	0.0070083	1	14711	91.475	57.21
AGTCCANCQTTTTTLWR	17	0	1	Carbamidomethyl (C),2 Phospho (STY)	_AGT(ph)CC(ca)ANCQTTTT(ph)TLWR_	AGTC(0.05)C(0.95)ANCQTTTTTLWR		AGT(1)CCANCQTTT(0.033)T(0.531)T(0.436)LWR	AGTC(-12.85)C(12.85)ANC(-62.15)QTTTTTLWR		AGT(54.9)CCANCQT(-32.08)T(-37.94)T(-12.06)T(0.86)T(-0.86)LWR	1	0	2	sp|P23769|GATA2_HUMAN	sp|P23769|GATA2_HUMAN	sp|P23769|GATA2_HUMAN			>sp|P23769|GATA2_HUMAN Endothelial transcription factor GATA-2 OS=Homo sapiens GN=GATA2 PE=1 SV=3	MSMS	0	sh_4136_VT_061515_Expt_1_25mM	1024.37	2	1024.38	2046.74	NaN	NaN	NaN	NaN	NaN	NaN	75.499	NaN	1	75.499	74.999	75.999	0		0	0	0	0.0249	1	26025	88.071	30.704
AIGGIILTASHNPGGPNGDFGIK	23	1	0	Phospho (STY)	_AIGGIILTAS(ph)HNPGGPNGDFGIK_			AIGGIILT(0.244)AS(0.756)HNPGGPNGDFGIK			AIGGIILT(-4.91)AS(4.91)HNPGGPNGDFGIK	0	0	1	sp|P36871|PGM1_HUMAN	sp|P36871|PGM1_HUMAN	sp|P36871|PGM1_HUMAN			>sp|P36871|PGM1_HUMAN Phosphoglucomutase-1 OS=Homo sapiens GN=PGM1 PE=1 SV=3	MULTI-MSMS		sh_4136_VT_061515_Expt_1_1M	1144.08	2	1143.57	2285.12	38955.6	-2.9359	-0.6318	-3.5677	1144.07	1148.08	49.49	NaN	0.2215	49.49	49.384	49.605	0		0	0	0	4.5022e-10	1	6983	135.34	135.34
AIGGIILTASHNPGGPNGDFGIK	23	1	0	Phospho (STY)	_AIGGIILT(ph)ASHNPGGPNGDFGIK_			AIGGIILT(0.5)AS(0.5)HNPGGPNGDFGIK			AIGGIILT(0)AS(0)HNPGGPNGDFGIK	0	0	1	sp|P36871|PGM1_HUMAN	sp|P36871|PGM1_HUMAN	sp|P36871|PGM1_HUMAN			>sp|P36871|PGM1_HUMAN Phosphoglucomutase-1 OS=Homo sapiens GN=PGM1 PE=1 SV=3	MULTI-MSMS		sh_4136_VT_061515_Expt_1_1M	765.39	3	762.714	2285.12	47663	-2.9818	-0.10184	-3.0836	763.049	765.72	49.506	NaN	0.51548	49.506	49.297	49.812	-3.8147e-06		0	0	0	0.006933	1	7006	83.849	83.849
AIGGIILTASHNPGGPNGDFGIK	23	1	0	Phospho (STY)	_AIGGIILT(ph)ASHNPGGPNGDFGIK_			AIGGIILT(0.5)AS(0.5)HNPGGPNGDFGIK			AIGGIILT(0)AS(0)HNPGGPNGDFGIK	0	0	1	sp|P36871|PGM1_HUMAN	sp|P36871|PGM1_HUMAN	sp|P36871|PGM1_HUMAN			>sp|P36871|PGM1_HUMAN Phosphoglucomutase-1 OS=Homo sapiens GN=PGM1 PE=1 SV=3	MULTI-MSMS		sh_4136_VT_061515_Expt_1_750mM	765.72	3	762.714	2285.12	47226.7	-3.4421	-0.00099788	-3.4431	763.049	765.72	77.704	NaN	0.66403	77.704	77.437	78.101	0		0	0	0	0.00016857	4	18401	109.72	64.719
AIISSSDDSSDEDKLK	16	2	0	Phospho (STY)	_AIISSSDDSS(ph)DEDKLK_			AIISSS(0.001)DDS(0.203)S(0.796)DEDKLK			AIIS(-82)S(-57.17)S(-28.14)DDS(-5.94)S(5.94)DEDKLK	0	0	1	sp|Q6PD62|CTR9_HUMAN	sp|Q6PD62|CTR9_HUMAN	sp|Q6PD62|CTR9_HUMAN			>sp|Q6PD62|CTR9_HUMAN RNA polymerase-associated protein CTR9 homolog OS=Homo sapiens GN=CTR9 PE=1 SV=1	MULTI-MSMS		sh_4136_VT_061515_Expt_1_25mM	903.4	2	895.391	1788.77	43724	-4.183	-1.1457	-5.3286	895.39	903.404	52.544	NaN	0.69324	52.544	52.107	52.8	0		0	0	0	3.7518e-07	3	16515	157.57	157.57
AIISSSDDSSDEDKLK	16	2	0	2 Phospho (STY)	_AIISSSDDS(ph)S(ph)DEDKLK_			AIISSSDDS(1)S(1)DEDKLK			AIIS(-85.36)S(-58.3)S(-37.81)DDS(39.05)S(37.81)DEDKLK	0	0	2	sp|Q6PD62|CTR9_HUMAN	sp|Q6PD62|CTR9_HUMAN	sp|Q6PD62|CTR9_HUMAN			>sp|Q6PD62|CTR9_HUMAN RNA polymerase-associated protein CTR9 homolog OS=Homo sapiens GN=CTR9 PE=1 SV=1	MULTI-MSMS		sh_4136_VT_061515_Expt_1_25mM	943.38	2	935.374	1868.73	43361.4	-4.3181	-0.11818	-4.4363	935.374	943.388	53.64	NaN	0.7546	53.64	53.265	54.019	0		0	0	0	1.0923e-07	3	16938	157.57	157.57
AIISSSDDSSDEDKLKIADEGHPR	24	2	1	2 Phospho (STY)	_AIISSSDDS(ph)S(ph)DEDKLKIADEGHPR_			AIISS(0.006)S(0.091)DDS(0.951)S(0.951)DEDKLKIADEGHPR			AIIS(-38.6)S(-26.3)S(-13.09)DDS(13.09)S(13.09)DEDKLKIADEGHPR	0	0	2	sp|Q6PD62|CTR9_HUMAN	sp|Q6PD62|CTR9_HUMAN	sp|Q6PD62|CTR9_HUMAN			>sp|Q6PD62|CTR9_HUMAN RNA polymerase-associated protein CTR9 homolog OS=Homo sapiens GN=CTR9 PE=1 SV=1	MULTI-MSMS		sh_4136_VT_061515_Expt_1_50mM	925.07	3	915.727	2744.16	43745.7	-3.0585	-0.6218	-3.6803	916.061	924.405	55.642	NaN	0.45243	55.642	55.419	55.872	0		0	0	0	0.0037914	3	17220	73.688	42.33
AILGSYDSELTPAEYSPQLTR	21	0	1	6 Phospho (STY)	_AILGS(ph)YDS(ph)ELT(ph)PAEY(ph)S(ph)PQLT(ph)R_			AILGS(0.737)Y(0.73)DS(0.737)ELT(0.938)PAEY(0.953)S(0.953)PQLT(0.953)R			AILGS(0.12)Y(-0.12)DS(0.12)ELT(6.42)PAEY(7.57)S(7.57)PQLT(7.57)R	0	0	6	sp|Q9Y6D9|MD1L1_HUMAN	sp|Q9Y6D9|MD1L1_HUMAN	sp|Q9Y6D9|MD1L1_HUMAN			>sp|Q9Y6D9|MD1L1_HUMAN Mitotic spindle assembly checkpoint protein MAD1 OS=Homo sapiens GN=MAD1L1 PE=1 SV=2	ISO-MSMS	0	sh_4136_VT_061515_Expt_1_75mM	1396.47	2	1395.98	2789.94	NaN	NaN	1.0218	NaN	NaN	NaN	16.811	NaN	2.7582	16.811	15.467	18.225	1.9073e-06		0	0	0	0.01366	2	4277	7.5735	3.622
AINQGGLTSVAVR	13	0	1	Unmodified	_AINQGGLTSVAVR_							0	0	0	sp|P60900|PSA6_HUMAN	sp|P60900|PSA6_HUMAN	sp|P60900|PSA6_HUMAN			>sp|P60900|PSA6_HUMAN Proteasome subunit alpha type-6 OS=Homo sapiens GN=PSMA6 PE=1 SV=1	MULTI-MSMS		sh_4136_VT_061515_Expt_1_100mM	643.37	2	643.365	1284.71	49969.4	-3.9758	0.98064	-2.9951	643.366	648.369	58.633	NaN	0.42996	58.633	58.388	58.818	-3.8147e-06		0	0	0	3.8116e-05	2	15776	177.81	177.81
AISYMDCLTQVYFSMFFPILDTLLLTVMAYDR	32	0	1	2 Oxidation (M),2 Phospho (STY)	_AISYMDCLTQVYFSM(ox)FFPILDT(ph)LLLTVM(ox)AY(ph)DR_		AISYM(0.366)DCLTQVYFSM(0.713)FFPILDTLLLTVM(0.921)AYDR	AIS(0.024)Y(0.023)MDCLT(0.036)QVY(0.038)FS(0.04)MFFPILDT(0.781)LLLT(0.235)VMAY(0.823)DR		AISYM(-4.6)DCLTQVYFSM(4.6)FFPILDTLLLTVM(17.15)AYDR	AIS(-20.5)Y(-20.68)MDCLT(-17.15)QVY(-17.36)FS(-17.15)MFFPILDT(8.82)LLLT(-8.64)VMAY(8.64)DR	0	2	2	sp|Q96RA2|OR7D2_HUMAN	sp|Q96RA2|OR7D2_HUMAN	sp|Q96RA2|OR7D2_HUMAN			>sp|Q96RA2|OR7D2_HUMAN Olfactory receptor 7D2 OS=Homo sapiens GN=OR7D2 PE=2 SV=2	ISO-MSMS	1	sh_4136_VT_061515_Expt_1_250mM	997.2	4	993.947	3971.76	NaN	NaN	0.61546	NaN	NaN	NaN	54.021	NaN	0.38121	54.021	53.818	54.199	0		0	0	0	0.031364	1	11532	32.962	3.1027
AKGPSPPGAK	10	2	0	Phospho (STY)	_AKGPS(ph)PPGAK_			AKGPS(1)PPGAK			AKGPS(92.94)PPGAK	0	0	1	sp|Q96S55|WRIP1_HUMAN	sp|Q96S55|WRIP1_HUMAN	sp|Q96S55|WRIP1_HUMAN			>sp|Q96S55|WRIP1_HUMAN ATPase WRNIP1 OS=Homo sapiens GN=WRNIP1 PE=1 SV=2	MULTI-MSMS		sh_4136_VT_061515_Expt_1_500mM	503.26	2	495.244	988.474	59287.3	-2.6214	-0.35501	-2.9764	495.244	503.258	35.059	NaN	2.5813	35.059	33.625	36.207	0		0	0	0	0.0099726	1	6604	92.939	30.393
AKQTLENERGELANEVK	17	2	1	Unmodified	_AKQTLENERGELANEVK_							0	0	0	sp|P35579|MYH9_HUMAN	sp|P35579|MYH9_HUMAN	sp|P35579|MYH9_HUMAN			>sp|P35579|MYH9_HUMAN Myosin-9 OS=Homo sapiens GN=MYH9 PE=1 SV=4	MULTI-MSMS		sh_4136_VT_061515_Expt_1_50mM	644	3	643.673	1928	52059.3	-3.2956	-0.16032	-3.4559	643.673	652.686	48.477	NaN	0.3683	48.477	48.282	48.65	3.8147e-06		0	0	0	0.0048497	3	14208	97.797	97.797
AKQTLENERGELANEVK	17	2	1	Unmodified	_AKQTLENERGELANEVK_							0	0	0	sp|P35579|MYH9_HUMAN	sp|P35579|MYH9_HUMAN	sp|P35579|MYH9_HUMAN			>sp|P35579|MYH9_HUMAN Myosin-9 OS=Homo sapiens GN=MYH9 PE=1 SV=4	MULTI-MSMS		sh_4136_VT_061515_Expt_1_50mM	489.51	4	483.006	1928	60224.5	-3.2051	0.05881	-3.1463	483.006	489.516	48.478	NaN	0.8202	48.478	48.075	48.895	0		0	0	0	0.0072654	1	14207	94.532	94.532
AKQTLENERGELANEVK	17	2	1	Unmodified	_AKQTLENERGELANEVK_							0	0	0	sp|P35579|MYH9_HUMAN	sp|P35579|MYH9_HUMAN	sp|P35579|MYH9_HUMAN			>sp|P35579|MYH9_HUMAN Myosin-9 OS=Homo sapiens GN=MYH9 PE=1 SV=4	MULTI-MSMS		sh_4136_VT_061515_Expt_1_50mM	978.02	2	965.005	1928	42766.4	-3.4218	0.34427	-3.0775	965.006	978.024	48.473	NaN	0.32788	48.473	48.282	48.61	0		0	0	0	2.7488e-16	2	14209	214.5	214.5
AKQTLENERGELANEVK	17	2	1	Unmodified	_AKQTLENERGELANEVK_							0	0	0	sp|P35579|MYH9_HUMAN	sp|P35579|MYH9_HUMAN	sp|P35579|MYH9_HUMAN			>sp|P35579|MYH9_HUMAN Myosin-9 OS=Homo sapiens GN=MYH9 PE=1 SV=4	MULTI-MSMS		sh_4136_VT_061515_Expt_1_75mM	978.02	2	965.005	1928	42400.8	-2.5433	-1.1982	-3.7415	965.004	978.524	53.162	NaN	0.32485	53.162	52.977	53.302	-3.8147e-06		0	0	0	3.2771e-10	2	15939	179.14	179.14
AKQTLENERGELANEVK	17	2	1	Unmodified	_AKQTLENERGELANEVK_							0	0	0	sp|P35579|MYH9_HUMAN	sp|P35579|MYH9_HUMAN	sp|P35579|MYH9_HUMAN			>sp|P35579|MYH9_HUMAN Myosin-9 OS=Homo sapiens GN=MYH9 PE=1 SV=4	MULTI-MSMS		sh_4136_VT_061515_Expt_1_100mM	978.53	2	965.005	1928	41092.6	-2.9444	-0.73815	-3.6825	965.005	978.524	53.923	NaN	0.33733	53.923	53.728	54.065	0		0	0	0	4.3239e-10	2	14106	176.81	176.81
AKQTLENERGELANEVK	17	2	1	Unmodified	_AKQTLENERGELANEVK_							0	0	0	sp|P35579|MYH9_HUMAN	sp|P35579|MYH9_HUMAN	sp|P35579|MYH9_HUMAN			>sp|P35579|MYH9_HUMAN Myosin-9 OS=Homo sapiens GN=MYH9 PE=1 SV=4	MULTI-MSMS		sh_4136_VT_061515_Expt_1_150mM	978.02	2	965.005	1928	42292	-3.4968	-0.42345	-3.9203	965.005	978.024	54.43	NaN	0.26022	54.43	54.263	54.524	0		0	0	0	0.00010306	1	13527	136.39	136.39
AKQTLENERGELANEVK	17	2	1	Unmodified	_AKQTLENERGELANEVK_							0	0	0	sp|P35579|MYH9_HUMAN	sp|P35579|MYH9_HUMAN	sp|P35579|MYH9_HUMAN			>sp|P35579|MYH9_HUMAN Myosin-9 OS=Homo sapiens GN=MYH9 PE=1 SV=4	MULTI-MSMS		sh_4136_VT_061515_Expt_1_200mM	978.52	2	965.005	1928	40379.7	-3.5321	-0.3037	-3.8358	965.006	978.024	62.667	NaN	0.48966	62.667	62.388	62.877	-3.8147e-06		0	0	0	1.2822e-07	3	16176	165.9	165.9
ALAAFLKK	8	2	0	Unmodified	_ALAAFLKK_							0	0	0	sp|P39019|RS19_HUMAN	sp|P39019|RS19_HUMAN	sp|P39019|RS19_HUMAN			>sp|P39019|RS19_HUMAN 40S ribosomal protein S19 OS=Homo sapiens GN=RPS19 PE=1 SV=2	MULTI-MSMS		sh_4136_VT_061515_Expt_1_750mM	439.29	2	431.281	860.548	65395.6	-3.5365	0.36859	-3.1679	431.281	439.296	60.297	NaN	0.46409	60.297	60.01	60.474	0		0	0	0	0.020371	1	13477	120.65	82.512
ALAGCDFLTISPK	13	1	0	Carbamidomethyl (C)	_ALAGC(ca)DFLTISPK_	ALAGC(1)DFLTISPK			ALAGC(131.69)DFLTISPK			1	0	0	sp|P37837|TALDO_HUMAN	sp|P37837|TALDO_HUMAN	sp|P37837|TALDO_HUMAN			>sp|P37837|TALDO_HUMAN Transaldolase OS=Homo sapiens GN=TALDO1 PE=1 SV=2	MULTI-MSMS		sh_4136_VT_061515_Expt_1_75mM	700.87	2	696.863	1391.71	46979.8	-3.6265	0.57934	-3.0472	696.864	701.371	74.892	NaN	0.61719	74.892	74.565	75.182	0		0	0	0	0.014868	1	24104	131.69	131.69
ALANSLACQGK	11	1	0	Carbamidomethyl (C)	_ALANSLAC(ca)QGK_	ALANSLAC(1)QGK			ALANSLAC(199.68)QGK			1	0	0	sp|P04075|ALDOA_HUMAN	sp|P04075|ALDOA_HUMAN	sp|P04075|ALDOA_HUMAN			>sp|P04075|ALDOA_HUMAN Fructose-bisphosphate aldolase A OS=Homo sapiens GN=ALDOA PE=1 SV=2	ISO-MSMS	0	sh_4136_VT_061515_Expt_1_75mM	566.79	2	566.793	1131.57	NaN	NaN	0.73646	NaN	NaN	NaN	47.112	NaN	0.68201	47.112	46.731	47.413	-3.8147e-06		0	0	0	7.8268e-186	1	13648	199.68	125.3
ALANSLACQGK	11	1	0	Carbamidomethyl (C)	_ALANSLAC(ca)QGK_	ALANSLAC(1)QGK			ALANSLAC(84.66)QGK			1	0	0	sp|P04075|ALDOA_HUMAN	sp|P04075|ALDOA_HUMAN	sp|P04075|ALDOA_HUMAN			>sp|P04075|ALDOA_HUMAN Fructose-bisphosphate aldolase A OS=Homo sapiens GN=ALDOA PE=1 SV=2	MULTI-SECPEP		sh_4136_VT_061515_Expt_1_200mM	570.8	2	566.793	1131.57	56023.9	-3.2132	-0.7716	-3.9848	566.792	570.799	49.49	NaN	0.43586	49.49	49.292	49.728	0		0	0	0	0.02516	1	11726	84.658	84.658
ALASIDSKLNQAK	13	2	0	Unmodified	_ALASIDSKLNQAK_							0	0	0	sp|P18206|VINC_HUMAN	sp|P18206|VINC_HUMAN	sp|P18206|VINC_HUMAN			>sp|P18206|VINC_HUMAN Vinculin OS=Homo sapiens GN=VCL PE=1 SV=4	MULTI-MSMS		sh_4136_VT_061515_Expt_1_100mM	680.38	2	679.886	1357.76	50757.8	-3.9033	0.48513	-3.4182	679.886	687.9	54.971	NaN	0.43058	54.971	54.747	55.178	3.8147e-06		0	0	0	6.4071e-07	1	14443	190.85	190.85
ALEEAMEQK	9	1	0	Oxidation (M)	_ALEEAM(ox)EQK_		ALEEAM(1)EQK			ALEEAM(143.03)EQK		0	1	0	sp|P35579|MYH9_HUMAN	sp|P35579|MYH9_HUMAN	sp|P35579|MYH9_HUMAN			>sp|P35579|MYH9_HUMAN Myosin-9 OS=Homo sapiens GN=MYH9 PE=1 SV=4	MULTI-MSMS		sh_4136_VT_061515_Expt_1_25mM	532.75	2	532.75	1063.49	58608.7	-4.4174	0.40287	-4.0145	532.75	536.757	35.475	NaN	0.43303	35.475	35.225	35.658	0		0	0	0	0.0017688	2	9633	143.03	143.03
ALEEAMEQKAELER	14	1	1	Oxidation (M)	_ALEEAM(ox)EQKAELER_		ALEEAM(1)EQKAELER			ALEEAM(113.4)EQKAELER		0	1	0	sp|P35579|MYH9_HUMAN	sp|P35579|MYH9_HUMAN	sp|P35579|MYH9_HUMAN			>sp|P35579|MYH9_HUMAN Myosin-9 OS=Homo sapiens GN=MYH9 PE=1 SV=4	MULTI-MSMS		sh_4136_VT_061515_Expt_1_50mM	831.9	2	831.904	1661.79	45817.6	-4.1718	-0.1234	-4.2952	831.904	840.915	44.599	NaN	0.36903	44.599	44.387	44.756	0		0	0	0	0.00065844	2	12651	113.4	83.758
ALEEAMEQKAELER	14	1	1	Oxidation (M)	_ALEEAM(ox)EQKAELER_		ALEEAM(1)EQKAELER			ALEEAM(75.57)EQKAELER		0	1	0	sp|P35579|MYH9_HUMAN	sp|P35579|MYH9_HUMAN	sp|P35579|MYH9_HUMAN			>sp|P35579|MYH9_HUMAN Myosin-9 OS=Homo sapiens GN=MYH9 PE=1 SV=4	MULTI-MSMS		sh_4136_VT_061515_Expt_1_250mM	841.42	2	831.904	1661.79	44422.3	-3.8494	0.44624	-3.4031	831.905	841.417	48.916	NaN	0.7344	48.916	48.578	49.313	3.8147e-06		0	0	0	0.0095276	1	9931	75.574	75.574
ALEENNNFSK	10	1	0	Unmodified	_ALEENNNFSK_							0	0	0	sp|Q93045|STMN2_HUMAN	sp|Q93045|STMN2_HUMAN	sp|Q93045|STMN2_HUMAN			>sp|Q93045|STMN2_HUMAN Stathmin-2 OS=Homo sapiens GN=STMN2 PE=1 SV=3	MULTI-MSMS		sh_4136_VT_061515_Expt_1_25mM	583.28	2	583.278	1164.54	57542.9	-3.7892	0.2332	-3.5559	583.278	587.285	43.07	NaN	0.46064	43.07	42.908	43.368	0		0	0	0	0.014687	1	12635	101.97	0
ALEQQVEEMK	10	1	0	Oxidation (M)	_ALEQQVEEM(ox)K_		ALEQQVEEM(1)K			ALEQQVEEM(129.82)K		0	1	0	sp|P35579|MYH9_HUMAN	sp|P35579|MYH9_HUMAN	sp|P35579|MYH9_HUMAN			>sp|P35579|MYH9_HUMAN Myosin-9 OS=Homo sapiens GN=MYH9 PE=1 SV=4	MULTI-MSMS		sh_4136_VT_061515_Expt_1_25mM	614.8	2	610.795	1219.58	55239.2	-3.944	0.18782	-3.7562	610.795	614.802	45.308	NaN	0.61425	45.308	45.046	45.66	0		0	0	0	0.0010358	2	13533	164.65	164.65
ALEQQVEEMKTQLEELEDELQATEDAK	27	2	0	Oxidation (M)	_ALEQQVEEM(ox)KTQLEELEDELQATEDAK_		ALEQQVEEM(1)KTQLEELEDELQATEDAK			ALEQQVEEM(218.69)KTQLEELEDELQATEDAK		0	1	0	sp|P35579|MYH9_HUMAN	sp|P35579|MYH9_HUMAN	sp|P35579|MYH9_HUMAN			>sp|P35579|MYH9_HUMAN Myosin-9 OS=Homo sapiens GN=MYH9 PE=1 SV=4	MULTI-MSMS		sh_4136_VT_061515_Expt_1_50mM	1055.83	3	1055.17	3162.48	40692.3	-3.2137	-0.90578	-4.1195	1055.5	1060.84	85.101	NaN	1.9166	85.101	83.547	85.464	0		0	0	0	3.531e-38	4	29281	218.69	218.69
ALEQQVEEMKTQLEELEDELQATEDAK	27	2	0	Oxidation (M)	_ALEQQVEEM(ox)KTQLEELEDELQATEDAK_		ALEQQVEEM(1)KTQLEELEDELQATEDAK			ALEQQVEEM(160.84)KTQLEELEDELQATEDAK		0	1	0	sp|P35579|MYH9_HUMAN	sp|P35579|MYH9_HUMAN	sp|P35579|MYH9_HUMAN			>sp|P35579|MYH9_HUMAN Myosin-9 OS=Homo sapiens GN=MYH9 PE=1 SV=4	MULTI-MSMS		sh_4136_VT_061515_Expt_1_50mM	1060.84	3	1055.17	3162.48	40943.8	-3.2648	-0.36804	-3.6329	1055.5	1060.84	85.781	NaN	1.5003	85.781	85.382	86.882	0		0	0	0	1.3684e-18	4	29547	160.84	133.29
ALEQQVEEMKTQLEELEDELQATEDAK	27	2	0	Oxidation (M)	_ALEQQVEEM(ox)KTQLEELEDELQATEDAK_		ALEQQVEEM(1)KTQLEELEDELQATEDAK			ALEQQVEEM(137.72)KTQLEELEDELQATEDAK		0	1	0	sp|P35579|MYH9_HUMAN	sp|P35579|MYH9_HUMAN	sp|P35579|MYH9_HUMAN			>sp|P35579|MYH9_HUMAN Myosin-9 OS=Homo sapiens GN=MYH9 PE=1 SV=4	MULTI-MSMS		sh_4136_VT_061515_Expt_1_50mM	791.87	4	791.626	3162.48	46353.2	-2.6996	-0.43887	-3.1385	791.878	796.133	85.782	NaN	1.4242	85.782	85.382	86.806	0		0	0	0	2.1724e-12	3	29582	137.72	137.72
ALEQQVEEMKTQLEELEDELQATEDAK	27	2	0	Unmodified	_ALEQQVEEMKTQLEELEDELQATEDAK_							0	0	0	sp|P35579|MYH9_HUMAN	sp|P35579|MYH9_HUMAN	sp|P35579|MYH9_HUMAN			>sp|P35579|MYH9_HUMAN Myosin-9 OS=Homo sapiens GN=MYH9 PE=1 SV=4	MULTI-MSMS		sh_4136_VT_061515_Expt_1_50mM	792.13	4	787.628	3146.48	46973.7	-3.1883	-0.51252	-3.7008	787.878	792.136	101.57	NaN	0.51258	101.57	101.29	101.81	7.6294e-06		0	0	0	9.8604e-18	4	35925	152.13	152.13
ALEQQVEEMKTQLEELEDELQATEDAK	27	2	0	Unmodified	_ALEQQVEEMKTQLEELEDELQATEDAK_							0	0	0	sp|P35579|MYH9_HUMAN	sp|P35579|MYH9_HUMAN	sp|P35579|MYH9_HUMAN			>sp|P35579|MYH9_HUMAN Myosin-9 OS=Homo sapiens GN=MYH9 PE=1 SV=4	MULTI-MSMS		sh_4136_VT_061515_Expt_1_50mM	1050.17	3	1049.83	3146.48	40611.8	-3.789	-0.09099	-3.88	1050.5	1055.85	101.57	NaN	0.64058	101.57	101.25	101.89	0		0	0	0	7.9453e-18	3	35923	155.44	155.44
ALEQQVEEMKTQLEELEDELQATEDAKLR	29	2	1	Oxidation (M)	_ALEQQVEEM(ox)KTQLEELEDELQATEDAKLR_		ALEQQVEEM(1)KTQLEELEDELQATEDAKLR			ALEQQVEEM(111.53)KTQLEELEDELQATEDAKLR		0	1	0	sp|P35579|MYH9_HUMAN	sp|P35579|MYH9_HUMAN	sp|P35579|MYH9_HUMAN			>sp|P35579|MYH9_HUMAN Myosin-9 OS=Homo sapiens GN=MYH9 PE=1 SV=4	MULTI-MSMS		sh_4136_VT_061515_Expt_1_50mM	865.93	4	858.923	3431.66	44850.7	-2.8399	-0.11258	-2.9525	859.174	865.683	86.206	NaN	0.6333	86.206	85.819	86.452	0		0	0	0	6.3343e-06	3	29720	111.53	111.53
ALEQQVEEMKTQLEELEDELQATEDAKLR	29	2	1	Oxidation (M)	_ALEQQVEEM(ox)KTQLEELEDELQATEDAKLR_		ALEQQVEEM(1)KTQLEELEDELQATEDAKLR			ALEQQVEEM(89.3)KTQLEELEDELQATEDAKLR		0	1	0	sp|P35579|MYH9_HUMAN	sp|P35579|MYH9_HUMAN	sp|P35579|MYH9_HUMAN			>sp|P35579|MYH9_HUMAN Myosin-9 OS=Homo sapiens GN=MYH9 PE=1 SV=4	MULTI-MSMS		sh_4136_VT_061515_Expt_1_50mM	859.42	4	858.923	3431.66	44864.9	-2.8593	0.00097939	-2.8583	859.174	865.933	86.736	NaN	0.70674	86.736	86.412	87.118	0		0	0	0	0.00018443	4	29929	89.297	89.297
ALEQQVEEMKTQLEELEDELQATEDAKLR	29	2	1	Oxidation (M)	_ALEQQVEEM(ox)KTQLEELEDELQATEDAKLR_		ALEQQVEEM(1)KTQLEELEDELQATEDAKLR			ALEQQVEEM(128.19)KTQLEELEDELQATEDAKLR		0	1	0	sp|P35579|MYH9_HUMAN	sp|P35579|MYH9_HUMAN	sp|P35579|MYH9_HUMAN			>sp|P35579|MYH9_HUMAN Myosin-9 OS=Homo sapiens GN=MYH9 PE=1 SV=4	MULTI-MSMS		sh_4136_VT_061515_Expt_1_50mM	1145.89	3	1144.89	3431.66	38765.6	-3.3038	1.0442	-2.2596	1145.56	1153.91	86.738	NaN	0.50109	86.738	86.452	86.953	-7.6294e-06		0	0	0	1.3258e-08	3	29985	128.19	110.76
ALEQQVEEMKTQLEELEDELQATEDAKLR	29	2	1	Oxidation (M)	_ALEQQVEEM(ox)KTQLEELEDELQATEDAKLR_		ALEQQVEEM(1)KTQLEELEDELQATEDAKLR			ALEQQVEEM(67.33)KTQLEELEDELQATEDAKLR		0	1	0	sp|P35579|MYH9_HUMAN	sp|P35579|MYH9_HUMAN	sp|P35579|MYH9_HUMAN			>sp|P35579|MYH9_HUMAN Myosin-9 OS=Homo sapiens GN=MYH9 PE=1 SV=4	ISO-MSMS	1	sh_4136_VT_061515_Expt_1_50mM	1153.89	3	1144.89	3431.66	NaN	NaN	0.36436	NaN	NaN	NaN	86.195	NaN	0.39395	86.195	85.976	86.37	0		0	0	0	0.023414	1	29770	67.33	46.12
ALEQQVEEMKTQLEELEDELQATEDAKLR	29	2	1	Oxidation (M)	_ALEQQVEEM(ox)KTQLEELEDELQATEDAKLR_		ALEQQVEEM(1)KTQLEELEDELQATEDAKLR			ALEQQVEEM(60.22)KTQLEELEDELQATEDAKLR		0	1	0	sp|P35579|MYH9_HUMAN	sp|P35579|MYH9_HUMAN	sp|P35579|MYH9_HUMAN			>sp|P35579|MYH9_HUMAN Myosin-9 OS=Homo sapiens GN=MYH9 PE=1 SV=4	MULTI-MSMS		sh_4136_VT_061515_Expt_1_75mM	865.93	4	858.923	3431.66	42185.6	-2.4848	-0.83566	-3.3204	859.424	865.68	88.338	NaN	0.4357	88.338	88.085	88.521	-7.6294e-06		0	0	0	0.0096346	2	29192	60.218	37.781
ALEQQVEEMKTQLEELEDELQATEDAKLR	29	2	1	Unmodified	_ALEQQVEEMKTQLEELEDELQATEDAKLR_							0	0	0	sp|P35579|MYH9_HUMAN	sp|P35579|MYH9_HUMAN	sp|P35579|MYH9_HUMAN			>sp|P35579|MYH9_HUMAN Myosin-9 OS=Homo sapiens GN=MYH9 PE=1 SV=4	MULTI-MSMS		sh_4136_VT_061515_Expt_1_50mM	855.42	4	854.924	3415.67	44507.5	-3.4573	-0.348	-3.8053	855.175	861.934	101.44	NaN	1.1057	101.44	100.7	101.81	0		0	0	0	5.8213e-05	2	35889	101.3	75.97
ALEQQVEEMKTQLEELEDELQATEDAKLR	29	2	1	Unmodified	_ALEQQVEEMKTQLEELEDELQATEDAKLR_							0	0	0	sp|P35579|MYH9_HUMAN	sp|P35579|MYH9_HUMAN	sp|P35579|MYH9_HUMAN			>sp|P35579|MYH9_HUMAN Myosin-9 OS=Homo sapiens GN=MYH9 PE=1 SV=4	ISO-MSMS	1	sh_4136_VT_061515_Expt_1_50mM	1148.57	3	1139.56	3415.67	NaN	NaN	-0.77061	NaN	NaN	NaN	101.45	NaN	0.38435	101.45	101.25	101.63	0		0	0	0	5.3159e-26	1	35908	135.62	109.43
ALGMMVYVFNCSEQMDYK	18	1	0	3 Oxidation (M)	_ALGM(ox)M(ox)VYVFNCSEQM(ox)DYK_		ALGM(1)M(1)VYVFNCSEQM(1)DYK			ALGM(45.14)M(45.14)VYVFNCSEQM(45.14)DYK		0	3	0	sp|Q96DT5|DYH11_HUMAN	sp|Q96DT5|DYH11_HUMAN	sp|Q96DT5|DYH11_HUMAN			>sp|Q96DT5|DYH11_HUMAN Dynein heavy chain 11, axonemal OS=Homo sapiens GN=DNAH11 PE=1 SV=3	ISO-MSMS	1	sh_4136_VT_061515_Expt_1_25mM	1093.45	2	1088.96	2175.9	NaN	NaN	-1.3642	NaN	NaN	NaN	94.854	NaN	1.763	94.854	94.004	95.767	7.6294e-06		0	0	0	0.031753	1	34012	45.14	9.013
ALKDEEKMELQEIQLK	16	3	0	Oxidation (M)	_ALKDEEKM(ox)ELQEIQLK_		ALKDEEKM(1)ELQEIQLK			ALKDEEKM(136.17)ELQEIQLK		0	1	0	sp|P06753|TPM3_HUMAN	sp|P06753|TPM3_HUMAN	sp|P06753|TPM3_HUMAN			>sp|P06753|TPM3_HUMAN Tropomyosin alpha-3 chain OS=Homo sapiens GN=TPM3 PE=1 SV=1	MULTI-MSMS		sh_4136_VT_061515_Expt_1_50mM	654.68	3	654.347	1960.02	51719	-3.1316	-0.033107	-3.1647	654.347	662.361	59.526	NaN	0.43584	59.526	59.303	59.738	-3.8147e-06		0	0	0	5.6685e-05	3	18788	136.17	104.29
ALKDEEKMELQEIQLK	16	3	0	Oxidation (M)	_ALKDEEKM(ox)ELQEIQLK_		ALKDEEKM(1)ELQEIQLK			ALKDEEKM(89.23)ELQEIQLK		0	1	0	sp|P06753|TPM3_HUMAN	sp|P06753|TPM3_HUMAN	sp|P06753|TPM3_HUMAN			>sp|P06753|TPM3_HUMAN Tropomyosin alpha-3 chain OS=Homo sapiens GN=TPM3 PE=1 SV=1	MULTI-MSMS		sh_4136_VT_061515_Expt_1_50mM	491.26	4	491.012	1960.02	60440.6	-3.1174	0.26042	-2.8569	491.012	497.023	59.527	NaN	0.39465	59.527	59.303	59.697	0		0	0	0	0.0040729	2	18795	89.231	18.342
ALKDEEKMELQEIQLK	16	3	0	Oxidation (M)	_ALKDEEKM(ox)ELQEIQLK_		ALKDEEKM(1)ELQEIQLK			ALKDEEKM(149.99)ELQEIQLK		0	1	0	sp|P06753|TPM3_HUMAN	sp|P06753|TPM3_HUMAN	sp|P06753|TPM3_HUMAN			>sp|P06753|TPM3_HUMAN Tropomyosin alpha-3 chain OS=Homo sapiens GN=TPM3 PE=1 SV=1	MULTI-MSMS		sh_4136_VT_061515_Expt_1_50mM	993.03	2	981.017	1960.02	42786.3	-3.2735	-0.0067917	-3.2803	981.518	993.038	59.518	NaN	0.43278	59.518	59.224	59.657	-3.8147e-06		0	0	0	7.8437e-06	1	18792	149.99	100.76
ALKDEEKMELQEIQLK	16	3	0	Oxidation (M)	_ALKDEEKM(ox)ELQEIQLK_		ALKDEEKM(1)ELQEIQLK			ALKDEEKM(176.49)ELQEIQLK		0	1	0	sp|P06753|TPM3_HUMAN	sp|P06753|TPM3_HUMAN	sp|P06753|TPM3_HUMAN			>sp|P06753|TPM3_HUMAN Tropomyosin alpha-3 chain OS=Homo sapiens GN=TPM3 PE=1 SV=1	MULTI-MSMS		sh_4136_VT_061515_Expt_1_50mM	981.01	2	981.017	1960.02	43075.6	-3.3138	-0.26053	-3.5744	981.017	993.038	59.856	NaN	0.77078	59.856	59.341	60.112	-3.8147e-06		0	0	0	2.4682e-10	3	18802	176.49	124.24
ALKDEEKMELQEIQLK	16	3	0	Oxidation (M)	_ALKDEEKM(ox)ELQEIQLK_		ALKDEEKM(1)ELQEIQLK			ALKDEEKM(79.47)ELQEIQLK		0	1	0	sp|P06753|TPM3_HUMAN	sp|P06753|TPM3_HUMAN	sp|P06753|TPM3_HUMAN			>sp|P06753|TPM3_HUMAN Tropomyosin alpha-3 chain OS=Homo sapiens GN=TPM3 PE=1 SV=1	MULTI-MSMS		sh_4136_VT_061515_Expt_1_50mM	491.01	4	491.012	1960.02	60096.1	-3.1588	0.06513	-3.0937	491.012	497.023	59.886	NaN	0.6111	59.886	59.657	60.268	0		0	0	0	0.00861	3	19003	79.466	12.351
ALKDEEKMELQEIQLK	16	3	0	Oxidation (M)	_ALKDEEKM(ox)ELQEIQLK_		ALKDEEKM(1)ELQEIQLK			ALKDEEKM(131.86)ELQEIQLK		0	1	0	sp|P06753|TPM3_HUMAN	sp|P06753|TPM3_HUMAN	sp|P06753|TPM3_HUMAN			>sp|P06753|TPM3_HUMAN Tropomyosin alpha-3 chain OS=Homo sapiens GN=TPM3 PE=1 SV=1	MULTI-MSMS		sh_4136_VT_061515_Expt_1_50mM	654.35	3	654.347	1960.02	51820.9	-3.1767	-0.20653	-3.3832	654.681	662.361	59.879	NaN	0.6111	59.879	59.657	60.268	3.8147e-06		0	0	0	9.334e-05	2	19001	131.86	131.86
ALKDEEKMELQEIQLK	16	3	0	Unmodified	_ALKDEEKMELQEIQLK_							0	0	0	sp|P06753|TPM3_HUMAN	sp|P06753|TPM3_HUMAN	sp|P06753|TPM3_HUMAN			>sp|P06753|TPM3_HUMAN Tropomyosin alpha-3 chain OS=Homo sapiens GN=TPM3 PE=1 SV=1	MULTI-MSMS		sh_4136_VT_061515_Expt_1_50mM	649.01	3	649.015	1944.02	52034.4	-3.1055	-0.19746	-3.303	649.015	657.029	63.529	NaN	0.88391	63.529	63.263	64.147	0		0	0	0	1.7205e-28	2	20430	242.19	242.19
ALKDEEKMELQEIQLK	16	3	0	Unmodified	_ALKDEEKMELQEIQLK_							0	0	0	sp|P06753|TPM3_HUMAN	sp|P06753|TPM3_HUMAN	sp|P06753|TPM3_HUMAN			>sp|P06753|TPM3_HUMAN Tropomyosin alpha-3 chain OS=Homo sapiens GN=TPM3 PE=1 SV=1	MULTI-MSMS		sh_4136_VT_061515_Expt_1_50mM	487.01	4	487.013	1944.02	59584.8	-3.0321	-0.11171	-3.1438	487.264	493.024	63.526	NaN	0.61608	63.526	63.304	63.92	0		0	0	0	0.00061488	2	20438	124.07	124.07
ALKDEEKMELQEIQLK	16	3	0	Unmodified	_ALKDEEKMELQEIQLK_							0	0	0	sp|P06753|TPM3_HUMAN	sp|P06753|TPM3_HUMAN	sp|P06753|TPM3_HUMAN			>sp|P06753|TPM3_HUMAN Tropomyosin alpha-3 chain OS=Homo sapiens GN=TPM3 PE=1 SV=1	MULTI-MSMS		sh_4136_VT_061515_Expt_1_50mM	973.51	2	973.019	1944.02	42525.2	-3.231	-0.43555	-3.6665	973.521	985.541	63.504	NaN	0.45369	63.504	63.222	63.675	3.8147e-06		0	0	0	1.2047e-28	3	20439	245.96	245.96
ALLTPVAIAAGR	12	0	1	Unmodified	_ALLTPVAIAAGR_							0	0	0	sp|P00390|GSHR_HUMAN	sp|P00390|GSHR_HUMAN	sp|P00390|GSHR_HUMAN			>sp|P00390|GSHR_HUMAN Glutathione reductase, mitochondrial OS=Homo sapiens GN=GSR PE=1 SV=2	MULTI-MSMS		sh_4136_VT_061515_Expt_1_500mM	576.86	2	576.859	1151.7	55038.8	-3.7039	-0.040568	-3.7445	576.859	581.862	73.534	NaN	0.62265	73.534	73.249	73.871	7.6294e-06		0	0	0	0.0012253	2	17329	152.7	152.7
ALLTPVAIAAGR	12	0	1	Unmodified	_ALLTPVAIAAGR_							0	0	0	sp|P00390|GSHR_HUMAN	sp|P00390|GSHR_HUMAN	sp|P00390|GSHR_HUMAN			>sp|P00390|GSHR_HUMAN Glutathione reductase, mitochondrial OS=Homo sapiens GN=GSR PE=1 SV=2	MULTI-MSMS		sh_4136_VT_061515_Expt_1_750mM	576.86	2	576.859	1151.7	54912.4	-4.0521	0.61678	-3.4353	576.859	581.863	73.34	NaN	0.54651	73.34	73.042	73.589	7.6294e-06		0	0	0	0.0018991	2	17207	136.5	136.5
ALMLQGVDLLADAVAVTMGPK	21	1	0	2 Oxidation (M)	_ALM(ox)LQGVDLLADAVAVTM(ox)GPK_		ALM(1)LQGVDLLADAVAVTM(1)GPK			ALM(177.6)LQGVDLLADAVAVTM(177.6)GPK		0	2	0	sp|P10809|CH60_HUMAN	sp|P10809|CH60_HUMAN	sp|P10809|CH60_HUMAN			>sp|P10809|CH60_HUMAN 60 kDa heat shock protein, mitochondrial OS=Homo sapiens GN=HSPD1 PE=1 SV=2	ISO-MSMS	1	sh_4136_VT_061515_Expt_1_100mM	718.72	3	715.715	2144.12	NaN	NaN	1.1093	NaN	NaN	NaN	99.354	NaN	0.40762	99.354	99.123	99.531	0		0	0	0	4.5941e-128	1	29172	177.6	142.5
ALMLQGVDLLADAVAVTMGPK	21	1	0	2 Oxidation (M)	_ALM(ox)LQGVDLLADAVAVTM(ox)GPK_		ALM(1)LQGVDLLADAVAVTM(1)GPK			ALM(183.56)LQGVDLLADAVAVTM(183.56)GPK		0	2	0	sp|P10809|CH60_HUMAN	sp|P10809|CH60_HUMAN	sp|P10809|CH60_HUMAN			>sp|P10809|CH60_HUMAN 60 kDa heat shock protein, mitochondrial OS=Homo sapiens GN=HSPD1 PE=1 SV=2	MULTI-MSMS		sh_4136_VT_061515_Expt_1_150mM	718.72	3	715.715	2144.12	49452.6	-3.9338	0.19522	-3.7386	715.715	718.721	99.48	NaN	0.58028	99.48	99.158	99.738	0		0	0	0	4.2081e-15	4	27591	183.56	183.56
ALMLQGVDLLADAVAVTMGPK	21	1	0	2 Oxidation (M)	_ALM(ox)LQGVDLLADAVAVTM(ox)GPK_		ALM(1)LQGVDLLADAVAVTM(1)GPK			ALM(209.66)LQGVDLLADAVAVTM(209.66)GPK		0	2	0	sp|P10809|CH60_HUMAN	sp|P10809|CH60_HUMAN	sp|P10809|CH60_HUMAN			>sp|P10809|CH60_HUMAN 60 kDa heat shock protein, mitochondrial OS=Homo sapiens GN=HSPD1 PE=1 SV=2	ISO-MSMS	1	sh_4136_VT_061515_Expt_1_200mM	718.72	3	715.715	2144.12	NaN	NaN	-0.97131	NaN	NaN	NaN	98.929	NaN	0.48564	98.929	98.667	99.153	0		0	0	0	3.7577e-254	2	27518	209.66	176.95
ALMLQGVDLLADAVAVTMGPK	21	1	0	2 Oxidation (M)	_ALM(ox)LQGVDLLADAVAVTM(ox)GPK_		ALM(1)LQGVDLLADAVAVTM(1)GPK			ALM(165.3)LQGVDLLADAVAVTM(165.3)GPK		0	2	0	sp|P10809|CH60_HUMAN	sp|P10809|CH60_HUMAN	sp|P10809|CH60_HUMAN			>sp|P10809|CH60_HUMAN 60 kDa heat shock protein, mitochondrial OS=Homo sapiens GN=HSPD1 PE=1 SV=2	MULTI-MSMS		sh_4136_VT_061515_Expt_1_300mM	718.72	3	715.715	2144.12	40757.8	-3.6736	-0.20354	-3.8771	716.049	718.386	99.364	NaN	0.36547	99.364	99.161	99.527	0		0	0	0	7.9017e-11	2	25543	165.3	165.3
ALMLQGVDLLADAVAVTMGPK	21	1	0	2 Oxidation (M)	_ALM(ox)LQGVDLLADAVAVTM(ox)GPK_		ALM(1)LQGVDLLADAVAVTM(1)GPK			ALM(145.05)LQGVDLLADAVAVTM(145.05)GPK		0	2	0	sp|P10809|CH60_HUMAN	sp|P10809|CH60_HUMAN	sp|P10809|CH60_HUMAN			>sp|P10809|CH60_HUMAN 60 kDa heat shock protein, mitochondrial OS=Homo sapiens GN=HSPD1 PE=1 SV=2	ISO-MSMS	1	sh_4136_VT_061515_Expt_1_500mM	718.72	3	715.715	2144.12	NaN	NaN	-1.4284	NaN	NaN	NaN	99.205	NaN	0.43224	99.205	99.008	99.44	0		0	0	0	1.196e-35	2	24280	145.05	115.57
ALPFALMMALVVLSCK	16	1	0	Carbamidomethyl (C),2 Oxidation (M),Phospho (STY)	_ALPFALM(ox)M(ox)ALVVLS(ph)C(ca)K_	ALPFALMMALVVLSC(1)K	ALPFALM(1)M(1)ALVVLSCK	ALPFALMMALVVLS(1)CK	ALPFALMMALVVLSC(33.62)K	ALPFALM(33.62)M(33.62)ALVVLSCK	ALPFALMMALVVLS(33.62)CK	1	2	1	sp|P01570|IFN14_HUMAN	sp|P01570|IFN14_HUMAN	sp|P01570|IFN14_HUMAN			>sp|P01570|IFN14_HUMAN Interferon alpha-14 OS=Homo sapiens GN=IFNA14 PE=1 SV=3	ISO-MSMS	0	sh_4136_VT_061515_Expt_1_50mM	470.23	4	469.735	1874.91	NaN	NaN	-0.98824	NaN	NaN	NaN	45.026	NaN	0.29566	45.026	44.879	45.174	0		0	0	0	0.031731	1	12850	33.616	11.785
ALPFWNEEIVPQIK	14	1	0	Unmodified	_ALPFWNEEIVPQIK_							0	0	0	sp|P18669|PGAM1_HUMAN;sp|P15259|PGAM2_HUMAN;sp|Q8N0Y7|PGAM4_HUMAN	sp|P18669|PGAM1_HUMAN	sp|P18669|PGAM1_HUMAN			>sp|P18669|PGAM1_HUMAN Phosphoglycerate mutase 1 OS=Homo sapiens GN=PGAM1 PE=1 SV=2;>sp|P15259|PGAM2_HUMAN Phosphoglycerate mutase 2 OS=Homo sapiens GN=PGAM2 PE=1 SV=3;>sp|Q8N0Y7|PGAM4_HUMAN Probable phosphoglycerate mutase 4 OS=Homo sapiens GN=PGAM4 PE=1	MULTI-MSMS		sh_4136_VT_061515_Expt_1_75mM	846.96	2	842.459	1682.9	45775.2	-2.8897	-0.079504	-2.9692	842.459	846.466	90.045	NaN	0.52535	90.045	89.731	90.257	0		0	0	0	0.005984	3	29773	109.84	81.988
ALPFWNEEIVPQIK	14	1	0	Unmodified	_ALPFWNEEIVPQIK_							0	0	0	sp|P18669|PGAM1_HUMAN;sp|P15259|PGAM2_HUMAN;sp|Q8N0Y7|PGAM4_HUMAN	sp|P18669|PGAM1_HUMAN	sp|P18669|PGAM1_HUMAN			>sp|P18669|PGAM1_HUMAN Phosphoglycerate mutase 1 OS=Homo sapiens GN=PGAM1 PE=1 SV=2;>sp|P15259|PGAM2_HUMAN Phosphoglycerate mutase 2 OS=Homo sapiens GN=PGAM2 PE=1 SV=3;>sp|Q8N0Y7|PGAM4_HUMAN Probable phosphoglycerate mutase 4 OS=Homo sapiens GN=PGAM4 PE=1	MULTI-MSMS		sh_4136_VT_061515_Expt_1_100mM	846.97	2	842.459	1682.9	44017.9	-3.2636	0.33727	-2.9263	842.96	846.466	90.642	NaN	0.51929	90.642	90.349	90.868	0		0	0	0	0.0018166	1	26607	127.76	97.273
ALQASALK	8	1	0	Unmodified	_ALQASALK_							0	0	0	sp|P04075|ALDOA_HUMAN	sp|P04075|ALDOA_HUMAN	sp|P04075|ALDOA_HUMAN			>sp|P04075|ALDOA_HUMAN Fructose-bisphosphate aldolase A OS=Homo sapiens GN=ALDOA PE=1 SV=2	MULTI-MSMS		sh_4136_VT_061515_Expt_1_75mM	801.48	1	801.483	800.476	47097.6	-4.32	1.4093	-2.9107	801.484	809.498	45.535	NaN	0.36311	45.535	45.331	45.694	3.8147e-06		0	0	0	0.031159	1	13059	129.47	42.672
ALRVLVDMDGVLADFEGGFLR	21	0	2	Oxidation (M)	_ALRVLVDM(ox)DGVLADFEGGFLR_		ALRVLVDM(1)DGVLADFEGGFLR			ALRVLVDM(60.06)DGVLADFEGGFLR		0	1	0	sp|Q9NPB1|NT5M_HUMAN	sp|Q9NPB1|NT5M_HUMAN	sp|Q9NPB1|NT5M_HUMAN			>sp|Q9NPB1|NT5M_HUMAN 5(3)-deoxyribonucleotidase, mitochondrial OS=Homo sapiens GN=NT5M PE=1 SV=1	MULTI-MSMS		sh_4136_VT_061515_Expt_1_300mM	777.41	3	770.403	2308.19	48016.6	-3.4966	0.99648	-2.5001	770.739	777.411	99.448	NaN	0.73853	99.448	99.056	99.794	0		0	0	0	0.023191	1	25550	60.062	60.062
ALSNLESIPGGYNALR	16	0	1	Unmodified	_ALSNLESIPGGYNALR_							0	0	0	sp|Q9UMX0|UBQL1_HUMAN;sp|Q9NRR5|UBQL4_HUMAN	sp|Q9UMX0|UBQL1_HUMAN	sp|Q9UMX0|UBQL1_HUMAN			>sp|Q9UMX0|UBQL1_HUMAN Ubiquilin-1 OS=Homo sapiens GN=UBQLN1 PE=1 SV=2;>sp|Q9NRR5|UBQL4_HUMAN Ubiquilin-4 OS=Homo sapiens GN=UBQLN4 PE=1 SV=2	MULTI-MSMS		sh_4136_VT_061515_Expt_1_75mM	837.95	2	837.944	1673.87	43567	-2.9081	-0.34351	-3.2516	837.944	843.45	72.93	NaN	0.31145	72.93	72.728	73.039	-7.6294e-06		0	0	0	0.015932	1	23373	91.657	75.229
ALSNLESIPGGYNALRR	17	0	2	Unmodified	_ALSNLESIPGGYNALRR_							0	0	0	sp|Q9UMX0|UBQL1_HUMAN;sp|Q9NRR5|UBQL4_HUMAN	sp|Q9UMX0|UBQL1_HUMAN	sp|Q9UMX0|UBQL1_HUMAN			>sp|Q9UMX0|UBQL1_HUMAN Ubiquilin-1 OS=Homo sapiens GN=UBQLN1 PE=1 SV=2;>sp|Q9NRR5|UBQL4_HUMAN Ubiquilin-4 OS=Homo sapiens GN=UBQLN4 PE=1 SV=2	MULTI-MSMS		sh_4136_VT_061515_Expt_1_750mM	915.99	2	915.995	1829.97	44101.5	-3.9728	-0.1022	-4.075	916.496	926.003	70.399	NaN	0.55206	70.399	70.014	70.566	7.6294e-06		0	0	0	0.0041632	1	16391	94.487	70.648
ALSPVIPLIPR	11	0	1	Phospho (STY)	_ALS(ph)PVIPLIPR_			ALS(1)PVIPLIPR			ALS(139.48)PVIPLIPR	0	0	1	sp|O14686|MLL2_HUMAN	sp|O14686|MLL2_HUMAN	sp|O14686|MLL2_HUMAN			>sp|O14686|MLL2_HUMAN Histone-lysine N-methyltransferase MLL2 OS=Homo sapiens GN=MLL2 PE=1 SV=2	MULTI-MSMS		sh_4136_VT_061515_Expt_1_100mM	633.37	2	628.362	1254.71	52576.6	-3.3462	0.27917	-3.067	628.362	633.367	82.31	NaN	0.59836	82.31	81.976	82.575	-7.6294e-06		0	0	0	0.0015708	2	23841	154.36	154.36
ALSPVIPLIPR	11	0	1	Phospho (STY)	_ALS(ph)PVIPLIPR_			ALS(1)PVIPLIPR			ALS(146.79)PVIPLIPR	0	0	1	sp|O14686|MLL2_HUMAN	sp|O14686|MLL2_HUMAN	sp|O14686|MLL2_HUMAN			>sp|O14686|MLL2_HUMAN Histone-lysine N-methyltransferase MLL2 OS=Homo sapiens GN=MLL2 PE=1 SV=2	MULTI-MSMS		sh_4136_VT_061515_Expt_1_150mM	633.37	2	628.362	1254.71	52580.4	-3.0948	-0.35054	-3.4453	628.362	633.366	82.407	NaN	0.62185	82.407	82.116	82.738	0		0	0	0	0.0016343	2	22571	165.58	165.58
ALTSELANAR	10	0	1	Unmodified	_ALTSELANAR_							0	0	0	sp|P26038|MOES_HUMAN	sp|P26038|MOES_HUMAN	sp|P26038|MOES_HUMAN			>sp|P26038|MOES_HUMAN Moesin OS=Homo sapiens GN=MSN PE=1 SV=3	ISO-MSMS	1	sh_4136_VT_061515_Expt_1_50mM	528.29	2	523.285	1044.56	NaN	NaN	0.26862	NaN	NaN	NaN	49.182	NaN	0.24733	49.182	49.019	49.266	0		0	0	0	1.3787e-20	1	14530	133.23	66.957
ALTSELANARDESK	14	1	1	Unmodified	_ALTSELANARDESK_							0	0	0	sp|P26038|MOES_HUMAN	sp|P26038|MOES_HUMAN	sp|P26038|MOES_HUMAN			>sp|P26038|MOES_HUMAN Moesin OS=Homo sapiens GN=MSN PE=1 SV=3	MULTI-MSMS		sh_4136_VT_061515_Expt_1_50mM	752.88	2	752.884	1503.75	47771	-3.089	-0.44065	-3.5296	752.884	761.895	47.635	NaN	0.58016	47.635	47.333	47.913	3.8147e-06		0	0	0	1.1984e-06	2	13851	181.71	121.22
ALTSELANARDESK	14	1	1	Unmodified	_ALTSELANARDESK_							0	0	0	sp|P26038|MOES_HUMAN	sp|P26038|MOES_HUMAN	sp|P26038|MOES_HUMAN			>sp|P26038|MOES_HUMAN Moesin OS=Homo sapiens GN=MSN PE=1 SV=3	MULTI-MSMS		sh_4136_VT_061515_Expt_1_200mM	761.89	2	752.884	1503.75	46913	-3.5307	-0.66359	-4.1943	752.883	761.894	55.31	NaN	0.82058	55.31	55.04	55.86	0		0	0	0	0.00037166	2	13650	140.31	97.882
ALTSELANARDESKK	15	2	1	Unmodified	_ALTSELANARDESKK_							0	0	0	sp|P26038|MOES_HUMAN	sp|P26038|MOES_HUMAN	sp|P26038|MOES_HUMAN			>sp|P26038|MOES_HUMAN Moesin OS=Homo sapiens GN=MSN PE=1 SV=3	MULTI-MSMS		sh_4136_VT_061515_Expt_1_50mM	816.93	2	816.931	1631.85	47081	-3.8324	0.33811	-3.4943	817.433	829.95	44.986	NaN	0.29279	44.986	44.797	45.089	0		0	0	0	4.9131e-07	1	12816	181.58	145.01
ALYDNVAESPDELSFR	16	0	1	3 Phospho (STY)	_ALY(ph)DNVAES(ph)PDELS(ph)FR_			ALY(1)DNVAES(1)PDELS(1)FR			ALY(72.56)DNVAES(72.56)PDELS(72.56)FR	0	0	3	sp|P56945|BCAR1_HUMAN	sp|P56945|BCAR1_HUMAN	sp|P56945|BCAR1_HUMAN			>sp|P56945|BCAR1_HUMAN Breast cancer anti-estrogen resistance protein 1 OS=Homo sapiens GN=BCAR1 PE=1 SV=2	ISO-MSMS	1	sh_4136_VT_061515_Expt_1_25mM	1038.88	2	1033.38	2064.75	NaN	NaN	-0.25783	NaN	NaN	NaN	75.603	NaN	0.84166	75.603	75.185	76.027	0		0	0	0	0.019033	2	25991	72.564	17.906
ALYESCQFFLSGLERGTK	18	1	1	Carbamidomethyl (C),3 Phospho (STY)	_ALY(ph)ESC(ca)QFFLS(ph)GLERGT(ph)K_	ALYESC(1)QFFLSGLERGTK		ALY(0.685)ES(0.379)CQFFLS(0.949)GLERGT(0.987)K	ALYESC(39.21)QFFLSGLERGTK		ALY(2.94)ES(-2.94)CQFFLS(10.87)GLERGT(16.81)K	1	0	3	sp|Q14674|ESPL1_HUMAN	sp|Q14674|ESPL1_HUMAN	sp|Q14674|ESPL1_HUMAN			>sp|Q14674|ESPL1_HUMAN Separin OS=Homo sapiens GN=ESPL1 PE=1 SV=3	MULTI-MSMS		sh_4136_VT_061515_Expt_1_25mM	1173.97	2	1173.47	2344.92	39746.2	-4.9105	-1.1019	-6.0125	1173.97	1182.98	49.175	NaN	0.57067	49.175	48.889	49.46	0		0	0	0	0.027605	1	15134	39.215	39.215
AMKDEEKMELQEMQLK	16	3	0	3 Oxidation (M)	_AM(ox)KDEEKM(ox)ELQEM(ox)QLK_		AM(1)KDEEKM(1)ELQEM(1)QLK			AM(109.84)KDEEKM(109.84)ELQEM(109.84)QLK		0	3	0	Q3SX28;sp|P07951|TPM2_HUMAN	Q3SX28	Q3SX28			>Q3SX28 TREMBL:Q3SX28;Q5KR48 (Bos taurus) Tropomyosin 2;>sp|P07951|TPM2_HUMAN Tropomyosin beta chain OS=Homo sapiens GN=TPM2 PE=1 SV=1	MULTI-MSMS		sh_4136_VT_061515_Expt_1_25mM	685.33	3	676.981	2027.92	51254.3	-4.1972	-0.10973	-4.3069	677.315	685.33	46.866	NaN	1.0697	46.866	46.436	47.505	0		0	0	0	0.00034563	3	14236	109.84	0
AMKDEEKMELQEMQLK	16	3	0	3 Oxidation (M)	_AM(ox)KDEEKM(ox)ELQEM(ox)QLK_		AM(1)KDEEKM(1)ELQEM(1)QLK			AM(138.55)KDEEKM(138.55)ELQEM(138.55)QLK		0	3	0	Q3SX28;sp|P07951|TPM2_HUMAN	Q3SX28	Q3SX28			>Q3SX28 TREMBL:Q3SX28;Q5KR48 (Bos taurus) Tropomyosin 2;>sp|P07951|TPM2_HUMAN Tropomyosin beta chain OS=Homo sapiens GN=TPM2 PE=1 SV=1	MULTI-MSMS		sh_4136_VT_061515_Expt_1_50mM	1014.97	2	1014.97	2027.92	40612.3	-4.3274	-0.49469	-4.8221	1014.97	1026.99	42.019	NaN	0.70813	42.019	41.609	42.317	0		0	0	0	2.2852e-05	3	11555	138.55	0
AMKDEEKMELQEMQLK	16	3	0	3 Oxidation (M)	_AM(ox)KDEEKM(ox)ELQEM(ox)QLK_		AM(1)KDEEKM(1)ELQEM(1)QLK			AM(124.42)KDEEKM(124.42)ELQEM(124.42)QLK		0	3	0	Q3SX28;sp|P07951|TPM2_HUMAN	Q3SX28	Q3SX28			>Q3SX28 TREMBL:Q3SX28;Q5KR48 (Bos taurus) Tropomyosin 2;>sp|P07951|TPM2_HUMAN Tropomyosin beta chain OS=Homo sapiens GN=TPM2 PE=1 SV=1	MULTI-MSMS		sh_4136_VT_061515_Expt_1_50mM	685.33	3	676.981	2027.92	51268.5	-3.8646	-1.0319	-4.8965	677.315	684.995	42.022	NaN	0.7083	42.022	41.651	42.359	0		0	0	0	8.0728e-05	1	11550	124.42	0
AMKDEEKMELQEMQLK	16	3	0	3 Oxidation (M)	_AM(ox)KDEEKM(ox)ELQEM(ox)QLK_		AM(1)KDEEKM(1)ELQEM(1)QLK			AM(51.01)KDEEKM(51.01)ELQEM(51.01)QLK		0	3	0	Q3SX28;sp|P07951|TPM2_HUMAN	Q3SX28	Q3SX28			>Q3SX28 TREMBL:Q3SX28;Q5KR48 (Bos taurus) Tropomyosin 2;>sp|P07951|TPM2_HUMAN Tropomyosin beta chain OS=Homo sapiens GN=TPM2 PE=1 SV=1	MULTI-MSMS		sh_4136_VT_061515_Expt_1_50mM	508.24	4	507.988	2027.92	58346.6	-4.1436	-0.79866	-4.9423	507.988	514.248	42.02	NaN	0.70813	42.02	41.609	42.317	0		0	0	0	0.030131	1	11553	51.009	0
AMKDEEKMELQEMQLK	16	3	0	3 Oxidation (M)	_AM(ox)KDEEKM(ox)ELQEM(ox)QLK_		AM(1)KDEEKM(1)ELQEM(1)QLK			AM(137.21)KDEEKM(137.21)ELQEM(137.21)QLK		0	3	0	Q3SX28;sp|P07951|TPM2_HUMAN	Q3SX28	Q3SX28			>Q3SX28 TREMBL:Q3SX28;Q5KR48 (Bos taurus) Tropomyosin 2;>sp|P07951|TPM2_HUMAN Tropomyosin beta chain OS=Homo sapiens GN=TPM2 PE=1 SV=1	MULTI-MSMS		sh_4136_VT_061515_Expt_1_50mM	677.31	3	676.981	2027.92	51254.8	-3.7355	-0.56697	-4.3025	677.315	685.329	42.564	NaN	0.57708	42.564	42.275	42.852	3.8147e-06		0	0	0	2.5092e-05	2	11771	137.21	0
AMKDEEKMELQEMQLK	16	3	0	3 Oxidation (M)	_AM(ox)KDEEKM(ox)ELQEM(ox)QLK_		AM(1)KDEEKM(1)ELQEM(1)QLK			AM(65.9)KDEEKM(65.9)ELQEM(65.9)QLK		0	3	0	Q3SX28;sp|P07951|TPM2_HUMAN	Q3SX28	Q3SX28			>Q3SX28 TREMBL:Q3SX28;Q5KR48 (Bos taurus) Tropomyosin 2;>sp|P07951|TPM2_HUMAN Tropomyosin beta chain OS=Homo sapiens GN=TPM2 PE=1 SV=1	MULTI-MSMS		sh_4136_VT_061515_Expt_1_50mM	508.24	4	507.988	2027.92	57994.3	-4.0113	-0.40201	-4.4133	507.988	513.998	42.567	NaN	0.82773	42.567	42.275	43.103	0		0	0	0	0.0096272	2	11772	65.895	0
AMKDEEKMELQEMQLK	16	3	0	3 Oxidation (M)	_AM(ox)KDEEKM(ox)ELQEM(ox)QLK_		AM(1)KDEEKM(1)ELQEM(1)QLK			AM(124.29)KDEEKM(124.29)ELQEM(124.29)QLK		0	3	0	Q3SX28;sp|P07951|TPM2_HUMAN	Q3SX28	Q3SX28			>Q3SX28 TREMBL:Q3SX28;Q5KR48 (Bos taurus) Tropomyosin 2;>sp|P07951|TPM2_HUMAN Tropomyosin beta chain OS=Homo sapiens GN=TPM2 PE=1 SV=1	MULTI-MSMS		sh_4136_VT_061515_Expt_1_50mM	1015.47	2	1014.97	2027.92	41875	-4.1962	-0.20476	-4.401	1015.47	1026.99	42.566	NaN	0.49389	42.566	42.317	42.811	0		0	0	0	8.1372e-05	2	11789	124.29	0
AMKDEEKMELQEMQLK	16	3	0	3 Oxidation (M)	_AM(ox)KDEEKM(ox)ELQEM(ox)QLK_		AM(1)KDEEKM(1)ELQEM(1)QLK			AM(101.96)KDEEKM(101.96)ELQEM(101.96)QLK		0	3	0	Q3SX28;sp|P07951|TPM2_HUMAN	Q3SX28	Q3SX28			>Q3SX28 TREMBL:Q3SX28;Q5KR48 (Bos taurus) Tropomyosin 2;>sp|P07951|TPM2_HUMAN Tropomyosin beta chain OS=Homo sapiens GN=TPM2 PE=1 SV=1	MULTI-MSMS		sh_4136_VT_061515_Expt_1_75mM	1026.99	2	1014.97	2027.92	41607.2	-3.0765	-0.74448	-3.821	1015.47	1026.99	44.205	NaN	0.28444	44.205	44.045	44.329	0		0	0	0	0.00057376	4	12568	101.96	0
AMKDEEKMELQEMQLK	16	3	0	3 Oxidation (M)	_AM(ox)KDEEKM(ox)ELQEM(ox)QLK_		AM(1)KDEEKM(1)ELQEM(1)QLK			AM(53.3)KDEEKM(53.3)ELQEM(53.3)QLK		0	3	0	Q3SX28;sp|P07951|TPM2_HUMAN	Q3SX28	Q3SX28			>Q3SX28 TREMBL:Q3SX28;Q5KR48 (Bos taurus) Tropomyosin 2;>sp|P07951|TPM2_HUMAN Tropomyosin beta chain OS=Homo sapiens GN=TPM2 PE=1 SV=1	MULTI-MSMS		sh_4136_VT_061515_Expt_1_75mM	508.24	4	507.988	2027.92	58570.4	-3.1846	-0.66761	-3.8522	508.238	513.998	44.205	NaN	0.60547	44.205	43.814	44.42	0		0	0	0	0.026975	2	12584	53.3	0
AMKDEEKMELQEMQLK	16	3	0	3 Oxidation (M)	_AM(ox)KDEEKM(ox)ELQEM(ox)QLK_		AM(1)KDEEKM(1)ELQEM(1)QLK			AM(125.73)KDEEKM(125.73)ELQEM(125.73)QLK		0	3	0	Q3SX28;sp|P07951|TPM2_HUMAN	Q3SX28	Q3SX28			>Q3SX28 TREMBL:Q3SX28;Q5KR48 (Bos taurus) Tropomyosin 2;>sp|P07951|TPM2_HUMAN Tropomyosin beta chain OS=Homo sapiens GN=TPM2 PE=1 SV=1	MULTI-MSMS		sh_4136_VT_061515_Expt_1_75mM	677.31	3	676.981	2027.92	50766.2	-3.4317	-1.1598	-4.5916	677.315	684.995	44.201	NaN	0.51205	44.201	43.862	44.374	0		0	0	0	7.4294e-05	2	12580	125.73	0
AMKDEEKMELQEMQLK	16	3	0	3 Oxidation (M)	_AM(ox)KDEEKM(ox)ELQEM(ox)QLK_		AM(1)KDEEKM(1)ELQEM(1)QLK			AM(58.07)KDEEKM(58.07)ELQEM(58.07)QLK		0	3	0	Q3SX28;sp|P07951|TPM2_HUMAN	Q3SX28	Q3SX28			>Q3SX28 TREMBL:Q3SX28;Q5KR48 (Bos taurus) Tropomyosin 2;>sp|P07951|TPM2_HUMAN Tropomyosin beta chain OS=Homo sapiens GN=TPM2 PE=1 SV=1	MULTI-MSMS		sh_4136_VT_061515_Expt_1_100mM	507.99	4	507.988	2027.92	59146.3	-3.56	-0.57351	-4.1335	507.988	514.249	44.975	NaN	0.3756	44.975	44.771	45.146	0		0	0	0	0.020404	1	10894	58.071	0
AMKDEEKMELQEMQLK	16	3	0	3 Oxidation (M)	_AM(ox)KDEEKM(ox)ELQEM(ox)QLK_		AM(1)KDEEKM(1)ELQEM(1)QLK			AM(83.63)KDEEKM(83.63)ELQEM(83.63)QLK		0	3	0	Q3SX28;sp|P07951|TPM2_HUMAN	Q3SX28	Q3SX28			>Q3SX28 TREMBL:Q3SX28;Q5KR48 (Bos taurus) Tropomyosin 2;>sp|P07951|TPM2_HUMAN Tropomyosin beta chain OS=Homo sapiens GN=TPM2 PE=1 SV=1	MULTI-MSMS		sh_4136_VT_061515_Expt_1_250mM	685.66	3	676.981	2027.92	52293	-4.3023	-0.78233	-5.0846	677.315	685.329	46.549	NaN	0.756	46.549	46.064	46.82	0		0	0	0	0.0025743	3	9198	83.633	0
AMKDEEKMELQEMQLK	16	3	0	3 Oxidation (M)	_AM(ox)KDEEKM(ox)ELQEM(ox)QLK_		AM(1)KDEEKM(1)ELQEM(1)QLK			AM(81.45)KDEEKM(81.45)ELQEM(81.45)QLK		0	3	0	Q3SX28;sp|P07951|TPM2_HUMAN	Q3SX28	Q3SX28			>Q3SX28 TREMBL:Q3SX28;Q5KR48 (Bos taurus) Tropomyosin 2;>sp|P07951|TPM2_HUMAN Tropomyosin beta chain OS=Homo sapiens GN=TPM2 PE=1 SV=1	MULTI-MSMS		sh_4136_VT_061515_Expt_1_300mM	677.31	3	676.981	2027.92	52868.3	-4.7229	-0.18129	-4.9042	677.314	685.33	46.896	NaN	0.59922	46.896	46.483	47.083	-3.8147e-06		0	0	0	0.0033616	1	9984	81.448	0
AMKDEEKMELQEMQLK	16	3	0	2 Oxidation (M)	_AMKDEEKM(ox)ELQEM(ox)QLK_		AMKDEEKM(1)ELQEM(1)QLK			AM(-49.14)KDEEKM(49.14)ELQEM(105.47)QLK		0	2	0	Q3SX28;sp|P07951|TPM2_HUMAN	Q3SX28	Q3SX28			>Q3SX28 TREMBL:Q3SX28;Q5KR48 (Bos taurus) Tropomyosin 2;>sp|P07951|TPM2_HUMAN Tropomyosin beta chain OS=Homo sapiens GN=TPM2 PE=1 SV=1	MULTI-MSMS		sh_4136_VT_061515_Expt_1_50mM	680	3	671.649	2011.93	49788.4	-3.8959	-0.53557	-4.4315	671.649	679.664	44.104	NaN	0.66377	44.104	43.682	44.346	0		0	0	0	7.3498e-05	3	12397	128.95	0
AMKDEEKMELQEMQLK	16	3	0	2 Oxidation (M)	_AMKDEEKM(ox)ELQEM(ox)QLK_		AMKDEEKM(1)ELQEM(1)QLK			AM(-83.82)KDEEKM(83.82)ELQEM(116.17)QLK		0	2	0	Q3SX28;sp|P07951|TPM2_HUMAN	Q3SX28	Q3SX28			>Q3SX28 TREMBL:Q3SX28;Q5KR48 (Bos taurus) Tropomyosin 2;>sp|P07951|TPM2_HUMAN Tropomyosin beta chain OS=Homo sapiens GN=TPM2 PE=1 SV=1	MULTI-MSMS		sh_4136_VT_061515_Expt_1_50mM	1006.98	2	1006.97	2011.93	42772.3	-4.3088	0.46998	-3.8389	1006.97	1018.99	44.098	NaN	0.58186	44.098	43.724	44.305	0		0	0	0	8.7806e-05	4	12466	126.63	0
AMKDEEKMELQEMQLK	16	3	0	2 Oxidation (M)	_AM(ox)KDEEKMELQEM(ox)QLK_		AM(0.933)KDEEKM(0.067)ELQEM(1)QLK			AM(11.43)KDEEKM(-11.43)ELQEM(50.13)QLK		0	2	0	Q3SX28;sp|P07951|TPM2_HUMAN	Q3SX28	Q3SX28			>Q3SX28 TREMBL:Q3SX28;Q5KR48 (Bos taurus) Tropomyosin 2;>sp|P07951|TPM2_HUMAN Tropomyosin beta chain OS=Homo sapiens GN=TPM2 PE=1 SV=1	MULTI-MSMS		sh_4136_VT_061515_Expt_1_50mM	504.24	4	503.989	2011.93	58537.8	-4.1674	0.38925	-3.7781	504.24	510	44.101	NaN	0.58065	44.101	43.765	44.346	0		0	0	0	0.010644	1	12412	67.275	0
AMKDEEKMELQEMQLK	16	3	0	2 Oxidation (M)	_AM(ox)KDEEKM(ox)ELQEMQLK_		AM(1)KDEEKM(1)ELQEMQLK			AM(86.76)KDEEKM(36.38)ELQEM(-36.38)QLK		0	2	0	Q3SX28;sp|P07951|TPM2_HUMAN	Q3SX28	Q3SX28			>Q3SX28 TREMBL:Q3SX28;Q5KR48 (Bos taurus) Tropomyosin 2;>sp|P07951|TPM2_HUMAN Tropomyosin beta chain OS=Homo sapiens GN=TPM2 PE=1 SV=1	MULTI-MSMS		sh_4136_VT_061515_Expt_1_50mM	671.98	3	671.649	2011.93	50590.6	-2.9983	0.082134	-2.9162	671.649	679.664	49.485	NaN	0.77886	49.485	49.184	49.963	0		0	0	0	0.0001406	2	14596	118.08	0
AMKDEEKMELQEMQLK	16	3	0	2 Oxidation (M)	_AM(ox)KDEEKM(ox)ELQEMQLK_		AM(1)KDEEKM(1)ELQEMQLK			AM(72.1)KDEEKM(60.94)ELQEM(-60.94)QLK		0	2	0	Q3SX28;sp|P07951|TPM2_HUMAN	Q3SX28	Q3SX28			>Q3SX28 TREMBL:Q3SX28;Q5KR48 (Bos taurus) Tropomyosin 2;>sp|P07951|TPM2_HUMAN Tropomyosin beta chain OS=Homo sapiens GN=TPM2 PE=1 SV=1	MULTI-MSMS		sh_4136_VT_061515_Expt_1_50mM	504.24	4	503.989	2011.93	57861.9	-3.2635	0.22613	-3.0374	503.989	510	49.466	NaN	0.74195	49.466	49.059	49.801	3.8147e-06		0	0	0	0.0031327	1	14598	84.297	0
AMKDEEKMELQEMQLK	16	3	0	2 Oxidation (M)	_AM(ox)KDEEKM(ox)ELQEMQLK_		AM(1)KDEEKM(1)ELQEMQLK			AM(76.36)KDEEKM(35.91)ELQEM(-35.91)QLK		0	2	0	Q3SX28;sp|P07951|TPM2_HUMAN	Q3SX28	Q3SX28			>Q3SX28 TREMBL:Q3SX28;Q5KR48 (Bos taurus) Tropomyosin 2;>sp|P07951|TPM2_HUMAN Tropomyosin beta chain OS=Homo sapiens GN=TPM2 PE=1 SV=1	MULTI-MSMS		sh_4136_VT_061515_Expt_1_50mM	1019.49	2	1006.97	2011.93	41666.3	-3.4215	0.45021	-2.9713	1007.47	1018.99	49.489	NaN	0.73916	49.489	49.142	49.881	0		0	0	0	0.0056764	1	14616	78.244	0
AMKDEEKMELQEMQLK	16	3	0	2 Oxidation (M)	_AM(ox)KDEEKM(ox)ELQEMQLK_		AM(1)KDEEKM(1)ELQEMQLK			AM(84)KDEEKM(33.06)ELQEM(-33.06)QLK		0	2	0	Q3SX28;sp|P07951|TPM2_HUMAN	Q3SX28	Q3SX28			>Q3SX28 TREMBL:Q3SX28;Q5KR48 (Bos taurus) Tropomyosin 2;>sp|P07951|TPM2_HUMAN Tropomyosin beta chain OS=Homo sapiens GN=TPM2 PE=1 SV=1	MULTI-MSMS		sh_4136_VT_061515_Expt_1_50mM	672.32	3	671.649	2011.93	48714.3	-3.0372	-0.50241	-3.5396	671.649	679.663	50.829	NaN	0.98813	50.829	50.25	51.239	0		0	0	0	0.0023789	1	15181	89.541	0
AMKDEEKMELQEMQLK	16	3	0	2 Oxidation (M)	_AM(ox)KDEEKMELQEM(ox)QLK_		AM(0.873)KDEEKM(0.127)ELQEM(1)QLK			AM(8.37)KDEEKM(-8.37)ELQEM(44.56)QLK		0	2	0	Q3SX28;sp|P07951|TPM2_HUMAN	Q3SX28	Q3SX28			>Q3SX28 TREMBL:Q3SX28;Q5KR48 (Bos taurus) Tropomyosin 2;>sp|P07951|TPM2_HUMAN Tropomyosin beta chain OS=Homo sapiens GN=TPM2 PE=1 SV=1	MULTI-SECPEP		sh_4136_VT_061515_Expt_1_50mM	510	4	503.989	2011.93	56546.2	-3.1879	0.177	-3.0109	503.989	510.25	46.536	NaN	0.53335	46.536	46.22	46.753	0		0	0	0	0.032095	1	13435	56.482	0
AMKDEEKMELQEMQLK	16	3	0	Oxidation (M)	_AMKDEEKM(ox)ELQEMQLK_		AMKDEEKM(1)ELQEMQLK			AM(-36.2)KDEEKM(36.2)ELQEM(-41.4)QLK		0	1	0	Q3SX28;sp|P07951|TPM2_HUMAN	Q3SX28	Q3SX28			>Q3SX28 TREMBL:Q3SX28;Q5KR48 (Bos taurus) Tropomyosin 2;>sp|P07951|TPM2_HUMAN Tropomyosin beta chain OS=Homo sapiens GN=TPM2 PE=1 SV=1	MULTI-MSMS		sh_4136_VT_061515_Expt_1_50mM	674.66	3	666.318	1995.93	52178	-2.5001	-0.28258	-2.7827	666.318	674.332	53.579	NaN	0.66928	53.579	53.166	53.835	0		0	0	0	0.014649	2	16388	71.531	0
AMKDEEKMELQEMQLK	16	3	0	Oxidation (M)	_AMKDEEKM(ox)ELQEMQLK_		AM(0.007)KDEEKM(0.993)ELQEMQLK			AM(-21.72)KDEEKM(21.72)ELQEM(-41.58)QLK		0	1	0	Q3SX28;sp|P07951|TPM2_HUMAN	Q3SX28	Q3SX28			>Q3SX28 TREMBL:Q3SX28;Q5KR48 (Bos taurus) Tropomyosin 2;>sp|P07951|TPM2_HUMAN Tropomyosin beta chain OS=Homo sapiens GN=TPM2 PE=1 SV=1	MULTI-MSMS		sh_4136_VT_061515_Expt_1_50mM	506.25	4	499.99	1995.93	59565.8	-2.7034	-0.31163	-3.015	499.99	506.251	53.543	NaN	0.7138	53.543	53.086	53.8	3.8147e-06		0	0	0	0.016313	2	16373	69.345	0
AMKDEEKMELQEMQLK	16	3	0	Oxidation (M)	_AM(ox)KDEEKMELQEMQLK_		AM(1)KDEEKMELQEMQLK			AM(44.15)KDEEKM(-44.15)ELQEM(-89.73)QLK		0	1	0	Q3SX28;sp|P07951|TPM2_HUMAN	Q3SX28	Q3SX28			>Q3SX28 TREMBL:Q3SX28;Q5KR48 (Bos taurus) Tropomyosin 2;>sp|P07951|TPM2_HUMAN Tropomyosin beta chain OS=Homo sapiens GN=TPM2 PE=1 SV=1	MULTI-MSMS		sh_4136_VT_061515_Expt_1_50mM	674.66	3	666.318	1995.93	51282.3	-2.9013	0.038939	-2.8623	666.318	674.332	54.802	NaN	0.69689	54.802	54.477	55.173	3.8147e-06		0	0	0	0.00066087	3	16851	110.97	0
AMKDEEKMELQEMQLK	16	3	0	Oxidation (M)	_AMKDEEKM(ox)ELQEMQLK_		AM(0.319)KDEEKM(0.681)ELQEMQLK			AM(-3.29)KDEEKM(3.29)ELQEM(-43.58)QLK		0	1	0	Q3SX28;sp|P07951|TPM2_HUMAN	Q3SX28	Q3SX28			>Q3SX28 TREMBL:Q3SX28;Q5KR48 (Bos taurus) Tropomyosin 2;>sp|P07951|TPM2_HUMAN Tropomyosin beta chain OS=Homo sapiens GN=TPM2 PE=1 SV=1	MULTI-MSMS		sh_4136_VT_061515_Expt_1_50mM	500.49	4	499.99	1995.93	55509	-3.1155	0.15449	-2.9611	499.991	506.001	54.796	NaN	0.61555	54.796	54.517	55.133	0		0	0	0	0.0082989	2	16903	79.875	0
AMKDEEKMELQEMQLK	16	3	0	Unmodified	_AMKDEEKMELQEMQLK_							0	0	0	Q3SX28;sp|P07951|TPM2_HUMAN	Q3SX28	Q3SX28			>Q3SX28 TREMBL:Q3SX28;Q5KR48 (Bos taurus) Tropomyosin 2;>sp|P07951|TPM2_HUMAN Tropomyosin beta chain OS=Homo sapiens GN=TPM2 PE=1 SV=1	MULTI-MSMS		sh_4136_VT_061515_Expt_1_50mM	669.66	3	660.986	1979.94	52874.7	-2.9606	-0.63536	-3.596	661.32	669.001	57.72	NaN	0.65364	57.72	57.492	58.145	3.8147e-06		0	0	0	0.00078054	2	18043	119.54	0
ANLPQSFQVDTSK	13	1	0	Unmodified	_ANLPQSFQVDTSK_							0	0	0	sp|P21333|FLNA_HUMAN	sp|P21333|FLNA_HUMAN	sp|P21333|FLNA_HUMAN			>sp|P21333|FLNA_HUMAN Filamin-A OS=Homo sapiens GN=FLNA PE=1 SV=4	ISO-MSMS	1	sh_4136_VT_061515_Expt_1_200mM	722.37	2	717.865	1433.72	NaN	NaN	-0.12285	NaN	NaN	NaN	61.347	NaN	0.42103	61.347	61.164	61.585	0		0	0	0	0.010438	1	15701	92.939	25.42
ANLQIDQINTDLNLER	16	0	1	Unmodified	_ANLQIDQINTDLNLER_							0	0	0	sp|P35579|MYH9_HUMAN	sp|P35579|MYH9_HUMAN	sp|P35579|MYH9_HUMAN			>sp|P35579|MYH9_HUMAN Myosin-9 OS=Homo sapiens GN=MYH9 PE=1 SV=4	MULTI-MSMS		sh_4136_VT_061515_Expt_1_50mM	940.99	2	935.487	1868.96	41959.3	-2.5627	-0.070708	-2.6334	935.487	940.991	73.077	NaN	0.57678	73.077	72.808	73.385	0		0	0	0	2.4591e-48	3	24372	281.07	281.07
ANLQIDQINTDLNLER	16	0	1	Unmodified	_ANLQIDQINTDLNLER_							0	0	0	sp|P35579|MYH9_HUMAN	sp|P35579|MYH9_HUMAN	sp|P35579|MYH9_HUMAN			>sp|P35579|MYH9_HUMAN Myosin-9 OS=Homo sapiens GN=MYH9 PE=1 SV=4	MULTI-MSMS		sh_4136_VT_061515_Expt_1_200mM	940.5	2	935.487	1868.96	41144.6	-3.3944	-0.093565	-3.488	935.488	940.49	76.699	NaN	0.30603	76.699	76.511	76.817	-7.6294e-06		0	0	0	4.89e-12	1	20880	197.15	197.15
APKPEDIDEEDDDVPDLVENFDEASKNEAN	30	2	0	Unmodified	_APKPEDIDEEDDDVPDLVENFDEASKNEAN_							0	0	0	sp|Q96K17|BT3L4_HUMAN	sp|Q96K17|BT3L4_HUMAN	sp|Q96K17|BT3L4_HUMAN			>sp|Q96K17|BT3L4_HUMAN Transcription factor BTF3 homolog 4 OS=Homo sapiens GN=BTF3L4 PE=1 SV=1	MULTI-MSMS		sh_4136_VT_061515_Expt_1_50mM	1126.5	3	1120.49	3358.45	39825	-2.7554	-0.47931	-3.2347	1120.82	1126.17	76.68	NaN	1.3216	76.68	75.822	77.143	0		0	0	0	7.067e-06	8	25777	110.06	110.06
APLATGEDDDDEVPDLVENFDEASKNEAN	29	1	0	Unmodified	_APLATGEDDDDEVPDLVENFDEASKNEAN_							0	0	0	sp|P20290|BTF3_HUMAN	sp|P20290|BTF3_HUMAN	sp|P20290|BTF3_HUMAN			>sp|P20290|BTF3_HUMAN Transcription factor BTF3 OS=Homo sapiens GN=BTF3 PE=1 SV=1	MULTI-MSMS		sh_4136_VT_061515_Expt_1_50mM	1040.78	3	1040.45	3118.34	41167.2	-2.7195	-0.50035	-3.2199	1040.79	1044.13	79.814	NaN	0.84511	79.814	79.326	80.171	0		0	0	0	7.069e-05	2	27078	99.838	65.83
APLATGEDDDDEVPDLVENFDEASKNEAN	29	1	0	Unmodified	_APLATGEDDDDEVPDLVENFDEASKNEAN_							0	0	0	sp|P20290|BTF3_HUMAN	sp|P20290|BTF3_HUMAN	sp|P20290|BTF3_HUMAN			>sp|P20290|BTF3_HUMAN Transcription factor BTF3 OS=Homo sapiens GN=BTF3 PE=1 SV=1	MULTI-MSMS		sh_4136_VT_061515_Expt_1_50mM	1560.67	2	1560.18	3118.34	32705.8	-2.8339	0.043043	-2.7908	1560.68	1565.69	79.815	NaN	0.5329	79.815	79.513	80.046	0		0	0	0	0.00015303	2	27123	97.395	97.395
APSHLSVREMR	11	0	2	Oxidation (M),Phospho (STY)	_APSHLS(ph)VREM(ox)R_		APSHLSVREM(1)R	APS(0.065)HLS(0.935)VREMR		APSHLSVREM(55.2)R	APS(-11.6)HLS(11.6)VREMR	0	1	1	sp|Q8WUY8|NAT14_HUMAN	sp|Q8WUY8|NAT14_HUMAN	sp|Q8WUY8|NAT14_HUMAN			>sp|Q8WUY8|NAT14_HUMAN N-acetyltransferase 14 OS=Homo sapiens GN=NAT14 PE=1 SV=1	MULTI-MSMS		sh_4136_VT_061515_Expt_1_300mM	689.81	2	689.818	1377.62	49518.3	-5.0803	-1.3512	-6.4315	689.817	699.826	45.468	NaN	1.0006	45.468	44.882	45.883	0		0	0	0	0.028621	1	9513	55.196	55.196
APSSAGGLSR	10	0	1	Unmodified	_APSSAGGLSR_							0	0	0	sp|Q8IZA3|H1FOO_HUMAN	sp|Q8IZA3|H1FOO_HUMAN	sp|Q8IZA3|H1FOO_HUMAN			>sp|Q8IZA3|H1FOO_HUMAN Histone H1oo OS=Homo sapiens GN=H1FOO PE=2 SV=1	ISO-MSMS	1	sh_4136_VT_061515_Expt_1_200mM	456.74	2	451.738	901.462	NaN	NaN	2.3545	NaN	NaN	NaN	40.737	NaN	0.84634	40.737	40.248	41.094	3.8147e-06		0	0	0	0.013721	1	9043	99.815	9.6646
AQKDEEKMEIQEIQLK	16	3	0	Oxidation (M)	_AQKDEEKM(ox)EIQEIQLK_		AQKDEEKM(1)EIQEIQLK			AQKDEEKM(166.3)EIQEIQLK		0	1	0	sp|P09493|TPM1_HUMAN	sp|P09493|TPM1_HUMAN	sp|P09493|TPM1_HUMAN			>sp|P09493|TPM1_HUMAN Tropomyosin alpha-1 chain OS=Homo sapiens GN=TPM1 PE=1 SV=2	MULTI-MSMS		sh_4136_VT_061515_Expt_1_50mM	659.34	3	659.338	1974.99	51314.6	-3.0892	-0.23897	-3.3282	659.338	667.352	51.547	NaN	0.7012	51.547	51.239	51.94	3.8147e-06		0	0	0	6.16e-08	2	15430	166.3	133.04
AQKDEEKMEIQEIQLK	16	3	0	Oxidation (M)	_AQKDEEKM(ox)EIQEIQLK_		AQKDEEKM(1)EIQEIQLK			AQKDEEKM(107.65)EIQEIQLK		0	1	0	sp|P09493|TPM1_HUMAN	sp|P09493|TPM1_HUMAN	sp|P09493|TPM1_HUMAN			>sp|P09493|TPM1_HUMAN Tropomyosin alpha-1 chain OS=Homo sapiens GN=TPM1 PE=1 SV=2	MULTI-MSMS		sh_4136_VT_061515_Expt_1_50mM	501.02	4	494.756	1974.99	59218.7	-3.1725	0.19917	-2.9733	495.007	500.766	51.543	NaN	0.74169	51.543	51.239	51.98	0		0	0	0	0.00086429	2	15435	107.65	107.65
AQKDEEKMEIQEIQLK	16	3	0	Oxidation (M)	_AQKDEEKM(ox)EIQEIQLK_		AQKDEEKM(1)EIQEIQLK			AQKDEEKM(178.85)EIQEIQLK		0	1	0	sp|P09493|TPM1_HUMAN	sp|P09493|TPM1_HUMAN	sp|P09493|TPM1_HUMAN			>sp|P09493|TPM1_HUMAN Tropomyosin alpha-1 chain OS=Homo sapiens GN=TPM1 PE=1 SV=2	MULTI-MSMS		sh_4136_VT_061515_Expt_1_50mM	1000.52	2	988.504	1974.99	41580.8	-3.2901	0.07599	-3.2141	988.504	1000.53	51.55	NaN	0.6591	51.55	51.281	51.94	0		0	0	0	1.8827e-10	2	15444	178.85	178.85
AQKDEEKMEIQEIQLK	16	3	0	Oxidation (M)	_AQKDEEKM(ox)EIQEIQLK_		AQKDEEKM(1)EIQEIQLK			AQKDEEKM(96.16)EIQEIQLK		0	1	0	sp|P09493|TPM1_HUMAN	sp|P09493|TPM1_HUMAN	sp|P09493|TPM1_HUMAN			>sp|P09493|TPM1_HUMAN Tropomyosin alpha-1 chain OS=Homo sapiens GN=TPM1 PE=1 SV=2	MULTI-SECPEP		sh_4136_VT_061515_Expt_1_50mM	668.02	3	659.338	1974.99	43617	-3.0459	1.9133	-1.1326	659.673	667.354	57.557	NaN	0.40718	57.557	57.37	57.777	0		0	0	0	0.019938	1	17995	96.163	74.805
AQKDEEKMEIQEIQLK	16	3	0	Oxidation (M)	_AQKDEEKM(ox)EIQEIQLK_		AQKDEEKM(1)EIQEIQLK			AQKDEEKM(142.91)EIQEIQLK		0	1	0	sp|P09493|TPM1_HUMAN	sp|P09493|TPM1_HUMAN	sp|P09493|TPM1_HUMAN			>sp|P09493|TPM1_HUMAN Tropomyosin alpha-1 chain OS=Homo sapiens GN=TPM1 PE=1 SV=2	MULTI-MSMS		sh_4136_VT_061515_Expt_1_75mM	659.67	3	659.338	1974.99	50023.4	-4.1432	0.75736	-3.3858	659.339	667.354	57.347	NaN	0.36512	57.347	57.12	57.485	0		0	0	0	3.2859e-05	3	17475	142.91	142.91
AQKDEEKMEIQEIQLK	16	3	0	Oxidation (M)	_AQKDEEKM(ox)EIQEIQLK_		AQKDEEKM(1)EIQEIQLK			AQKDEEKM(63.19)EIQEIQLK		0	1	0	sp|P09493|TPM1_HUMAN	sp|P09493|TPM1_HUMAN	sp|P09493|TPM1_HUMAN			>sp|P09493|TPM1_HUMAN Tropomyosin alpha-1 chain OS=Homo sapiens GN=TPM1 PE=1 SV=2	MULTI-MSMS		sh_4136_VT_061515_Expt_1_75mM	495	4	494.756	1974.99	58919.2	-3.7303	0.51466	-3.2156	495.007	501.017	57.359	NaN	0.41288	57.359	57.166	57.579	0		0	0	0	0.028226	1	17493	63.185	63.185
AQKDEEKMEIQEIQLK	16	3	0	Oxidation (M)	_AQKDEEKM(ox)EIQEIQLK_		AQKDEEKM(1)EIQEIQLK			AQKDEEKM(75.76)EIQEIQLK		0	1	0	sp|P09493|TPM1_HUMAN	sp|P09493|TPM1_HUMAN	sp|P09493|TPM1_HUMAN			>sp|P09493|TPM1_HUMAN Tropomyosin alpha-1 chain OS=Homo sapiens GN=TPM1 PE=1 SV=2	MULTI-MSMS		sh_4136_VT_061515_Expt_1_150mM	667.35	3	659.338	1974.99	50824.6	-3.3426	0.061514	-3.2811	659.338	667.353	58.472	NaN	0.40402	58.472	58.236	58.64	0		0	0	0	0.011427	1	14870	75.764	38.209
AQKDEEKMEIQEIQLK	16	3	0	Unmodified	_AQKDEEKMEIQEIQLK_							0	0	0	sp|P09493|TPM1_HUMAN	sp|P09493|TPM1_HUMAN	sp|P09493|TPM1_HUMAN			>sp|P09493|TPM1_HUMAN Tropomyosin alpha-1 chain OS=Homo sapiens GN=TPM1 PE=1 SV=2	MULTI-MSMS		sh_4136_VT_061515_Expt_1_50mM	491.01	4	490.757	1959	59718.3	-3.0913	0.16887	-2.9225	490.757	496.768	57.558	NaN	0.73198	57.558	57.29	58.022	0		0	0	0	0.029297	1	17949	79.875	79.875
AQKDEEKMEIQEIQLK	16	3	0	Unmodified	_AQKDEEKMEIQEIQLK_							0	0	0	sp|P09493|TPM1_HUMAN	sp|P09493|TPM1_HUMAN	sp|P09493|TPM1_HUMAN			>sp|P09493|TPM1_HUMAN Tropomyosin alpha-1 chain OS=Homo sapiens GN=TPM1 PE=1 SV=2	MULTI-MSMS		sh_4136_VT_061515_Expt_1_50mM	662.02	3	654.007	1959	50790.1	-3.1112	-0.066977	-3.1781	654.007	662.355	57.58	NaN	1.4521	57.58	57.29	58.742	0		0	0	0	9.8048e-07	2	17966	156	134.58
AQKDEEKMEIQEIQLK	16	3	0	Unmodified	_AQKDEEKMEIQEIQLK_							0	0	0	sp|P09493|TPM1_HUMAN	sp|P09493|TPM1_HUMAN	sp|P09493|TPM1_HUMAN			>sp|P09493|TPM1_HUMAN Tropomyosin alpha-1 chain OS=Homo sapiens GN=TPM1 PE=1 SV=2	MULTI-MSMS		sh_4136_VT_061515_Expt_1_50mM	980.5	2	980.506	1959	42128.5	-3.2553	-0.536	-3.7913	981.008	992.528	57.542	NaN	0.60775	57.542	57.169	57.777	-3.8147e-06		0	0	0	3.0843e-48	4	17971	276.12	276.12
AQMVQEDLEK	10	1	0	Oxidation (M)	_AQM(ox)VQEDLEK_		AQM(1)VQEDLEK			AQM(122.51)VQEDLEK		0	1	0	sp|P26038|MOES_HUMAN	sp|P26038|MOES_HUMAN	sp|P26038|MOES_HUMAN			>sp|P26038|MOES_HUMAN Moesin OS=Homo sapiens GN=MSN PE=1 SV=3	MULTI-MSMS		sh_4136_VT_061515_Expt_1_25mM	607.79	2	603.787	1205.56	54041	-3.6493	-1.2022	-4.8516	603.786	607.794	44.344	NaN	0.77876	44.344	43.864	44.643	0		0	0	0	0.001776	2	13157	122.51	122.51
AQMVQEDLEKTRAELK	16	2	1	Oxidation (M)	_AQM(ox)VQEDLEKTRAELK_		AQM(1)VQEDLEKTRAELK			AQM(73.39)VQEDLEKTRAELK		0	1	0	sp|P26038|MOES_HUMAN	sp|P26038|MOES_HUMAN	sp|P26038|MOES_HUMAN			>sp|P26038|MOES_HUMAN Moesin OS=Homo sapiens GN=MSN PE=1 SV=3	MULTI-MSMS		sh_4136_VT_061515_Expt_1_50mM	483.76	4	476.999	1903.97	61841.5	-3.0337	0.3649	-2.6688	477.251	483.508	54.511	NaN	0.20255	54.511	54.395	54.598	3.8147e-06		0	0	0	0.013237	2	16746	73.386	73.386
ARDSDYEMDSSSR	13	0	2	Oxidation (M),5 Phospho (STY)	_ARDS(ph)DY(ph)EM(ox)DS(ph)S(ph)S(ph)R_		ARDSDYEM(1)DSSSR	ARDS(1)DY(1)EMDS(1)S(1)S(1)R		ARDSDYEM(7.1)DSSSR	ARDS(7.1)DY(7.1)EMDS(7.1)S(7.1)S(7.1)R	0	1	5	sp|Q9UQQ2|SH2B3_HUMAN	sp|Q9UQQ2|SH2B3_HUMAN	sp|Q9UQQ2|SH2B3_HUMAN			>sp|Q9UQQ2|SH2B3_HUMAN SH2B adapter protein 3 OS=Homo sapiens GN=SH2B3 PE=2 SV=2	MSMS	0	sh_4136_VT_061515_Expt_1_150mM	644.98	3	645.485	1933.43	NaN	NaN	NaN	NaN	NaN	NaN	4.0159	NaN	1	4.0159	3.5159	4.5159	0		0	0	0	0.028031	1	1153	7.1008	4.1326
ARDSGREDEPGSPR	14	0	3	Phospho (STY)	_ARDS(ph)GREDEPGSPR_			ARDS(1)GREDEPGSPR			ARDS(57.1)GREDEPGS(-57.1)PR	0	0	1	sp|Q2TAM9|TUSC1_HUMAN	sp|Q2TAM9|TUSC1_HUMAN	sp|Q2TAM9|TUSC1_HUMAN			>sp|Q2TAM9|TUSC1_HUMAN Tumor suppressor candidate gene 1 protein OS=Homo sapiens GN=TUSC1 PE=1 SV=3	MSMS	1	sh_4136_VT_061515_Expt_1_75mM	547.19	3	536.897	1607.67	NaN	NaN	NaN	NaN	NaN	NaN	101.47	NaN	1	101.47	100.97	101.97	0		0	0	0	0.022263	1	33705	95.273	51.512
ARQLEEELR	9	0	2	Unmodified	_ARQLEEELR_							0	0	0	Q3SX28	Q3SX28	Q3SX28			>Q3SX28 TREMBL:Q3SX28;Q5KR48 (Bos taurus) Tropomyosin 2	MULTI-MSMS		sh_4136_VT_061515_Expt_1_200mM	572.31	2	572.309	1142.6	57632	-3.5964	0.0086522	-3.5877	572.309	582.317	57.899	NaN	0.64449	57.899	57.614	58.259	3.8147e-06		0	0	0	0.015712	1	14529	107.21	5.5591
ARSRTPPSAPSQSR	14	0	3	2 Phospho (STY)	_ARS(ph)RT(ph)PPSAPSQSR_			ARS(0.972)RT(0.61)PPS(0.403)APS(0.014)QS(0.001)R			ARS(13.21)RT(1.91)PPS(-1.91)APS(-16.25)QS(-29.11)R	0	0	2	sp|Q9UQ35|SRRM2_HUMAN	sp|Q9UQ35|SRRM2_HUMAN	sp|Q9UQ35|SRRM2_HUMAN			>sp|Q9UQ35|SRRM2_HUMAN Serine/arginine repetitive matrix protein 2 OS=Homo sapiens GN=SRRM2 PE=1 SV=2	MULTI-SECPEP		sh_4136_VT_061515_Expt_1_150mM	844.37	2	829.364	1656.71	46261.9	-2.6003	-0.10391	-2.7042	829.364	844.376	35.601	NaN	0.86174	35.601	35.161	36.022	0		0	0	0	0.01822	1	7562	67.866	67.866
ARSRTPPSAPSQSR	14	0	3	2 Phospho (STY)	_ARS(ph)RTPPS(ph)APSQSR_			ARS(0.994)RT(0.205)PPS(0.747)APS(0.054)QSR			ARS(21.1)RT(-5.72)PPS(5.72)APS(-11.43)QS(-38.04)R	0	0	2	sp|Q9UQ35|SRRM2_HUMAN	sp|Q9UQ35|SRRM2_HUMAN	sp|Q9UQ35|SRRM2_HUMAN			>sp|Q9UQ35|SRRM2_HUMAN Serine/arginine repetitive matrix protein 2 OS=Homo sapiens GN=SRRM2 PE=1 SV=2	MULTI-MSMS		sh_4136_VT_061515_Expt_1_200mM	844.37	2	829.364	1656.71	46337.1	-2.8399	-0.82257	-3.6625	829.363	844.376	42.596	NaN	1.8527	42.596	42.119	43.972	3.8147e-06		0	0	0	0.0037858	2	9603	90.22	60.308
ARSRTPPSAPSQSR	14	0	3	2 Phospho (STY)	_ARS(ph)RTPPS(ph)APSQSR_			ARS(0.795)RT(0.209)PPS(0.993)APS(0.003)QSR			ARS(5.86)RT(-5.86)PPS(23.6)APS(-25.28)QS(-33.41)R	0	0	2	sp|Q9UQ35|SRRM2_HUMAN	sp|Q9UQ35|SRRM2_HUMAN	sp|Q9UQ35|SRRM2_HUMAN			>sp|Q9UQ35|SRRM2_HUMAN Serine/arginine repetitive matrix protein 2 OS=Homo sapiens GN=SRRM2 PE=1 SV=2	MULTI-MSMS		sh_4136_VT_061515_Expt_1_250mM	844.37	2	829.364	1656.71	45665.3	-3.0879	-0.093693	-3.1816	829.364	844.376	36.967	NaN	2.6955	36.967	36.052	38.748	0		0	0	0	0.0059566	2	6647	82.449	82.449
ASAAFSSVGSVITK	14	1	0	Unmodified	_ASAAFSSVGSVITK_							0	0	0	sp|P55327|TPD52_HUMAN	sp|P55327|TPD52_HUMAN	sp|P55327|TPD52_HUMAN			>sp|P55327|TPD52_HUMAN Tumor protein D52 OS=Homo sapiens GN=TPD52 PE=1 SV=2	MULTI-MSMS		sh_4136_VT_061515_Expt_1_75mM	662.86	2	662.859	1323.7	51872.2	-3.3956	0.22908	-3.1665	662.859	666.866	65.883	NaN	0.96319	65.883	65.512	66.475	0		0	0	0	1.3724e-05	1	20692	162.41	162.41
ASFNHFDRDHSGTLGPEEFK	20	1	1	Unmodified	_ASFNHFDRDHSGTLGPEEFK_							0	0	0	sp|P12814|ACTN1_HUMAN	sp|P12814|ACTN1_HUMAN	sp|P12814|ACTN1_HUMAN			>sp|P12814|ACTN1_HUMAN Alpha-actinin-1 OS=Homo sapiens GN=ACTN1 PE=1 SV=2	MULTI-MSMS		sh_4136_VT_061515_Expt_1_250mM	765.02	3	764.354	2290.04	51015.2	-3.6175	-0.18508	-3.8026	764.688	770.362	67.695	NaN	0.84276	67.695	67.253	68.096	0		0	0	0	0.030892	1	15867	67.644	67.644
ASGEEKITIVLPEGHR	16	1	1	Phospho (STY)	_AS(ph)GEEKITIVLPEGHR_			AS(1)GEEKITIVLPEGHR			AS(50.35)GEEKIT(-50.35)IVLPEGHR	0	0	1	REV__sp|Q13796|SHRM2_HUMAN	REV__sp|Q13796|SHRM2_HUMAN	REV__sp|Q13796|SHRM2_HUMAN			>sp|Q13796|SHRM2_HUMAN Protein Shroom2 OS=Homo sapiens GN=SHROOM2 PE=1 SV=1	MULTI-MSMS		sh_4136_VT_061515_Expt_1_75mM	908.96	2	908.454	1814.89	44481.7	-1.4822	2.0515	0.56931	908.958	917.467	60.485	NaN	0.44904	60.485	60.232	60.681	-3.8147e-06		0	0	0	0.015841	1	18694	77.192	77.192
ASGPGLNTTGVPASLPVEFTIDAK	24	1	0	Unmodified	_ASGPGLNTTGVPASLPVEFTIDAK_							0	0	0	sp|P21333|FLNA_HUMAN	sp|P21333|FLNA_HUMAN	sp|P21333|FLNA_HUMAN			>sp|P21333|FLNA_HUMAN Filamin-A OS=Homo sapiens GN=FLNA PE=1 SV=4	ISO-MSMS	1	sh_4136_VT_061515_Expt_1_100mM	784.09	3	781.413	2341.22	NaN	NaN	0.15222	NaN	NaN	NaN	84.942	NaN	0.50159	84.942	84.658	85.159	0		0	0	0	2.2983e-11	1	24742	124.76	86.34
ASGPGLNTTGVPASLPVEFTIDAK	24	1	0	Unmodified	_ASGPGLNTTGVPASLPVEFTIDAK_							0	0	0	sp|P21333|FLNA_HUMAN	sp|P21333|FLNA_HUMAN	sp|P21333|FLNA_HUMAN			>sp|P21333|FLNA_HUMAN Filamin-A OS=Homo sapiens GN=FLNA PE=1 SV=4	ISO-MSMS	0	sh_4136_VT_061515_Expt_1_100mM	781.42	3	781.413	2341.22	NaN	NaN	-1.7212	NaN	NaN	NaN	84.954	NaN	0.44859	84.954	84.658	85.106	0		0	0	0	7.8151e-11	2	24771	121.21	49.225
ASGPGLNTTGVPASLPVEFTIDAK	24	1	0	Unmodified	_ASGPGLNTTGVPASLPVEFTIDAK_							0	0	0	sp|P21333|FLNA_HUMAN	sp|P21333|FLNA_HUMAN	sp|P21333|FLNA_HUMAN			>sp|P21333|FLNA_HUMAN Filamin-A OS=Homo sapiens GN=FLNA PE=1 SV=4	ISO-MSMS	1	sh_4136_VT_061515_Expt_1_100mM	1176.14	2	1171.62	2341.22	NaN	NaN	-0.87037	NaN	NaN	NaN	84.947	NaN	0.39893	84.947	84.707	85.106	7.6294e-06		0	0	0	2.3161e-17	1	24755	131.33	99.208
ASGPPVSELITK	12	1	0	Unmodified	_ASGPPVSELITK_							0	0	0	sp|P16402|H13_HUMAN;sp|P10412|H14_HUMAN;sp|P16403|H12_HUMAN	sp|P16402|H13_HUMAN	sp|P16402|H13_HUMAN			>sp|P16402|H13_HUMAN Histone H1.3 OS=Homo sapiens GN=HIST1H1D PE=1 SV=2;>sp|P10412|H14_HUMAN Histone H1.4 OS=Homo sapiens GN=HIST1H1E PE=1 SV=2;>sp|P16403|H12_HUMAN Histone H1.2 OS=Homo sapiens GN=HIST1H1C PE=1 SV=2	MULTI-MSMS		sh_4136_VT_061515_Expt_1_75mM	603.84	2	599.838	1197.66	55146.6	-3.1491	0.050958	-3.0981	599.837	603.844	63.196	NaN	0.68549	63.196	62.791	63.476	0		0	0	0	0.0074031	3	19708	113.24	83.696
ASGQAFELILSPR	13	0	1	Phospho (STY)	_ASGQAFELILS(ph)PR_			ASGQAFELILS(1)PR			AS(-127.82)GQAFELILS(127.82)PR	0	0	1	sp|P16949|STMN1_HUMAN	sp|P16949|STMN1_HUMAN	sp|P16949|STMN1_HUMAN			>sp|P16949|STMN1_HUMAN Stathmin OS=Homo sapiens GN=STMN1 PE=1 SV=3	MULTI-MSMS		sh_4136_VT_061515_Expt_1_50mM	735.36	2	734.863	1467.71	49202.1	-2.5149	0.043963	-2.4709	734.863	739.867	76.739	NaN	1.5812	76.739	76.06	77.641	0		0	0	0	0.00011571	4	25984	151.04	151.04
ASGQAFELILSPR	13	0	1	Unmodified	_ASGQAFELILSPR_							0	0	0	sp|P16949|STMN1_HUMAN	sp|P16949|STMN1_HUMAN	sp|P16949|STMN1_HUMAN			>sp|P16949|STMN1_HUMAN Stathmin OS=Homo sapiens GN=STMN1 PE=1 SV=3	MULTI-MSMS		sh_4136_VT_061515_Expt_1_75mM	699.88	2	694.88	1387.75	50758.3	-3.6412	0.68184	-2.9594	694.881	699.885	79.639	NaN	0.76177	79.639	79.238	80	0		0	0	0	0.0025569	2	25854	128.22	107.42
ASGQAFELILSPR	13	0	1	Unmodified	_ASGQAFELILSPR_							0	0	0	sp|P16949|STMN1_HUMAN	sp|P16949|STMN1_HUMAN	sp|P16949|STMN1_HUMAN			>sp|P16949|STMN1_HUMAN Stathmin OS=Homo sapiens GN=STMN1 PE=1 SV=3	ISO-MSMS	0	sh_4136_VT_061515_Expt_1_75mM	463.92	3	463.589	1387.75	NaN	NaN	0.71767	NaN	NaN	NaN	79.636	NaN	0.49442	79.636	79.416	79.911	0		0	0	0	5.311e-11	1	25898	122.46	84.159
ASGQAFELILSPR	13	0	1	Unmodified	_ASGQAFELILSPR_							0	0	0	sp|P16949|STMN1_HUMAN	sp|P16949|STMN1_HUMAN	sp|P16949|STMN1_HUMAN			>sp|P16949|STMN1_HUMAN Stathmin OS=Homo sapiens GN=STMN1 PE=1 SV=3	MULTI-MSMS		sh_4136_VT_061515_Expt_1_100mM	694.88	2	694.88	1387.75	49816.8	-3.2118	0.31154	-2.9003	694.88	699.884	80.433	NaN	0.70898	80.433	80.073	80.782	0		0	0	0	0.00086513	2	23229	143.25	117.14
ASGQAFELILSPR	13	0	1	Unmodified	_ASGQAFELILSPR_							0	0	0	sp|P16949|STMN1_HUMAN	sp|P16949|STMN1_HUMAN	sp|P16949|STMN1_HUMAN			>sp|P16949|STMN1_HUMAN Stathmin OS=Homo sapiens GN=STMN1 PE=1 SV=3	ISO-MSMS	0	sh_4136_VT_061515_Expt_1_150mM	694.88	2	694.88	1387.75	NaN	NaN	-1.804	NaN	NaN	NaN	80.653	NaN	0.60535	80.653	80.299	80.904	7.6294e-06		0	0	0	0.0089601	1	22063	96.464	53.621
ASLTRTPPTASLTR	14	0	2	4 Phospho (STY)	_ASLTRT(ph)PPT(ph)AS(ph)LT(ph)R_			AS(0.029)LT(0.085)RT(0.905)PPT(0.995)AS(0.994)LT(0.993)R			AS(-16.2)LT(-10.98)RT(10.98)PPT(24.95)AS(23.74)LT(23.1)R	0	0	4	sp|A8MUU9|YV023_HUMAN	sp|A8MUU9|YV023_HUMAN	sp|A8MUU9|YV023_HUMAN			>sp|A8MUU9|YV023_HUMAN Putative uncharacterized protein ENSP00000383309 OS=Homo sapiens PE=5 SV=3	MULTI-MSMS		sh_4136_VT_061515_Expt_1_25mM	896.34	2	896.348	1790.68	43949.4	-4.0274	0.31731	-3.71	896.348	906.356	41.75	NaN	1.1568	41.75	41.147	42.304	0		0	0	0	0.026357	1	12062	42.118	42.118
ASPGLSMPSSSPPIKK	16	2	0	Oxidation (M),Phospho (STY)	_ASPGLSM(ox)PS(ph)SSPPIKK_		ASPGLSM(1)PSSSPPIKK	ASPGLS(0.005)MPS(0.332)S(0.332)S(0.332)PPIKK		ASPGLSM(89.47)PSSSPPIKK	AS(-55.27)PGLS(-18.67)MPS(0)S(0)S(0)PPIKK	0	1	1	sp|P57682|KLF3_HUMAN	sp|P57682|KLF3_HUMAN	sp|P57682|KLF3_HUMAN			>sp|P57682|KLF3_HUMAN Krueppel-like factor 3 OS=Homo sapiens GN=KLF3 PE=1 SV=1	MULTI-MSMS		sh_4136_VT_061515_Expt_1_750mM	840.41	2	840.407	1678.8	44362.4	-3.3148	-0.56226	-3.877	840.407	848.421	50.217	NaN	1.2016	50.217	49.454	50.656	0		0	0	0	0.0019459	3	10519	89.468	89.468
ASREEILAQAK	11	1	1	Unmodified	_ASREEILAQAK_							0	0	0	sp|P35579|MYH9_HUMAN	sp|P35579|MYH9_HUMAN	sp|P35579|MYH9_HUMAN			>sp|P35579|MYH9_HUMAN Myosin-9 OS=Homo sapiens GN=MYH9 PE=1 SV=4	ISO-MSMS	1	sh_4136_VT_061515_Expt_1_50mM	617.35	2	608.338	1214.66	NaN	NaN	-0.19241	NaN	NaN	NaN	43.476	NaN	0.32854	43.476	43.313	43.642	0		0	0	0	0.025533	1	12200	91.313	23.245
ASREEILAQAK	11	1	1	Unmodified	_ASREEILAQAK_							0	0	0	sp|P35579|MYH9_HUMAN	sp|P35579|MYH9_HUMAN	sp|P35579|MYH9_HUMAN			>sp|P35579|MYH9_HUMAN Myosin-9 OS=Homo sapiens GN=MYH9 PE=1 SV=4	MULTI-MSMS		sh_4136_VT_061515_Expt_1_100mM	608.34	2	608.338	1214.66	53804.5	-3.9051	0.73474	-3.1704	608.338	617.35	47.403	NaN	0.28082	47.403	47.204	47.485	0		0	0	0	0.0049479	1	11760	103.91	66.582
ASREEILAQAKENEK	15	2	1	Unmodified	_ASREEILAQAKENEK_							0	0	0	sp|P35579|MYH9_HUMAN	sp|P35579|MYH9_HUMAN	sp|P35579|MYH9_HUMAN			>sp|P35579|MYH9_HUMAN Myosin-9 OS=Homo sapiens GN=MYH9 PE=1 SV=4	MULTI-MSMS		sh_4136_VT_061515_Expt_1_50mM	572.63	3	572.636	1714.88	53751.9	-3.8585	-0.343	-4.2015	572.635	581.314	43.549	NaN	0.95211	43.549	43.229	44.181	0		0	0	0	0.0012913	2	12196	119.65	89.713
ASREEILAQAKENEK	15	2	1	Unmodified	_ASREEILAQAKENEK_							0	0	0	sp|P35579|MYH9_HUMAN	sp|P35579|MYH9_HUMAN	sp|P35579|MYH9_HUMAN			>sp|P35579|MYH9_HUMAN Myosin-9 OS=Homo sapiens GN=MYH9 PE=1 SV=4	MULTI-MSMS		sh_4136_VT_061515_Expt_1_50mM	436.24	4	429.729	1714.88	63648.5	-4.2924	0.49783	-3.7946	429.729	436.238	43.52	NaN	0.65822	43.52	43.271	43.93	0		0	0	0	0.022482	1	12197	84.297	84.297
ASREEILAQAKENEK	15	2	1	Unmodified	_ASREEILAQAKENEK_							0	0	0	sp|P35579|MYH9_HUMAN	sp|P35579|MYH9_HUMAN	sp|P35579|MYH9_HUMAN			>sp|P35579|MYH9_HUMAN Myosin-9 OS=Homo sapiens GN=MYH9 PE=1 SV=4	MULTI-MSMS		sh_4136_VT_061515_Expt_1_50mM	871.46	2	858.45	1714.88	44091.1	-4.1187	-0.20543	-4.3241	858.45	871.468	43.511	NaN	0.53496	43.511	43.313	43.848	0		0	0	0	4.1466e-12	2	12201	205.95	205.95
ASREEILAQAKENEK	15	2	1	Unmodified	_ASREEILAQAKENEK_							0	0	0	sp|P35579|MYH9_HUMAN	sp|P35579|MYH9_HUMAN	sp|P35579|MYH9_HUMAN			>sp|P35579|MYH9_HUMAN Myosin-9 OS=Homo sapiens GN=MYH9 PE=1 SV=4	ISO-MSMS	1	sh_4136_VT_061515_Expt_1_100mM	871.47	2	858.45	1714.88	NaN	NaN	-1.2553	NaN	NaN	NaN	47.652	NaN	0.24013	47.652	47.485	47.725	0		0	0	0	9.9673e-18	1	11853	128.9	83.106
ASREEILAQAKENEK	15	2	1	Unmodified	_ASREEILAQAKENEK_							0	0	0	sp|P35579|MYH9_HUMAN	sp|P35579|MYH9_HUMAN	sp|P35579|MYH9_HUMAN			>sp|P35579|MYH9_HUMAN Myosin-9 OS=Homo sapiens GN=MYH9 PE=1 SV=4	MULTI-MSMS		sh_4136_VT_061515_Expt_1_150mM	581.31	3	572.636	1714.88	54504.7	-3.3351	-0.70773	-4.0428	572.635	581.314	48.266	NaN	0.46634	48.266	48.1	48.566	-3.8147e-06		0	0	0	0.0042383	1	11418	107.74	75.212
ASSAMTSTSLASK	13	1	0	6 Phospho (STY)	_AS(ph)S(ph)AMT(ph)S(ph)TS(ph)LAS(ph)K_			AS(0.946)S(0.949)AMT(0.949)S(0.84)T(0.39)S(0.946)LAS(0.978)K			AS(10.54)S(10.81)AMT(10.81)S(5.81)T(-5.81)S(10.54)LAS(14.51)K	0	0	6	sp|Q8WXI7|MUC16_HUMAN	sp|Q8WXI7|MUC16_HUMAN	sp|Q8WXI7|MUC16_HUMAN			>sp|Q8WXI7|MUC16_HUMAN Mucin-16 OS=Homo sapiens GN=MUC16 PE=1 SV=2	MSMS	0	sh_4136_VT_061515_Expt_1_100mM	574.47	3	574.472	1720.39	NaN	NaN	NaN	NaN	NaN	NaN	61.917	NaN	1	61.917	61.417	62.417	-3.8147e-06		0	0	0	0.031492	1	16947	19.036	0.74033
ASSAMTSTSLASK	13	1	0	6 Phospho (STY)	_AS(ph)SAMT(ph)S(ph)T(ph)S(ph)LAS(ph)K_			AS(0.7)S(0.7)AMT(0.83)S(0.83)T(0.969)S(0.981)LAS(0.99)K			AS(0)S(0)AMT(2.48)S(2.48)T(9.89)S(11.95)LAS(14.69)K	0	0	6	sp|Q8WXI7|MUC16_HUMAN	sp|Q8WXI7|MUC16_HUMAN	sp|Q8WXI7|MUC16_HUMAN			>sp|Q8WXI7|MUC16_HUMAN Mucin-16 OS=Homo sapiens GN=MUC16 PE=1 SV=2	MSMS	0	sh_4136_VT_061515_Expt_1_150mM	574.47	3	574.472	1720.39	NaN	NaN	NaN	NaN	NaN	NaN	76.34	NaN	1	76.34	75.84	76.84	0		0	0	0	0.028836	1	20726	16.223	16.223
ATAPQTQHVSPMR	13	0	1	Oxidation (M),Phospho (STY)	_ATAPQT(ph)QHVSPM(ox)R_		ATAPQTQHVSPM(1)R	ATAPQT(0.637)QHVS(0.363)PMR		ATAPQTQHVSPM(95.24)R	AT(-37.45)APQT(2.44)QHVS(-2.44)PMR	0	1	1	sp|P29692|EF1D_HUMAN	sp|P29692|EF1D_HUMAN	sp|P29692|EF1D_HUMAN			>sp|P29692|EF1D_HUMAN Elongation factor 1-delta OS=Homo sapiens GN=EEF1D PE=1 SV=5	MULTI-MSMS		sh_4136_VT_061515_Expt_1_100mM	765.34	2	760.34	1518.66	47154.9	-3.5655	-0.53597	-4.1015	760.34	765.344	38.173	NaN	1.3648	38.173	37.054	38.419	0		0	0	0	0.0054665	2	8625	95.236	65.431
ATAPQTQHVSPMR	13	0	1	Oxidation (M),Phospho (STY)	_ATAPQTQHVS(ph)PM(ox)R_		ATAPQTQHVSPM(1)R	ATAPQT(0.004)QHVS(0.996)PMR		ATAPQTQHVSPM(103.13)R	AT(-82.04)APQT(-23.48)QHVS(23.48)PMR	0	1	1	sp|P29692|EF1D_HUMAN	sp|P29692|EF1D_HUMAN	sp|P29692|EF1D_HUMAN			>sp|P29692|EF1D_HUMAN Elongation factor 1-delta OS=Homo sapiens GN=EEF1D PE=1 SV=5	MULTI-MSMS		sh_4136_VT_061515_Expt_1_150mM	760.34	2	760.34	1518.66	48240.8	-3.3434	0.19117	-3.1522	760.34	765.846	38.478	NaN	0.72701	38.478	37.944	38.671	0		0	0	0	0.0024218	1	8356	103.13	103.13
ATAPQTQHVSPMR	13	0	1	Phospho (STY)	_ATAPQTQHVS(ph)PMR_			ATAPQTQHVS(1)PMR			AT(-102.05)APQT(-50.86)QHVS(50.86)PMR	0	0	1	sp|P29692|EF1D_HUMAN	sp|P29692|EF1D_HUMAN	sp|P29692|EF1D_HUMAN			>sp|P29692|EF1D_HUMAN Elongation factor 1-delta OS=Homo sapiens GN=EEF1D PE=1 SV=5	MULTI-MSMS		sh_4136_VT_061515_Expt_1_100mM	757.35	2	752.342	1502.67	47901.4	-3.5638	-0.46281	-4.0267	752.342	757.346	43.733	NaN	0.38487	43.733	43.518	43.903	0		0	0	0	0.00051276	2	10438	144.29	83.739
ATAPQTQHVSPMR	13	0	1	Oxidation (M)	_ATAPQTQHVSPM(ox)R_		ATAPQTQHVSPM(1)R			ATAPQTQHVSPM(94.69)R		0	1	0	sp|P29692|EF1D_HUMAN	sp|P29692|EF1D_HUMAN	sp|P29692|EF1D_HUMAN			>sp|P29692|EF1D_HUMAN Elongation factor 1-delta OS=Homo sapiens GN=EEF1D PE=1 SV=5	MULTI-MSMS		sh_4136_VT_061515_Expt_1_750mM	720.36	2	720.357	1438.7	48048.1	-2.6221	-1.0924	-3.7145	720.356	725.36	38.404	NaN	1.3087	38.404	38.006	39.315	0		0	0	0	0.0060948	2	7255	94.688	64.205
ATDAEADVASLNR	13	0	1	Unmodified	_ATDAEADVASLNR_							0	0	0	sp|P09493|TPM1_HUMAN;Q3SX28;sp|P07951|TPM2_HUMAN	sp|P09493|TPM1_HUMAN;Q3SX28	Q3SX28			>sp|P09493|TPM1_HUMAN Tropomyosin alpha-1 chain OS=Homo sapiens GN=TPM1 PE=1 SV=2;>Q3SX28 TREMBL:Q3SX28;Q5KR48 (Bos taurus) Tropomyosin 2;>sp|P07951|TPM2_HUMAN Tropomyosin beta chain OS=Homo sapiens GN=TPM2 PE=1 SV=1	ISO-MSMS	0	sh_4136_VT_061515_Expt_1_25mM	666.82	2	666.823	1331.63	NaN	NaN	0.67934	NaN	NaN	NaN	54.823	NaN	0.62142	54.823	54.386	55.007	0		0	0	0	2.3952e-17	1	17485	131.06	95.537
ATDAEADVASLNR	13	0	1	Unmodified	_ATDAEADVASLNR_							0	0	0	sp|P09493|TPM1_HUMAN;Q3SX28;sp|P07951|TPM2_HUMAN	sp|P09493|TPM1_HUMAN;Q3SX28	Q3SX28			>sp|P09493|TPM1_HUMAN Tropomyosin alpha-1 chain OS=Homo sapiens GN=TPM1 PE=1 SV=2;>Q3SX28 TREMBL:Q3SX28;Q5KR48 (Bos taurus) Tropomyosin 2;>sp|P07951|TPM2_HUMAN Tropomyosin beta chain OS=Homo sapiens GN=TPM2 PE=1 SV=1	ISO-MSMS	0	sh_4136_VT_061515_Expt_1_200mM	666.82	2	666.823	1331.63	NaN	NaN	-0.33009	NaN	NaN	NaN	54.474	NaN	0.30434	54.474	54.283	54.587	0		0	0	0	8.585e-25	1	13383	138.02	84.783
ATDAEADVASLNRR	14	0	2	Unmodified	_ATDAEADVASLNRR_							0	0	0	sp|P09493|TPM1_HUMAN;Q3SX28;sp|P07951|TPM2_HUMAN	sp|P09493|TPM1_HUMAN;Q3SX28	Q3SX28			>sp|P09493|TPM1_HUMAN Tropomyosin alpha-1 chain OS=Homo sapiens GN=TPM1 PE=1 SV=2;>Q3SX28 TREMBL:Q3SX28;Q5KR48 (Bos taurus) Tropomyosin 2;>sp|P07951|TPM2_HUMAN Tropomyosin beta chain OS=Homo sapiens GN=TPM2 PE=1 SV=1	MULTI-MSMS		sh_4136_VT_061515_Expt_1_50mM	503.59	3	496.918	1487.73	60142.8	-3.1859	0.36088	-2.825	496.919	503.591	47.902	NaN	0.57681	47.902	47.623	48.2	0		0	0	0	0.027709	1	13989	76.522	76.522
ATISDEEIER	10	0	1	Phospho (STY)	_ATIS(ph)DEEIER_			AT(0.007)IS(0.993)DEEIER			AT(-21.37)IS(21.37)DEEIER	0	0	1	sp|Q9UQN3|CHM2B_HUMAN	sp|Q9UQN3|CHM2B_HUMAN	sp|Q9UQN3|CHM2B_HUMAN			>sp|Q9UQN3|CHM2B_HUMAN Charged multivesicular body protein 2b OS=Homo sapiens GN=CHMP2B PE=1 SV=1	MULTI-MSMS		sh_4136_VT_061515_Expt_1_25mM	626.76	2	621.766	1241.52	52670.9	-4.1471	-0.45827	-4.6054	621.766	626.77	50.064	NaN	0.49523	50.064	49.755	50.25	-3.8147e-06		0	0	0	0.0030901	3	15494	127.02	127.02
ATVTPSPVKGK	11	2	0	Phospho (STY)	_ATVTPS(ph)PVKGK_			ATVTPS(1)PVKGK			AT(-78.65)VT(-37.96)PS(37.96)PVKGK	0	0	1	sp|Q9H1E3|NUCKS_HUMAN	sp|Q9H1E3|NUCKS_HUMAN	sp|Q9H1E3|NUCKS_HUMAN			>sp|Q9H1E3|NUCKS_HUMAN Nuclear ubiquitous casein and cyclin-dependent kinases substrate OS=Homo sapiens GN=NUCKS1 PE=1 SV=1	MULTI-MSMS		sh_4136_VT_061515_Expt_1_75mM	590.82	2	582.805	1163.6	55218.5	-4.5255	0.86686	-3.6586	582.805	590.819	38.896	NaN	0.71291	38.896	38.492	39.205	0		0	0	0	0.0046254	2	10612	97.86	97.86
ATVTPSPVKGK	11	2	0	Phospho (STY)	_ATVTPS(ph)PVKGK_			ATVTPS(1)PVKGK			AT(-84.46)VT(-37.1)PS(37.1)PVKGK	0	0	1	sp|Q9H1E3|NUCKS_HUMAN	sp|Q9H1E3|NUCKS_HUMAN	sp|Q9H1E3|NUCKS_HUMAN			>sp|Q9H1E3|NUCKS_HUMAN Nuclear ubiquitous casein and cyclin-dependent kinases substrate OS=Homo sapiens GN=NUCKS1 PE=1 SV=1	MULTI-MSMS		sh_4136_VT_061515_Expt_1_100mM	590.82	2	582.805	1163.6	54086.9	-3.0758	-0.58908	-3.6649	582.804	590.819	39.442	NaN	0.6806	39.442	39.088	39.768	-3.8147e-06		0	0	0	0.0022842	2	9060	122.64	122.64
AVATCSSHMVVVSLFYGAAMYTYVLPHSYHTPEQDK	36	1	0	Oxidation (M),5 Phospho (STY)	_AVATCS(ph)S(ph)HM(ox)VVVS(ph)LFYGAAMYT(ph)YVLPHS(ph)YHTPEQDK_		AVATCSSHM(0.656)VVVSLFYGAAM(0.344)YTYVLPHSYHTPEQDK	AVAT(0.34)CS(0.592)S(0.55)HMVVVS(0.41)LFY(0.426)GAAMY(0.443)T(0.453)Y(0.373)VLPHS(0.475)Y(0.464)HT(0.475)PEQDK		AVATCSSHM(4.01)VVVSLFYGAAM(-4.01)YTYVLPHSYHTPEQDK	AVAT(-3.31)CS(3.31)S(4.01)HMVVVS(0.21)LFY(-0.21)GAAMY(-0.21)T(0.21)Y(-0.62)VLPHS(0)Y(-0.21)HT(0)PEQDK	0	1	5	sp|P0C7T2|OR2T7_HUMAN;sp|Q8NH04|O2T27_HUMAN	sp|P0C7T2|OR2T7_HUMAN	sp|P0C7T2|OR2T7_HUMAN			>sp|P0C7T2|OR2T7_HUMAN Olfactory receptor 2T7 OS=Homo sapiens GN=OR2T7 PE=3 SV=1;>sp|Q8NH04|O2T27_HUMAN Olfactory receptor 2T27 OS=Homo sapiens GN=OR2T27 PE=2 SV=1	ISO-MSMS	0	sh_4136_VT_061515_Expt_1_500mM	632.39	7	632.108	4417.71	NaN	NaN	0.038125	NaN	NaN	NaN	109.71	NaN	1.5718	109.71	109.01	110.58	7.6294e-06		0	0	0	0.032406	1	27072	16.754	0.68618
AVEEKIEWLESHQDADIEDFKAK	23	3	0	Unmodified	_AVEEKIEWLESHQDADIEDFKAK_							0	0	0	sp|P11021|GRP78_HUMAN	sp|P11021|GRP78_HUMAN	sp|P11021|GRP78_HUMAN			>sp|P11021|GRP78_HUMAN 78 kDa glucose-regulated protein OS=Homo sapiens GN=HSPA5 PE=1 SV=2	MULTI-MSMS		sh_4136_VT_061515_Expt_1_75mM	683.84	4	683.337	2729.32	51765.2	-3.5774	0.51091	-3.0665	683.588	689.598	72.724	NaN	0.47073	72.724	72.454	72.925	0		0	0	0	0.023584	1	23307	73.21	50.51
AVFPSIVGR	9	0	1	Unmodified	_AVFPSIVGR_							0	0	0	P60712;sp|P60709|ACTB_HUMAN;sp|P63261|ACTG_HUMAN;sp|P62736|ACTA_HUMAN;sp|P68032|ACTC_HUMAN;sp|P68133|ACTS_HUMAN;sp|P63267|ACTH_HUMAN;sp|A5A3E0|POTEF_HUMAN;sp|P0CG38|POTEI_HUMAN;sp|Q6S8J3|POTEE_HUMAN	P60712	P60712			>P60712 SWISS-PROT:P60712 (Bos taurus) Actin, cytoplasmic 1;>sp|P60709|ACTB_HUMAN Actin, cytoplasmic 1 OS=Homo sapiens GN=ACTB PE=1 SV=1;>sp|P63261|ACTG_HUMAN Actin, cytoplasmic 2 OS=Homo sapiens GN=ACTG1 PE=1 SV=1;>sp|P62736|ACTA_HUMAN Actin, aortic smoot	MULTI-MSMS		sh_4136_VT_061515_Expt_1_250mM	473.28	2	473.279	944.544	62488.9	-3.6353	-0.12077	-3.7561	473.279	478.283	68.74	NaN	0.67953	68.74	68.377	69.057	0		0	0	0	0.026918	1	16145	110.87	87.552
AVLVNNITTGERLIR	15	0	2	2 Phospho (STY)	_AVLVNNIT(ph)T(ph)GERLIR_			AVLVNNIT(1)T(1)GERLIR			AVLVNNIT(79.09)T(79.09)GERLIR	0	0	2	sp|Q8NBJ4|GOLM1_HUMAN	sp|Q8NBJ4|GOLM1_HUMAN	sp|Q8NBJ4|GOLM1_HUMAN			>sp|Q8NBJ4|GOLM1_HUMAN Golgi membrane protein 1 OS=Homo sapiens GN=GOLM1 PE=1 SV=1	ISO-MSMS	0	sh_4136_VT_061515_Expt_1_500mM	915.45	2	914.958	1827.9	NaN	NaN	0.041478	NaN	NaN	NaN	66.279	NaN	0.95166	66.279	65.765	66.717	0		0	0	0	0.030123	1	15262	79.089	30.622
AVTTVTQSTPVPGPSVPPPEELQVSPGPR	29	0	1	Phospho (STY)	_AVTTVTQSTPVPGPSVPPPEELQVS(ph)PGPR_			AVTTVTQSTPVPGPSVPPPEELQVS(1)PGPR			AVT(-76.02)T(-76.02)VT(-72.73)QS(-68.96)T(-68.96)PVPGPS(-56.61)VPPPEELQVS(56.61)PGPR	0	0	1	sp|P51610|HCFC1_HUMAN	sp|P51610|HCFC1_HUMAN	sp|P51610|HCFC1_HUMAN			>sp|P51610|HCFC1_HUMAN Host cell factor 1 OS=Homo sapiens GN=HCFC1 PE=1 SV=2	MULTI-MSMS		sh_4136_VT_061515_Expt_1_100mM	1002.51	3	1002.17	3003.5	41782.3	-2.4242	-0.73442	-3.1586	1002.51	1005.84	70.036	NaN	1.2858	70.036	69.652	70.937	0		0	0	0	0.00075165	3	19756	84.942	84.942
AVTTVTQSTPVPGPSVPPPEELQVSPGPR	29	0	1	Phospho (STY)	_AVTTVTQSTPVPGPSVPPPEELQVS(ph)PGPR_			AVTTVTQSTPVPGPSVPPPEELQVS(1)PGPR			AVT(-65.55)T(-65.55)VT(-62.5)QS(-62.28)T(-62.28)PVPGPS(-46.56)VPPPEELQVS(46.56)PGPR	0	0	1	sp|P51610|HCFC1_HUMAN	sp|P51610|HCFC1_HUMAN	sp|P51610|HCFC1_HUMAN			>sp|P51610|HCFC1_HUMAN Host cell factor 1 OS=Homo sapiens GN=HCFC1 PE=1 SV=2	MULTI-MSMS		sh_4136_VT_061515_Expt_1_150mM	1005.84	3	1002.17	3003.5	41760.8	-3.0682	-0.3217	-3.3899	1002.51	1005.84	70.17	NaN	1.2837	70.17	69.737	71.021	0		0	0	0	0.0013419	3	18792	81.477	81.477
AVTTVTQSTPVPGPSVPPPEELQVSPGPR	29	0	1	Phospho (STY)	_AVTTVTQSTPVPGPSVPPPEELQVS(ph)PGPR_			AVTTVTQSTPVPGPSVPPPEELQVS(1)PGPR			AVT(-91.06)T(-88.02)VT(-87.88)QS(-88.16)T(-88.16)PVPGPS(-52.94)VPPPEELQVS(52.94)PGPR	0	0	1	sp|P51610|HCFC1_HUMAN	sp|P51610|HCFC1_HUMAN	sp|P51610|HCFC1_HUMAN			>sp|P51610|HCFC1_HUMAN Host cell factor 1 OS=Homo sapiens GN=HCFC1 PE=1 SV=2	MULTI-MSMS		sh_4136_VT_061515_Expt_1_150mM	754.63	4	751.881	3003.5	48752	-3.4024	-0.084709	-3.4871	752.132	754.634	70.102	NaN	0.93376	70.102	69.737	70.671	0		0	0	0	0.00010333	2	18706	99.6	99.6
AVVGFAISLSSMACCIYVSELVGPR	25	0	1	2 Phospho (STY)	_AVVGFAISLSS(ph)MACCIYVS(ph)ELVGPR_			AVVGFAIS(0.028)LS(0.362)S(0.603)MACCIY(0.011)VS(0.995)ELVGPR			AVVGFAIS(-13.36)LS(-2.22)S(2.22)MACCIY(-19.49)VS(23.9)ELVGPR	0	0	2	sp|O95528|GTR10_HUMAN	sp|O95528|GTR10_HUMAN	sp|O95528|GTR10_HUMAN			>sp|O95528|GTR10_HUMAN Solute carrier family 2, facilitated glucose transporter member 10 OS=Homo sapiens GN=SLC2A10 PE=1 SV=2	MULTI-MSMS		sh_4136_VT_061515_Expt_1_300mM	912.08	3	911.415	2731.22	44052.4	-3.4884	-0.16606	-3.6544	912.084	915.085	51.849	NaN	0.87067	51.849	51.532	52.403	0		0	0	0	0.025827	1	11428	57.351	57.351
CAELEEELKTVTNNLK	16	2	0	Carbamidomethyl (C)	_C(ca)AELEEELKTVTNNLK_	C(1)AELEEELKTVTNNLK			C(190.03)AELEEELKTVTNNLK			1	0	0	sp|P09493|TPM1_HUMAN	sp|P09493|TPM1_HUMAN	sp|P09493|TPM1_HUMAN			>sp|P09493|TPM1_HUMAN Tropomyosin alpha-1 chain OS=Homo sapiens GN=TPM1 PE=1 SV=2	MULTI-MSMS		sh_4136_VT_061515_Expt_1_50mM	636.33	3	630.987	1889.94	52099.7	-2.2534	-0.96924	-3.2226	630.987	636.33	77.443	NaN	0.33264	77.443	77.308	77.641	0		0	0	0	3.7927e-11	1	26160	190.03	142.4
CAELEEELKTVTNNLK	16	2	0	Carbamidomethyl (C)	_C(ca)AELEEELKTVTNNLK_	C(1)AELEEELKTVTNNLK			C(332.29)AELEEELKTVTNNLK			1	0	0	sp|P09493|TPM1_HUMAN	sp|P09493|TPM1_HUMAN	sp|P09493|TPM1_HUMAN			>sp|P09493|TPM1_HUMAN Tropomyosin alpha-1 chain OS=Homo sapiens GN=TPM1 PE=1 SV=2	MSMS	0	sh_4136_VT_061515_Expt_1_50mM	945.97	2	945.977	1889.94	NaN	NaN	NaN	NaN	NaN	NaN	77.433	NaN	1	77.433	76.933	77.933	0		0	0	0	0	1	26166	332.29	218.77
CAELEEELKTVTNNLK	16	2	0	Carbamidomethyl (C)	_C(ca)AELEEELKTVTNNLK_	C(1)AELEEELKTVTNNLK			C(275.42)AELEEELKTVTNNLK			1	0	0	sp|P09493|TPM1_HUMAN	sp|P09493|TPM1_HUMAN	sp|P09493|TPM1_HUMAN			>sp|P09493|TPM1_HUMAN Tropomyosin alpha-1 chain OS=Homo sapiens GN=TPM1 PE=1 SV=2	MSMS	1	sh_4136_VT_061515_Expt_1_50mM	953.99	2	945.977	1889.94	NaN	NaN	NaN	NaN	NaN	NaN	77.438	NaN	1	77.438	76.938	77.938	0		0	0	0	0	1	26168	275.42	212.56
CDACPVGFTGPMVQGVGISFAKSNK	25	2	0	2 Carbamidomethyl (C),Oxidation (M),Phospho (STY)	_C(ca)DAC(ca)PVGFT(ph)GPM(ox)VQGVGISFAKSNK_	C(1)DAC(1)PVGFTGPMVQGVGISFAKSNK	CDACPVGFTGPM(1)VQGVGISFAKSNK	CDACPVGFT(0.997)GPMVQGVGIS(0.002)FAKS(0.001)NK	C(37.46)DAC(37.46)PVGFTGPMVQGVGISFAKSNK	CDACPVGFTGPM(37.46)VQGVGISFAKSNK	CDACPVGFT(27.18)GPMVQGVGIS(-27.18)FAKS(-30.88)NK	2	1	1	sp|P35443|TSP4_HUMAN	sp|P35443|TSP4_HUMAN	sp|P35443|TSP4_HUMAN			>sp|P35443|TSP4_HUMAN Thrombospondin-4 OS=Homo sapiens GN=THBS4 PE=1 SV=2	MULTI-MSMS		sh_4136_VT_061515_Expt_1_150mM	686.06	4	681.556	2722.2	51176.2	-3.0276	1.1162	-1.9114	681.808	685.815	70.799	NaN	1.0825	70.799	70.441	71.523	0		0	0	0	0.025433	1	19097	37.458	37.458
CHMTDLDVVCSSLELYAALCASHDICIDWR	30	0	1	3 Carbamidomethyl (C),3 Phospho (STY)	_CHMTDLDVVC(ca)S(ph)S(ph)LELYAALC(ca)AS(ph)HDIC(ca)IDWR_	C(0.611)HMTDLDVVC(0.821)SSLELYAALC(0.867)ASHDIC(0.701)IDWR		CHMT(0.605)DLDVVCS(0.67)S(0.67)LELY(0.306)AALCAS(0.75)HDICIDWR	C(-3.5)HMTDLDVVC(6.81)SSLELYAALC(8.34)ASHDIC(3.5)IDWR		CHMT(-3.5)DLDVVCS(3.5)S(3.5)LELY(-4.07)AALCAS(4.07)HDICIDWR	3	0	3	sp|P98088|MUC5A_HUMAN	sp|P98088|MUC5A_HUMAN	sp|P98088|MUC5A_HUMAN			>sp|P98088|MUC5A_HUMAN Mucin-5AC (Fragments) OS=Homo sapiens GN=MUC5AC PE=1 SV=3	ISO-MSMS	0	sh_4136_VT_061515_Expt_1_25mM	1265.82	3	1265.16	3792.46	NaN	NaN	0.57977	NaN	NaN	NaN	61.72	NaN	1.2137	61.72	61.264	62.478	0		0	0	0	0.013893	1	20210	20.12	0.051191
CICILQSSCINMHSIEGK	18	1	0	Carbamidomethyl (C),Oxidation (M),2 Phospho (STY)	_C(ca)ICILQS(ph)SCINM(ox)HS(ph)IEGK_	C(0.5)IC(0.5)ILQSSC(0.001)INMHSIEGK	CICILQSSCINM(1)HSIEGK	CICILQS(0.676)S(0.325)CINMHS(0.999)IEGK	C(0)IC(0)ILQSSC(-28.42)INMHSIEGK	CICILQSSCINM(56.45)HSIEGK	CICILQS(3.19)S(-3.19)CINMHS(27.25)IEGK	1	1	2	sp|Q9H1A4|APC1_HUMAN	sp|Q9H1A4|APC1_HUMAN	sp|Q9H1A4|APC1_HUMAN			>sp|Q9H1A4|APC1_HUMAN Anaphase-promoting complex subunit 1 OS=Homo sapiens GN=ANAPC1 PE=1 SV=1	ISO-MSMS	0	sh_4136_VT_061515_Expt_1_25mM	1106.43	2	1106.44	2210.86	NaN	NaN	-0.98612	NaN	NaN	NaN	90.266	NaN	0.88086	90.266	89.754	90.635	0		0	0	0	0.028229	1	32002	56.453	1.3264
CILESDFYTGPECDPICSR	19	0	1	Carbamidomethyl (C),2 Phospho (STY)	_CILES(ph)DFYTGPEC(ca)DPICS(ph)R_	CILESDFYTGPEC(0.972)DPIC(0.028)SR		CILES(0.891)DFY(0.044)T(0.067)GPECDPICS(0.999)R	C(-61.67)ILESDFYTGPEC(15.57)DPIC(-15.57)SR		CILES(11.31)DFY(-13.15)T(-11.31)GPECDPICS(35.42)R	1	0	2	REV__sp|P29122|PCSK6_HUMAN	REV__sp|P29122|PCSK6_HUMAN	REV__sp|P29122|PCSK6_HUMAN			>sp|P29122|PCSK6_HUMAN Proprotein convertase subtilisin/kexin type 6 OS=Homo sapiens GN=PCSK6 PE=1 SV=1	ISO-MSMS	0	sh_4136_VT_061515_Expt_1_25mM	1182.97	2	1182.93	2363.86	NaN	NaN	-0.45277	NaN	NaN	NaN	49.34	NaN	0.19219	49.34	49.227	49.419	3.8147e-06		0	0	0	0.032658	1	15229	69.639	28.226
CKNFQWYLDHVYPEMR	16	1	1	Carbamidomethyl (C),Phospho (STY)	_C(ca)KNFQWY(ph)LDHVYPEMR_	C(1)KNFQWYLDHVYPEMR		CKNFQWY(0.714)LDHVY(0.286)PEMR	C(52.5)KNFQWYLDHVYPEMR		CKNFQWY(3.97)LDHVY(-3.97)PEMR	1	0	1	sp|Q6IS24|GLTL3_HUMAN	sp|Q6IS24|GLTL3_HUMAN	sp|Q6IS24|GLTL3_HUMAN			>sp|Q6IS24|GLTL3_HUMAN Putative polypeptide N-acetylgalactosaminyltransferase-like protein 3 OS=Homo sapiens GN=WBSCR17 PE=2 SV=2	MULTI-MSMS		sh_4136_VT_061515_Expt_1_25mM	762.33	3	755.992	2264.95	48933.9	-4.145	-0.52624	-4.6713	755.991	762.333	49.513	NaN	0.40464	49.513	49.308	49.713	3.8147e-06		0	0	0	0.024363	1	15264	52.5	52.5
CKQLEEEQQALQK	13	2	0	Carbamidomethyl (C)	_C(ca)KQLEEEQQALQK_	C(1)KQLEEEQQALQK			C(248.36)KQLEEEQQALQK			1	0	0	Q3SX28;sp|P07951|TPM2_HUMAN	Q3SX28	Q3SX28			>Q3SX28 TREMBL:Q3SX28;Q5KR48 (Bos taurus) Tropomyosin 2;>sp|P07951|TPM2_HUMAN Tropomyosin beta chain OS=Homo sapiens GN=TPM2 PE=1 SV=1	MULTI-MSMS		sh_4136_VT_061515_Expt_1_50mM	824.42	2	816.407	1630.8	44666.2	-4.2003	0.25698	-3.9433	816.407	824.421	44.32	NaN	0.41225	44.32	44.181	44.593	0		0	0	0	8.9943e-22	1	12523	248.36	192.28
CKQLEEEQQALQK	13	2	0	Carbamidomethyl (C)	_C(ca)KQLEEEQQALQK_	C(1)KQLEEEQQALQK			C(144.57)KQLEEEQQALQK			1	0	0	Q3SX28;sp|P07951|TPM2_HUMAN	Q3SX28	Q3SX28			>Q3SX28 TREMBL:Q3SX28;Q5KR48 (Bos taurus) Tropomyosin 2;>sp|P07951|TPM2_HUMAN Tropomyosin beta chain OS=Homo sapiens GN=TPM2 PE=1 SV=1	MULTI-MSMS		sh_4136_VT_061515_Expt_1_50mM	549.95	3	544.607	1630.8	56927	-4.0056	-0.13632	-4.1419	544.607	549.95	44.321	NaN	0.33023	44.321	44.181	44.511	0		0	0	0	0.0027212	1	12542	144.57	106.55
CKQLEEEQQALQKK	14	3	0	Carbamidomethyl (C)	_C(ca)KQLEEEQQALQKK_	C(1)KQLEEEQQALQKK			C(289.72)KQLEEEQQALQKK			1	0	0	Q3SX28;sp|P07951|TPM2_HUMAN	Q3SX28	Q3SX28			>Q3SX28 TREMBL:Q3SX28;Q5KR48 (Bos taurus) Tropomyosin 2;>sp|P07951|TPM2_HUMAN Tropomyosin beta chain OS=Homo sapiens GN=TPM2 PE=1 SV=1	MULTI-MSMS		sh_4136_VT_061515_Expt_1_50mM	892.47	2	880.454	1758.89	44089.9	-3.529	-0.55476	-4.0837	880.454	892.475	43.364	NaN	0.3323	43.364	43.186	43.518	0		0	0	0	8.2884e-55	2	12102	289.72	253.92
CKQLEEEQQALQKK	14	3	0	Carbamidomethyl (C)	_C(ca)KQLEEEQQALQKK_	C(1)KQLEEEQQALQKK			C(252.42)KQLEEEQQALQKK			1	0	0	Q3SX28;sp|P07951|TPM2_HUMAN	Q3SX28	Q3SX28			>Q3SX28 TREMBL:Q3SX28;Q5KR48 (Bos taurus) Tropomyosin 2;>sp|P07951|TPM2_HUMAN Tropomyosin beta chain OS=Homo sapiens GN=TPM2 PE=1 SV=1	MULTI-MSMS		sh_4136_VT_061515_Expt_1_50mM	587.64	3	587.305	1758.89	52696.1	-3.8985	-0.25072	-4.1492	587.305	595.319	43.367	NaN	0.41486	43.367	43.145	43.56	0		0	0	0	4.5388e-24	3	12098	252.42	252.42
CMYMLIWGKFVLYK	14	2	0	2 Oxidation (M)	_CM(ox)YM(ox)LIWGKFVLYK_		CM(1)YM(1)LIWGKFVLYK			CM(42.03)YM(42.03)LIWGKFVLYK		0	2	0	sp|Q6P1A2|MBOA5_HUMAN	sp|Q6P1A2|MBOA5_HUMAN	sp|Q6P1A2|MBOA5_HUMAN			>sp|Q6P1A2|MBOA5_HUMAN Lysophospholipid acyltransferase 5 OS=Homo sapiens GN=LPCAT3 PE=1 SV=1	MULTI-MSMS		sh_4136_VT_061515_Expt_1_500mM	609.64	3	609.64	1825.9	53594.2	-3.683	-0.40093	-4.0839	609.64	614.982	49.867	NaN	0.68266	49.867	49.441	50.123	0		0	0	0	0.032628	1	10625	42.031	42.031
CPLMLTECPACK	12	1	0	3 Carbamidomethyl (C),Oxidation (M)	_C(ca)PLM(ox)LTEC(ca)PAC(ca)K_	C(1)PLMLTEC(1)PAC(1)K	CPLM(1)LTECPACK		C(14.9)PLMLTEC(14.9)PAC(14.9)K	CPLM(14.9)LTECPACK		3	1	0	sp|Q12933|TRAF2_HUMAN	sp|Q12933|TRAF2_HUMAN	sp|Q12933|TRAF2_HUMAN			>sp|Q12933|TRAF2_HUMAN TNF receptor-associated factor 2 OS=Homo sapiens GN=TRAF2 PE=1 SV=2	MSMS	1	sh_4136_VT_061515_Expt_1_300mM	501.89	3	499.219	1494.63	NaN	NaN	NaN	NaN	NaN	NaN	10.099	NaN	1	10.099	9.5987	10.599	-9.5367e-07		0	0	0	0.010323	1	1724	14.9	2.0218
CPVKMLIKENIK	12	3	0	Carbamidomethyl (C),Oxidation (M)	_C(ca)PVKM(ox)LIKENIK_	C(1)PVKMLIKENIK	CPVKM(1)LIKENIK		C(83.86)PVKMLIKENIK	CPVKM(83.86)LIKENIK		1	1	0	sp|Q7Z7G8|VP13B_HUMAN	sp|Q7Z7G8|VP13B_HUMAN	sp|Q7Z7G8|VP13B_HUMAN			>sp|Q7Z7G8|VP13B_HUMAN Vacuolar protein sorting-associated protein 13B OS=Homo sapiens GN=VPS13B PE=1 SV=2	ISO-MSMS	0	sh_4136_VT_061515_Expt_1_75mM	372.96	4	372.962	1487.82	NaN	NaN	-0.79938	NaN	NaN	NaN	36.1	NaN	0.95791	36.1	35.544	36.502	0		0	0	0	0.029999	1	9707	83.862	21.82
CPVKMLIKENIK	12	3	0	Carbamidomethyl (C),Oxidation (M)	_C(ca)PVKM(ox)LIKENIK_	C(1)PVKMLIKENIK	CPVKM(1)LIKENIK		C(86.01)PVKMLIKENIK	CPVKM(86.01)LIKENIK		1	1	0	sp|Q7Z7G8|VP13B_HUMAN	sp|Q7Z7G8|VP13B_HUMAN	sp|Q7Z7G8|VP13B_HUMAN			>sp|Q7Z7G8|VP13B_HUMAN Vacuolar protein sorting-associated protein 13B OS=Homo sapiens GN=VPS13B PE=1 SV=2	ISO-MSMS	0	sh_4136_VT_061515_Expt_1_75mM	744.92	2	744.917	1487.82	NaN	NaN	-1.7632	NaN	NaN	NaN	36.083	NaN	0.89756	36.083	35.604	36.502	0		0	0	0	0.020609	1	9826	86.014	29.875
CRSCDGFLTCHECLQSHECGWCGNEDNPTLGR	32	0	2	3 Carbamidomethyl (C),3 Phospho (STY)	_C(ca)RS(ph)CDGFLTCHECLQS(ph)HEC(ca)GWC(ca)GNEDNPT(ph)LGR_	C(0.55)RSC(0.382)DGFLTC(0.379)HEC(0.571)LQSHEC(0.559)GWC(0.559)GNEDNPTLGR		CRS(0.686)CDGFLT(0.513)CHECLQS(0.871)HECGWCGNEDNPT(0.93)LGR	C(4.13)RSC(-4.13)DGFLTC(-4.13)HEC(-0.29)LQSHEC(0.29)GWC(0.29)GNEDNPTLGR		CRS(4.13)CDGFLT(-4.13)CHECLQS(6.48)HECGWCGNEDNPT(11.22)LGR	3	0	3	sp|Q7Z7M0|MEGF8_HUMAN	sp|Q7Z7M0|MEGF8_HUMAN	sp|Q7Z7M0|MEGF8_HUMAN			>sp|Q7Z7M0|MEGF8_HUMAN Multiple epidermal growth factor-like domains protein 8 OS=Homo sapiens GN=MEGF8 PE=1 SV=2	ISO-MSMS	0	sh_4136_VT_061515_Expt_1_75mM	664.74	6	664.403	3980.37	NaN	NaN	0.244	NaN	NaN	NaN	108.85	NaN	3.9479	108.85	107.52	111.46	0		0	0	0	0.031658	1	36893	14.523	14.523
CSGPGLSPGMVR	12	0	1	Carbamidomethyl (C),Oxidation (M),Phospho (STY)	_C(ca)SGPGLS(ph)PGM(ox)VR_	C(1)SGPGLSPGMVR	CSGPGLSPGM(1)VR	CS(0.001)GPGLS(0.999)PGMVR	C(73.44)SGPGLSPGMVR	CSGPGLSPGM(73.44)VR	CS(-29)GPGLS(29)PGMVR	1	1	1	sp|P21333|FLNA_HUMAN	sp|P21333|FLNA_HUMAN	sp|P21333|FLNA_HUMAN			>sp|P21333|FLNA_HUMAN Filamin-A OS=Homo sapiens GN=FLNA PE=1 SV=4	MULTI-MSMS		sh_4136_VT_061515_Expt_1_75mM	662.27	2	657.273	1312.53	51544.2	-3.7835	0.33688	-3.4467	657.273	662.277	50.402	NaN	0.48754	50.402	50.144	50.631	-3.8147e-06		0	0	0	0.021386	1	14909	73.435	73.435
CSLCGAGCPSLASMQAHMR	19	0	1	3 Carbamidomethyl (C),Oxidation (M),2 Phospho (STY)	_C(ca)S(ph)LC(ca)GAGC(ca)PSLAS(ph)MQAHM(ox)R_	C(1)SLC(1)GAGC(1)PSLASMQAHMR	CSLCGAGCPSLASM(0.353)QAHM(0.647)R	CS(0.967)LCGAGCPS(0.375)LAS(0.658)MQAHMR	C(31.42)SLC(31.42)GAGC(31.42)PSLASMQAHMR	CSLCGAGCPSLASM(-3.25)QAHM(3.25)R	CS(12.35)LCGAGCPS(-3.25)LAS(3.25)MQAHMR	3	1	2	sp|Q9Y2Y4|ZBT32_HUMAN	sp|Q9Y2Y4|ZBT32_HUMAN	sp|Q9Y2Y4|ZBT32_HUMAN			>sp|Q9Y2Y4|ZBT32_HUMAN Zinc finger and BTB domain-containing protein 32 OS=Homo sapiens GN=ZBTB32 PE=1 SV=1	MSMS	0	sh_4136_VT_061515_Expt_1_50mM	1135.53	2	1135.41	2268.8	NaN	NaN	NaN	NaN	NaN	NaN	100.67	NaN	1	100.67	100.17	101.17	-7.6294e-06		0	0	0	0.021526	1	35598	31.42	12.636
CSSTPCSPMRR	11	0	2	2 Carbamidomethyl (C),Phospho (STY)	_C(ca)S(ph)STPC(ca)SPMRR_	C(1)SSTPC(1)SPMRR		CS(0.556)S(0.44)T(0.004)PCSPMRR	C(42.72)SSTPC(42.72)SPMRR		CS(1.01)S(-1.01)T(-21.32)PCS(-31.35)PMRR	2	0	1	sp|Q96GV9|CE030_HUMAN	sp|Q96GV9|CE030_HUMAN	sp|Q96GV9|CE030_HUMAN			>sp|Q96GV9|CE030_HUMAN UNC119-binding protein C5orf30 OS=Homo sapiens GN=C5orf30 PE=1 SV=1	MSMS	0	sh_4136_VT_061515_Expt_1_100mM	709.6	2	709.772	1417.53	NaN	NaN	NaN	NaN	NaN	NaN	110.18	NaN	1	110.18	109.68	110.68	0		0	0	0	0.030286	1	32479	42.718	17.244
CVLSSVAAPVK	11	1	0	2 Phospho (STY)	_CVLS(ph)S(ph)VAAPVK_			CVLS(1)S(1)VAAPVK			CVLS(71.56)S(71.56)VAAPVK	0	0	2	sp|Q5VST9|OBSCN_HUMAN	sp|Q5VST9|OBSCN_HUMAN	sp|Q5VST9|OBSCN_HUMAN			>sp|Q5VST9|OBSCN_HUMAN Obscurin OS=Homo sapiens GN=OBSCN PE=1 SV=3	ISO-MSMS	0	sh_4136_VT_061515_Expt_1_25mM	617.27	2	617.271	1232.53	NaN	NaN	0.42363	NaN	NaN	NaN	19.96	NaN	5.9511	19.96	18.352	24.303	0		0	0	0	0.027735	1	5601	71.558	71.558
CVTMSKKLLIEK	12	3	0	Carbamidomethyl (C),Phospho (STY)	_C(ca)VTMS(ph)KKLLIEK_	C(1)VTMSKKLLIEK		CVT(0.001)MS(0.999)KKLLIEK	C(96.6)VTMSKKLLIEK		CVT(-30.76)MS(30.76)KKLLIEK	1	0	1	sp|Q86UE8|TLK2_HUMAN	sp|Q86UE8|TLK2_HUMAN	sp|Q86UE8|TLK2_HUMAN			>sp|Q86UE8|TLK2_HUMAN Serine/threonine-protein kinase tousled-like 2 OS=Homo sapiens GN=TLK2 PE=1 SV=2	ISO-MSMS	1	sh_4136_VT_061515_Expt_1_50mM	777.42	2	765.395	1528.78	NaN	NaN	1.661	NaN	NaN	NaN	37.203	NaN	0.21754	37.203	37.077	37.294	0		0	0	0	0.012304	1	9669	96.604	9.6937
CYGYGCGCGSFCR	13	0	1	2 Carbamidomethyl (C),2 Phospho (STY)	_C(ca)Y(ph)GY(ph)GCGC(ca)GSFCR_	C(0.572)YGYGC(0.544)GC(0.675)GSFC(0.209)R		CY(0.886)GY(0.939)GCGCGS(0.175)FCR	C(0)YGYGC(0)GC(5.17)GSFC(-5.53)R		CY(8.54)GY(12.86)GCGCGS(-8.54)FCR	2	0	2	sp|Q3LHN2|KR192_HUMAN	sp|Q3LHN2|KR192_HUMAN	sp|Q3LHN2|KR192_HUMAN			>sp|Q3LHN2|KR192_HUMAN Keratin-associated protein 19-2 OS=Homo sapiens GN=KRTAP19-2 PE=2 SV=1	MSMS	0	sh_4136_VT_061515_Expt_1_50mM	550.49	3	550.486	1648.44	NaN	NaN	NaN	NaN	NaN	NaN	109.3	NaN	1	109.3	108.8	109.8	0		0	0	0	0.020992	1	38962	17.587	0.3793
CYSCGEFGHIQK	12	1	0	2 Carbamidomethyl (C)	_C(ca)YSC(ca)GEFGHIQK_	C(1)YSC(1)GEFGHIQK			C(90.61)YSC(90.61)GEFGHIQK			2	0	0	sp|P62633|CNBP_HUMAN	sp|P62633|CNBP_HUMAN	sp|P62633|CNBP_HUMAN			>sp|P62633|CNBP_HUMAN Cellular nucleic acid-binding protein OS=Homo sapiens GN=CNBP PE=1 SV=1	MULTI-MSMS		sh_4136_VT_061515_Expt_1_100mM	743.31	2	743.316	1484.62	44652.7	-3.5403	0.58532	-2.955	743.316	747.324	52.669	NaN	0.46815	52.669	52.383	52.851	3.8147e-06		0	0	0	0.0054405	1	13654	90.614	60.05
DAAHMLQANK	10	1	0	Oxidation (M)	_DAAHM(ox)LQANK_		DAAHM(1)LQANK			DAAHM(82.26)LQANK		0	1	0	sp|O75391|SPAG7_HUMAN	sp|O75391|SPAG7_HUMAN	sp|O75391|SPAG7_HUMAN			>sp|O75391|SPAG7_HUMAN Sperm-associated antigen 7 OS=Homo sapiens GN=SPAG7 PE=1 SV=2	MULTI-MSMS		sh_4136_VT_061515_Expt_1_100mM	561.77	2	557.769	1113.52	54818.6	-3.3896	-0.2136	-3.6032	557.769	561.776	37.304	NaN	0.75441	37.304	37.054	37.808	0		0	0	0	0.015661	1	8397	82.261	82.261
DAEDAMDAMDGAVLDGR	17	0	1	2 Oxidation (M)	_DAEDAM(ox)DAM(ox)DGAVLDGR_		DAEDAM(1)DAM(1)DGAVLDGR			DAEDAM(185.26)DAM(185.26)DGAVLDGR		0	2	0	sp|Q01130|SRSF2_HUMAN	sp|Q01130|SRSF2_HUMAN	sp|Q01130|SRSF2_HUMAN			>sp|Q01130|SRSF2_HUMAN Serine/arginine-rich splicing factor 2 OS=Homo sapiens GN=SRSF2 PE=1 SV=4	MULTI-MSMS		sh_4136_VT_061515_Expt_1_25mM	892.36	2	892.359	1782.7	42603.2	-4.2114	0.64777	-3.5636	892.359	897.364	52.262	NaN	0.57247	52.262	51.943	52.516	0		0	0	0	1.1581e-11	4	16368	185.26	185.26
DAERKSLYTLFLESVQSR	18	1	2	3 Phospho (STY)	_DAERKS(ph)LY(ph)T(ph)LFLESVQSR_			DAERKS(1)LY(1)T(1)LFLES(0.001)VQSR			DAERKS(41.08)LY(35.96)T(36.34)LFLES(-35.96)VQS(-49.53)R	0	0	3	sp|Q96RT8|GCP5_HUMAN	sp|Q96RT8|GCP5_HUMAN	sp|Q96RT8|GCP5_HUMAN			>sp|Q96RT8|GCP5_HUMAN Gamma-tubulin complex component 5 OS=Homo sapiens GN=TUBGCP5 PE=1 SV=1	MULTI-MSMS		sh_4136_VT_061515_Expt_1_25mM	795.01	3	794.678	2381.01	46040.9	-3.9047	0.87489	-3.0298	795.013	804.356	37.688	NaN	0.85205	37.688	37.378	38.23	0		0	0	0	0.016932	1	10451	61.127	23.918
DAFADAVQR	9	0	1	Unmodified	_DAFADAVQR_							0	0	0	sp|Q92945|FUBP2_HUMAN	sp|Q92945|FUBP2_HUMAN	sp|Q92945|FUBP2_HUMAN			>sp|Q92945|FUBP2_HUMAN Far upstream element-binding protein 2 OS=Homo sapiens GN=KHSRP PE=1 SV=4	MSMS	1	sh_4136_VT_061515_Expt_1_50mM	501.75	2	496.743	991.472	NaN	NaN	NaN	NaN	NaN	NaN	48.047	NaN	1	48.047	47.547	48.547	0		0	0	0	0.0038906	1	14061	118.71	24.402
DAFADAVQR	9	0	1	Unmodified	_DAFADAVQR_							0	0	0	sp|Q92945|FUBP2_HUMAN	sp|Q92945|FUBP2_HUMAN	sp|Q92945|FUBP2_HUMAN			>sp|Q92945|FUBP2_HUMAN Far upstream element-binding protein 2 OS=Homo sapiens GN=KHSRP PE=1 SV=4	MSMS	0	sh_4136_VT_061515_Expt_1_50mM	496.74	2	496.743	991.472	NaN	NaN	NaN	NaN	NaN	NaN	48.114	NaN	1	48.114	47.614	48.614	3.8147e-06		0	0	0	0.0077792	1	14088	121.73	27.041
DAGVPPLGSNVTLQVFVLDENDNAPALLATPAGSAGGAVSELVPR	45	0	1	3 Phospho (STY)	_DAGVPPLGS(ph)NVT(ph)LQVFVLDENDNAPALLATPAGS(ph)AGGAVSELVPR_			DAGVPPLGS(0.993)NVT(0.993)LQVFVLDENDNAPALLAT(0.22)PAGS(0.718)AGGAVS(0.076)ELVPR			DAGVPPLGS(21.83)NVT(21.83)LQVFVLDENDNAPALLAT(-5.32)PAGS(5.32)AGGAVS(-9.91)ELVPR	0	0	3	sp|Q9UN75|PCDAC_HUMAN	sp|Q9UN75|PCDAC_HUMAN	sp|Q9UN75|PCDAC_HUMAN			>sp|Q9UN75|PCDAC_HUMAN Protocadherin alpha-12 OS=Homo sapiens GN=PCDHA12 PE=2 SV=1	ISO-MSMS	1	sh_4136_VT_061515_Expt_1_25mM	1163.81	4	1160.55	4638.17	NaN	NaN	0.1043	NaN	NaN	NaN	109.18	NaN	2.5276	109.18	108.19	110.72	0		0	0	0	0.028371	2	39419	30.777	13.567
DALNQATSQVESK	13	1	0	Unmodified	_DALNQATSQVESK_							0	0	0	sp|Q9P2E9|RRBP1_HUMAN	sp|Q9P2E9|RRBP1_HUMAN	sp|Q9P2E9|RRBP1_HUMAN			>sp|Q9P2E9|RRBP1_HUMAN Ribosome-binding protein 1 OS=Homo sapiens GN=RRBP1 PE=1 SV=4	MULTI-MSMS		sh_4136_VT_061515_Expt_1_50mM	699.85	2	695.844	1389.67	49235.1	-3.072	-0.008577	-3.0806	695.844	699.851	49.562	NaN	0.65659	49.562	49.306	49.963	0		0	0	0	5.1449e-07	1	14667	198.33	198.33
DALNQATSQVESK	13	1	0	Unmodified	_DALNQATSQVESK_							0	0	0	sp|Q9P2E9|RRBP1_HUMAN	sp|Q9P2E9|RRBP1_HUMAN	sp|Q9P2E9|RRBP1_HUMAN			>sp|Q9P2E9|RRBP1_HUMAN Ribosome-binding protein 1 OS=Homo sapiens GN=RRBP1 PE=1 SV=4	MSMS	0	sh_4136_VT_061515_Expt_1_200mM	695.84	2	695.844	1389.67	NaN	NaN	NaN	NaN	NaN	NaN	54.154	NaN	1	54.153	53.653	54.653	-3.8147e-06		0	0	0	0.0036547	1	13273	114.7	78.384
DANDPVDDRHAPPGKR	16	1	2	Unmodified	_DANDPVDDRHAPPGKR_							0	0	0	sp|O94906|PRP6_HUMAN	sp|O94906|PRP6_HUMAN	sp|O94906|PRP6_HUMAN			>sp|O94906|PRP6_HUMAN Pre-mRNA-processing factor 6 OS=Homo sapiens GN=PRPF6 PE=1 SV=1	MULTI-MSMS		sh_4136_VT_061515_Expt_1_250mM	587.29	3	587.287	1758.84	55203.2	-4.1774	-0.42645	-4.6039	587.287	596.63	46.382	NaN	1.4434	46.382	45.668	47.111	0		0	0	0	0.00013314	3	9124	141.54	141.54
DANDPVDDRHAPPGKR	16	1	2	Unmodified	_DANDPVDDRHAPPGKR_							0	0	0	sp|O94906|PRP6_HUMAN	sp|O94906|PRP6_HUMAN	sp|O94906|PRP6_HUMAN			>sp|O94906|PRP6_HUMAN Pre-mRNA-processing factor 6 OS=Homo sapiens GN=PRPF6 PE=1 SV=1	MULTI-MSMS		sh_4136_VT_061515_Expt_1_250mM	880.43	2	880.427	1758.84	44063	-4.1578	-0.17308	-4.3309	880.428	894.442	46.425	NaN	1.3818	46.425	45.729	47.111	0		0	0	0	0.013728	2	9108	89.992	89.992
DANDPVDDRHAPPGKR	16	1	2	Unmodified	_DANDPVDDRHAPPGKR_							0	0	0	sp|O94906|PRP6_HUMAN	sp|O94906|PRP6_HUMAN	sp|O94906|PRP6_HUMAN			>sp|O94906|PRP6_HUMAN Pre-mRNA-processing factor 6 OS=Homo sapiens GN=PRPF6 PE=1 SV=1	MULTI-MSMS		sh_4136_VT_061515_Expt_1_300mM	587.28	3	587.287	1758.84	54613.1	-5.0778	0.78322	-4.2946	587.288	596.631	46.696	NaN	1.9206	46.696	45.589	47.509	3.8147e-06		0	0	0	0.0087289	2	9914	95.854	59.037
DAQEKLEQAEK	11	2	0	Unmodified	_DAQEKLEQAEK_							0	0	0	Q3SX28	Q3SX28	Q3SX28			>Q3SX28 TREMBL:Q3SX28;Q5KR48 (Bos taurus) Tropomyosin 2	MULTI-MSMS		sh_4136_VT_061515_Expt_1_25mM	644.82	2	644.823	1287.63	51957.4	-3.7712	-0.48791	-4.2591	644.822	652.836	43.928	NaN	0.48808	43.928	43.702	44.19	0		0	0	0	0.0012612	2	12948	156.36	156.36
DAQEKLEQAEK	11	2	0	Unmodified	_DAQEKLEQAEK_							0	0	0	Q3SX28	Q3SX28	Q3SX28			>Q3SX28 TREMBL:Q3SX28;Q5KR48 (Bos taurus) Tropomyosin 2	MULTI-MSMS		sh_4136_VT_061515_Expt_1_25mM	435.56	3	430.217	1287.63	62177.7	-3.4987	-0.47486	-3.9735	430.217	435.56	43.926	NaN	0.44736	43.926	43.702	44.149	0		0	0	0	0.0041313	2	12987	118.9	118.9
DAQEKLEQAEKK	12	3	0	Unmodified	_DAQEKLEQAEKK_							0	0	0	Q3SX28	Q3SX28	Q3SX28			>Q3SX28 TREMBL:Q3SX28;Q5KR48 (Bos taurus) Tropomyosin 2	MULTI-MSMS		sh_4136_VT_061515_Expt_1_25mM	708.87	2	708.87	1415.73	48368.3	-4.0194	-0.34699	-4.3664	708.87	720.891	44.591	NaN	0.49063	44.591	44.352	44.842	0		0	0	0	0.0010825	2	13269	160.22	160.22
DAQEKLEQAEKK	12	3	0	Unmodified	_DAQEKLEQAEKK_							0	0	0	Q3SX28	Q3SX28	Q3SX28			>Q3SX28 TREMBL:Q3SX28;Q5KR48 (Bos taurus) Tropomyosin 2	MULTI-MSMS		sh_4136_VT_061515_Expt_1_25mM	472.91	3	472.916	1415.73	60627.9	-3.7566	-0.36999	-4.1266	472.916	480.93	44.59	NaN	0.56979	44.59	44.313	44.883	0		0	0	0	0.0036396	2	13233	124.12	83.97
DASDDLDDLNFFNQK	15	1	0	Unmodified	_DASDDLDDLNFFNQK_							0	0	0	sp|P20042|IF2B_HUMAN	sp|P20042|IF2B_HUMAN	sp|P20042|IF2B_HUMAN			>sp|P20042|IF2B_HUMAN Eukaryotic translation initiation factor 2 subunit 2 OS=Homo sapiens GN=EIF2S2 PE=1 SV=2	MULTI-MSMS		sh_4136_VT_061515_Expt_1_50mM	879.38	2	878.887	1755.76	32146.6	-1.8851	-0.13942	-2.0245	879.389	882.893	79.623	NaN	0.36624	79.623	79.433	79.799	0		0	0	0	4.397e-09	2	27050	200.44	156.75
DATNVGDEGGFAPNILENK	19	1	0	Unmodified	_DATNVGDEGGFAPNILENK_							0	0	0	sp|P06733|ENOA_HUMAN	sp|P06733|ENOA_HUMAN	sp|P06733|ENOA_HUMAN			>sp|P06733|ENOA_HUMAN Alpha-enolase OS=Homo sapiens GN=ENO1 PE=1 SV=2	MULTI-MSMS		sh_4136_VT_061515_Expt_1_50mM	985.47	2	980.966	1959.92	41749	-2.8613	-0.012129	-2.8734	981.468	985.474	68.158	NaN	0.48852	68.158	67.885	68.374	0		0	0	0	1.0984e-27	4	22320	234.49	180.25
DATNVGDEGGFAPNILENSEALELVK	26	1	0	Unmodified	_DATNVGDEGGFAPNILENSEALELVK_							0	0	0	sp|P09104|ENOG_HUMAN	sp|P09104|ENOG_HUMAN	sp|P09104|ENOG_HUMAN			>sp|P09104|ENOG_HUMAN Gamma-enolase OS=Homo sapiens GN=ENO2 PE=1 SV=3	MULTI-MSMS		sh_4136_VT_061515_Expt_1_50mM	904.46	3	901.443	2701.31	43139.4	-2.2066	-0.45084	-2.6574	901.777	904.449	88.365	NaN	0.49406	88.365	88.171	88.665	0		0	0	0	0.02424	1	30668	67.827	44.543
DATNVGDEGGFAPNILENSEALELVKEAIDK	31	2	0	Unmodified	_DATNVGDEGGFAPNILENSEALELVKEAIDK_							0	0	0	sp|P09104|ENOG_HUMAN	sp|P09104|ENOG_HUMAN	sp|P09104|ENOG_HUMAN			>sp|P09104|ENOG_HUMAN Gamma-enolase OS=Homo sapiens GN=ENO2 PE=1 SV=3	MULTI-MSMS		sh_4136_VT_061515_Expt_1_50mM	1087.21	3	1086.87	3257.59	40321	-3.7584	-0.17012	-3.9285	1087.21	1092.88	100.3	NaN	0.42254	100.3	100.07	100.49	0		0	0	0	2.6147e-06	3	35428	112.26	112.26
DATNVGDEGGFAPNILENSEALELVKEAIDKAGYTEK	37	3	0	Unmodified	_DATNVGDEGGFAPNILENSEALELVKEAIDKAGYTEK_							0	0	0	sp|P09104|ENOG_HUMAN	sp|P09104|ENOG_HUMAN	sp|P09104|ENOG_HUMAN			>sp|P09104|ENOG_HUMAN Gamma-enolase OS=Homo sapiens GN=ENO2 PE=1 SV=3	MULTI-SECPEP		sh_4136_VT_061515_Expt_1_50mM	978.48	4	977.733	3906.9	41980.1	-3.4943	-0.42419	-3.9185	978.234	984.244	101.37	NaN	0.47218	101.37	101.12	101.59	-7.6294e-06		0	0	0	0.023533	1	35838	40.336	26.158
DATPPVSPINMEDQER	16	0	1	Oxidation (M),Phospho (STY)	_DATPPVS(ph)PINM(ox)EDQER_		DATPPVSPINM(1)EDQER	DATPPVS(1)PINMEDQER		DATPPVSPINM(80.59)EDQER	DAT(-41.59)PPVS(41.59)PINMEDQER	0	1	1	sp|P17275|JUNB_HUMAN	sp|P17275|JUNB_HUMAN	sp|P17275|JUNB_HUMAN			>sp|P17275|JUNB_HUMAN Transcription factor jun-B OS=Homo sapiens GN=JUNB PE=1 SV=1	MULTI-MSMS		sh_4136_VT_061515_Expt_1_25mM	947.9	2	947.898	1893.78	42244.2	-4.3274	-0.16607	-4.4934	948.4	953.403	51.056	NaN	0.82816	51.056	50.662	51.49	0		0	0	0	0.0085313	3	15879	80.585	55.502
DATPPVSPINMEDQER	16	0	1	Oxidation (M),Phospho (STY)	_DAT(ph)PPVSPINM(ox)EDQER_		DATPPVSPINM(1)EDQER	DAT(1)PPVSPINMEDQER		DATPPVSPINM(154.75)EDQER	DAT(83.01)PPVS(-83.01)PINMEDQER	0	1	1	sp|P17275|JUNB_HUMAN	sp|P17275|JUNB_HUMAN	sp|P17275|JUNB_HUMAN			>sp|P17275|JUNB_HUMAN Transcription factor jun-B OS=Homo sapiens GN=JUNB PE=1 SV=1	MULTI-MSMS		sh_4136_VT_061515_Expt_1_25mM	947.89	2	947.898	1893.78	42198.3	-4.3576	0.48483	-3.8728	947.898	952.903	53.812	NaN	1.2566	53.812	53.089	54.345	3.8147e-06		0	0	0	3.693e-07	1	17050	154.75	114.4
DAYSGGAVNLYHVR	14	0	1	Unmodified	_DAYSGGAVNLYHVR_							0	0	0	sp|P28074|PSB5_HUMAN	sp|P28074|PSB5_HUMAN	sp|P28074|PSB5_HUMAN			>sp|P28074|PSB5_HUMAN Proteasome subunit beta type-5 OS=Homo sapiens GN=PSMB5 PE=1 SV=3	MULTI-MSMS		sh_4136_VT_061515_Expt_1_100mM	761.88	2	761.376	1520.74	46847.8	-3.072	-0.86402	-3.9361	761.375	766.379	60.839	NaN	0.33303	60.839	60.677	61.01	0		0	0	0	0.0023538	2	16559	122.64	122.64
DCDHADEQKCYSCGEFGHIQK	21	2	0	3 Carbamidomethyl (C)	_DC(ca)DHADEQKC(ca)YSC(ca)GEFGHIQK_	DC(1)DHADEQKC(1)YSC(1)GEFGHIQK			DC(100.97)DHADEQKC(100.97)YSC(100.97)GEFGHIQK			3	0	0	sp|P62633|CNBP_HUMAN	sp|P62633|CNBP_HUMAN	sp|P62633|CNBP_HUMAN			>sp|P62633|CNBP_HUMAN Cellular nucleic acid-binding protein OS=Homo sapiens GN=CNBP PE=1 SV=1	MULTI-MSMS		sh_4136_VT_061515_Expt_1_50mM	647.26	4	646.763	2583.02	51074.7	-3.2485	-0.20235	-3.4509	647.013	651.02	46.516	NaN	0.24639	46.516	46.384	46.63	0		0	0	0	1.8797e-05	3	13430	100.97	100.97
DCDHADEQKCYSCGEFGHIQK	21	2	0	3 Carbamidomethyl (C)	_DC(ca)DHADEQKC(ca)YSC(ca)GEFGHIQK_	DC(1)DHADEQKC(1)YSC(1)GEFGHIQK			DC(113.88)DHADEQKC(113.88)YSC(113.88)GEFGHIQK			3	0	0	sp|P62633|CNBP_HUMAN	sp|P62633|CNBP_HUMAN	sp|P62633|CNBP_HUMAN			>sp|P62633|CNBP_HUMAN Cellular nucleic acid-binding protein OS=Homo sapiens GN=CNBP PE=1 SV=1	MULTI-MSMS		sh_4136_VT_061515_Expt_1_50mM	862.68	3	862.014	2583.02	44168.2	-3.1489	-0.20278	-3.3516	862.015	867.691	46.514	NaN	0.36888	46.514	46.343	46.712	0		0	0	0	4.6586e-06	1	13444	113.88	113.88
DCLECQLMFGSAKRTCICK	19	2	1	Carbamidomethyl (C),Oxidation (M),Phospho (STY)	_DCLEC(ca)QLM(ox)FGSAKRT(ph)CICK_	DC(0.004)LEC(0.996)QLMFGSAKRTCICK	DCLECQLM(1)FGSAKRTCICK	DCLECQLMFGS(0.032)AKRT(0.968)CICK	DC(-24.12)LEC(24.12)QLMFGSAKRTC(-48.14)IC(-44.28)K	DCLECQLM(68.17)FGSAKRTCICK	DCLECQLMFGS(-14.81)AKRT(14.81)CICK	1	1	1	REV__sp|P29375|KDM5A_HUMAN	REV__sp|P29375|KDM5A_HUMAN	REV__sp|P29375|KDM5A_HUMAN			>sp|P29375|KDM5A_HUMAN Lysine-specific demethylase 5A OS=Homo sapiens GN=KDM5A PE=1 SV=3	MULTI-MSMS		sh_4136_VT_061515_Expt_1_25mM	1151.98	2	1151.48	2300.95	41016.1	-4.7253	1.4224	-3.3029	1151.99	1165	41.88	NaN	0.47495	41.88	41.576	42.051	-3.8147e-06		0	0	0	0.032658	1	12189	68.168	68.168
DDDKNNDGYIDYAEFAK	17	2	0	Unmodified	_DDDKNNDGYIDYAEFAK_							0	0	0	sp|Q8NI22|MCFD2_HUMAN	sp|Q8NI22|MCFD2_HUMAN	sp|Q8NI22|MCFD2_HUMAN			>sp|Q8NI22|MCFD2_HUMAN Multiple coagulation factor deficiency protein 2 OS=Homo sapiens GN=MCFD2 PE=1 SV=1	MULTI-MSMS		sh_4136_VT_061515_Expt_1_50mM	997.42	2	996.927	1991.84	40176.9	-3.2056	0.44882	-2.7567	996.928	1005.44	63.106	NaN	0.61503	63.106	62.773	63.388	3.8147e-06		0	0	0	9.5724e-14	5	20285	202.96	162.78
DDDKNNDGYIDYAEFAK	17	2	0	Unmodified	_DDDKNNDGYIDYAEFAK_							0	0	0	sp|Q8NI22|MCFD2_HUMAN	sp|Q8NI22|MCFD2_HUMAN	sp|Q8NI22|MCFD2_HUMAN			>sp|Q8NI22|MCFD2_HUMAN Multiple coagulation factor deficiency protein 2 OS=Homo sapiens GN=MCFD2 PE=1 SV=1	MULTI-MSMS		sh_4136_VT_061515_Expt_1_50mM	670.63	3	664.953	1991.84	51769.5	-2.945	-0.38331	-3.3283	664.953	670.63	63.104	NaN	0.32676	63.104	62.936	63.263	3.8147e-06		0	0	0	0.0096043	1	20286	84.508	84.508
DDGLFSGDPNWFPK	14	1	0	Unmodified	_DDGLFSGDPNWFPK_							0	0	0	sp|P37802|TAGL2_HUMAN	sp|P37802|TAGL2_HUMAN	sp|P37802|TAGL2_HUMAN			>sp|P37802|TAGL2_HUMAN Transgelin-2 OS=Homo sapiens GN=TAGLN2 PE=1 SV=3	MULTI-MSMS		sh_4136_VT_061515_Expt_1_50mM	797.86	2	797.862	1593.71	44305.8	-2.5468	-0.66414	-3.211	798.363	801.869	82.736	NaN	0.88113	82.736	82.254	83.135	0		0	0	0	0.0092995	1	28335	101.32	101.32
DDVGKNVHELEK	12	2	0	Unmodified	_DDVGKNVHELEK_							0	0	0	sp|P35580|MYH10_HUMAN;sp|P35749|MYH11_HUMAN	sp|P35580|MYH10_HUMAN	sp|P35580|MYH10_HUMAN			>sp|P35580|MYH10_HUMAN Myosin-10 OS=Homo sapiens GN=MYH10 PE=1 SV=3;>sp|P35749|MYH11_HUMAN Myosin-11 OS=Homo sapiens GN=MYH11 PE=1 SV=3	MULTI-MSMS		sh_4136_VT_061515_Expt_1_25mM	691.84	2	691.849	1381.68	51311.4	-4.3857	-0.014031	-4.3997	691.849	700.364	48.452	NaN	0.28738	48.452	48.309	48.597	0		0	0	0	0.0034579	1	14872	115.57	72.598
DDVGKNVHELEK	12	2	0	Unmodified	_DDVGKNVHELEK_							0	0	0	sp|P35580|MYH10_HUMAN;sp|P35749|MYH11_HUMAN	sp|P35580|MYH10_HUMAN	sp|P35580|MYH10_HUMAN			>sp|P35580|MYH10_HUMAN Myosin-10 OS=Homo sapiens GN=MYH10 PE=1 SV=3;>sp|P35749|MYH11_HUMAN Myosin-11 OS=Homo sapiens GN=MYH11 PE=1 SV=3	MULTI-MSMS		sh_4136_VT_061515_Expt_1_25mM	461.57	3	461.569	1381.68	61717.2	-4.271	-0.10001	-4.371	461.568	467.245	48.454	NaN	0.28738	48.454	48.309	48.597	0		0	0	0	0.011873	1	14876	91.961	91.961
DDVGKSVHELEK	12	2	0	Unmodified	_DDVGKSVHELEK_							0	0	0	sp|P35579|MYH9_HUMAN	sp|P35579|MYH9_HUMAN	sp|P35579|MYH9_HUMAN			>sp|P35579|MYH9_HUMAN Myosin-9 OS=Homo sapiens GN=MYH9 PE=1 SV=4	MULTI-MSMS		sh_4136_VT_061515_Expt_1_50mM	457.91	3	452.565	1354.67	62280.6	-4.1741	0.78909	-3.385	452.565	457.908	44.256	NaN	0.41571	44.256	44.013	44.428	0		0	0	0	0.0045892	1	12490	106.26	55.904
DDVGKSVHELEK	12	2	0	Unmodified	_DDVGKSVHELEK_							0	0	0	sp|P35579|MYH9_HUMAN	sp|P35579|MYH9_HUMAN	sp|P35579|MYH9_HUMAN			>sp|P35579|MYH9_HUMAN Myosin-9 OS=Homo sapiens GN=MYH9 PE=1 SV=4	MULTI-MSMS		sh_4136_VT_061515_Expt_1_50mM	678.34	2	678.344	1354.67	51111	-3.8256	-0.080874	-3.9065	678.344	686.358	44.25	NaN	0.33191	44.25	44.055	44.387	0		0	0	0	2.0716e-05	2	12504	186.58	143.95
DEKKEESEESDDDMGFGLFD	20	2	0	Oxidation (M)	_DEKKEESEESDDDM(ox)GFGLFD_		DEKKEESEESDDDM(1)GFGLFD			DEKKEESEESDDDM(75.68)GFGLFD		0	1	0	sp|P05387|RLA2_HUMAN	sp|P05387|RLA2_HUMAN	sp|P05387|RLA2_HUMAN			>sp|P05387|RLA2_HUMAN 60S acidic ribosomal protein P2 OS=Homo sapiens GN=RPLP2 PE=1 SV=1	MULTI-MSMS		sh_4136_VT_061515_Expt_1_25mM	1169.96	2	1169.46	2336.91	36438.8	-3.6124	-0.81207	-4.4244	1169.96	1177.48	74.348	NaN	0.48801	74.348	74.109	74.597	0		0	0	0	0.0076958	1	25601	75.682	75.682
DELADEIANSSGK	13	1	0	Unmodified	_DELADEIANSSGK_							0	0	0	sp|P35579|MYH9_HUMAN	sp|P35579|MYH9_HUMAN	sp|P35579|MYH9_HUMAN			>sp|P35579|MYH9_HUMAN Myosin-9 OS=Homo sapiens GN=MYH9 PE=1 SV=4	MULTI-MSMS		sh_4136_VT_061515_Expt_1_25mM	675.31	2	674.815	1347.62	52216.7	-3.5887	-0.48807	-4.0768	674.815	678.822	58.42	NaN	0.38397	58.42	58.196	58.58	0		0	0	0	2.1753e-10	3	18963	215.51	215.51
DEPMELPMTR	10	0	1	2 Oxidation (M)	_DEPM(ox)ELPM(ox)TR_		DEPM(1)ELPM(1)TR			DEPM(73.26)ELPM(73.26)TR		0	2	0	REV__sp|O14492|SH2B2_HUMAN	REV__sp|O14492|SH2B2_HUMAN	REV__sp|O14492|SH2B2_HUMAN			>sp|O14492|SH2B2_HUMAN SH2B adapter protein 2 OS=Homo sapiens GN=SH2B2 PE=1 SV=2	ISO-MSMS	0	sh_4136_VT_061515_Expt_1_25mM	1250.53	1	1250.54	1249.53	NaN	NaN	-2.1205	NaN	NaN	NaN	72.257	NaN	0.90613	72.257	71.882	72.788	0		0	0	0	0.032658	1	24631	73.26	61.161
DETKKTQNDVLHAENVK	17	3	0	Unmodified	_DETKKTQNDVLHAENVK_							0	0	0	sp|P35241|RADI_HUMAN	sp|P35241|RADI_HUMAN	sp|P35241|RADI_HUMAN			>sp|P35241|RADI_HUMAN Radixin OS=Homo sapiens GN=RDX PE=1 SV=1	MULTI-MSMS		sh_4136_VT_061515_Expt_1_50mM	493	4	493.005	1967.99	58680.4	-3.9936	0.59728	-3.3963	493.256	499.266	43.014	NaN	0.29265	43.014	42.852	43.145	0		0	0	0	0.0086579	1	11986	92.65	92.65
DETKKTQNDVLHAENVK	17	3	0	Unmodified	_DETKKTQNDVLHAENVK_							0	0	0	sp|P35241|RADI_HUMAN	sp|P35241|RADI_HUMAN	sp|P35241|RADI_HUMAN			>sp|P35241|RADI_HUMAN Radixin OS=Homo sapiens GN=RDX PE=1 SV=1	MULTI-MSMS		sh_4136_VT_061515_Expt_1_50mM	985	2	985.003	1967.99	42028.3	-4.1334	0.3292	-3.8042	985.003	997.024	43.018	NaN	0.25082	43.018	42.894	43.145	0		0	0	0	4.2489e-05	1	12013	145.69	109.09
DFHVDEQTTVKVPMMNR	17	1	1	2 Oxidation (M)	_DFHVDEQTTVKVPM(ox)M(ox)NR_		DFHVDEQTTVKVPM(1)M(1)NR			DFHVDEQTTVKVPM(109.07)M(109.07)NR		0	2	0	P34955	P34955	P34955			>P34955 SWISS-PROT:P34955 (Bos taurus) Alpha-1-antiproteinase precursor	ISO-MSMS	0	sh_4136_VT_061515_Expt_1_150mM	693.99	3	693.659	2077.96	NaN	NaN	-1.4345	NaN	NaN	NaN	58.614	NaN	0.67519	58.614	58.236	58.911	0		0	0	0	0.0013981	1	14849	109.07	67.816
DFKPGDLIFAK	11	2	0	Unmodified	_DFKPGDLIFAK_							0	0	0	sp|O75475|PSIP1_HUMAN	sp|O75475|PSIP1_HUMAN	sp|O75475|PSIP1_HUMAN			>sp|O75475|PSIP1_HUMAN PC4 and SFRS1-interacting protein OS=Homo sapiens GN=PSIP1 PE=1 SV=1	MSMS	0	sh_4136_VT_061515_Expt_1_75mM	417.89	3	417.564	1249.67	NaN	NaN	NaN	NaN	NaN	NaN	76.486	NaN	1	76.486	75.986	76.986	0		0	0	0	0.0045998	1	24698	130.98	53.604
DFKPGDLIFAK	11	2	0	Unmodified	_DFKPGDLIFAK_							0	0	0	sp|O75475|PSIP1_HUMAN	sp|O75475|PSIP1_HUMAN	sp|O75475|PSIP1_HUMAN			>sp|O75475|PSIP1_HUMAN PC4 and SFRS1-interacting protein OS=Homo sapiens GN=PSIP1 PE=1 SV=1	MULTI-MSMS		sh_4136_VT_061515_Expt_1_100mM	633.86	2	625.843	1249.67	54724.7	-3.2599	1.1404	-2.1195	625.844	633.857	77.324	NaN	0.38187	77.324	77.119	77.501	0		0	0	0	0.019581	1	22247	82.417	66.067
DFKPGDLIFAK	11	2	0	Unmodified	_DFKPGDLIFAK_							0	0	0	sp|O75475|PSIP1_HUMAN	sp|O75475|PSIP1_HUMAN	sp|O75475|PSIP1_HUMAN			>sp|O75475|PSIP1_HUMAN PC4 and SFRS1-interacting protein OS=Homo sapiens GN=PSIP1 PE=1 SV=1	ISO-MSMS	0	sh_4136_VT_061515_Expt_1_100mM	417.56	3	417.564	1249.67	NaN	NaN	0.20618	NaN	NaN	NaN	77.306	NaN	0.37946	77.306	77.069	77.448	0		0	0	0	2.3228e-29	1	22248	141.1	81.677
DFRDHAEQQHIAAQQK	16	1	1	Unmodified	_DFRDHAEQQHIAAQQK_							0	0	0	sp|Q9NRY2|SOSSC_HUMAN	sp|Q9NRY2|SOSSC_HUMAN	sp|Q9NRY2|SOSSC_HUMAN			>sp|Q9NRY2|SOSSC_HUMAN SOSS complex subunit C OS=Homo sapiens GN=SSBIP1 PE=1 SV=1	MULTI-MSMS		sh_4136_VT_061515_Expt_1_200mM	485.74	4	481.237	1920.92	61552.9	-3.0368	-0.33169	-3.3685	481.237	485.742	63.979	NaN	0.90897	63.979	63.616	64.525	0		0	0	0	0.015309	1	16565	82.069	82.069
DFRDHAEQQHIAAQQK	16	1	1	Unmodified	_DFRDHAEQQHIAAQQK_							0	0	0	sp|Q9NRY2|SOSSC_HUMAN	sp|Q9NRY2|SOSSC_HUMAN	sp|Q9NRY2|SOSSC_HUMAN			>sp|Q9NRY2|SOSSC_HUMAN SOSS complex subunit C OS=Homo sapiens GN=SSBIP1 PE=1 SV=1	ISO-MSMS	0	sh_4136_VT_061515_Expt_1_200mM	641.31	3	641.314	1920.92	NaN	NaN	0.75875	NaN	NaN	NaN	63.982	NaN	1.0988	63.982	63.565	64.664	0		0	0	0	0.017655	1	16530	100.45	71.497
DFSALESQLQDTQELLQEENR	21	0	1	Unmodified	_DFSALESQLQDTQELLQEENR_							0	0	0	sp|P35579|MYH9_HUMAN	sp|P35579|MYH9_HUMAN	sp|P35579|MYH9_HUMAN			>sp|P35579|MYH9_HUMAN Myosin-9 OS=Homo sapiens GN=MYH9 PE=1 SV=4	MULTI-MSMS		sh_4136_VT_061515_Expt_1_50mM	832.4	3	831.73	2492.17	46324.5	-3.2117	0.46507	-2.7466	832.064	835.4	88.953	NaN	0.82539	88.953	88.634	89.46	0		0	0	0	5.1347e-137	2	30819	361.2	317.39
DFSALESQLQDTQELLQEENR	21	0	1	Unmodified	_DFSALESQLQDTQELLQEENR_							0	0	0	sp|P35579|MYH9_HUMAN	sp|P35579|MYH9_HUMAN	sp|P35579|MYH9_HUMAN			>sp|P35579|MYH9_HUMAN Myosin-9 OS=Homo sapiens GN=MYH9 PE=1 SV=4	MULTI-MSMS		sh_4136_VT_061515_Expt_1_50mM	1247.59	2	1247.09	2492.17	37912.3	-3.3842	0.62936	-2.7548	1247.59	1252.6	88.95	NaN	0.66916	88.95	88.634	89.303	0		0	0	0	1.0665e-44	2	30826	261.58	216.84
DFSALESQLQDTQELLQEENR	21	0	1	Unmodified	_DFSALESQLQDTQELLQEENR_							0	0	0	sp|P35579|MYH9_HUMAN	sp|P35579|MYH9_HUMAN	sp|P35579|MYH9_HUMAN			>sp|P35579|MYH9_HUMAN Myosin-9 OS=Homo sapiens GN=MYH9 PE=1 SV=4	MULTI-MSMS		sh_4136_VT_061515_Expt_1_50mM	627.05	4	624.049	2492.17	54450.6	-2.8829	0.53535	-2.3476	624.3	626.551	88.952	NaN	0.41029	88.952	88.74	89.151	0		0	0	0	1.9126e-06	1	30865	128.79	128.79
DFSALESQLQDTQELLQEENR	21	0	1	Unmodified	_DFSALESQLQDTQELLQEENR_							0	0	0	sp|P35579|MYH9_HUMAN	sp|P35579|MYH9_HUMAN	sp|P35579|MYH9_HUMAN			>sp|P35579|MYH9_HUMAN Myosin-9 OS=Homo sapiens GN=MYH9 PE=1 SV=4	ISO-MSMS	0	sh_4136_VT_061515_Expt_1_50mM	832.39	3	831.73	2492.17	NaN	NaN	0.64943	NaN	NaN	NaN	94.024	NaN	0.60707	94.024	93.696	94.303	0		0	0	0	0	1	32947	243.95	161.07
DFSALESQLQDTQELLQEENR	21	0	1	Unmodified	_DFSALESQLQDTQELLQEENR_							0	0	0	sp|P35579|MYH9_HUMAN	sp|P35579|MYH9_HUMAN	sp|P35579|MYH9_HUMAN			>sp|P35579|MYH9_HUMAN Myosin-9 OS=Homo sapiens GN=MYH9 PE=1 SV=4	MULTI-MSMS		sh_4136_VT_061515_Expt_1_75mM	832.07	3	831.73	2492.17	45848.7	-3.1372	0.13819	-2.999	832.064	835.4	90.319	NaN	0.62379	90.319	89.991	90.614	-7.6294e-06		0	0	0	1.5792e-35	4	29849	244.52	201.88
DFSALESQLQDTQELLQEENR	21	0	1	Unmodified	_DFSALESQLQDTQELLQEENR_							0	0	0	sp|P35579|MYH9_HUMAN	sp|P35579|MYH9_HUMAN	sp|P35579|MYH9_HUMAN			>sp|P35579|MYH9_HUMAN Myosin-9 OS=Homo sapiens GN=MYH9 PE=1 SV=4	MULTI-MSMS		sh_4136_VT_061515_Expt_1_75mM	1252.59	2	1247.09	2492.17	38045.9	-3.2809	0.0037824	-3.2772	1247.59	1252.6	90.312	NaN	0.54343	90.312	89.991	90.534	0		0	0	0	1.0665e-44	5	29866	261.58	261.58
DFSALESQLQDTQELLQEENR	21	0	1	Unmodified	_DFSALESQLQDTQELLQEENR_							0	0	0	sp|P35579|MYH9_HUMAN	sp|P35579|MYH9_HUMAN	sp|P35579|MYH9_HUMAN			>sp|P35579|MYH9_HUMAN Myosin-9 OS=Homo sapiens GN=MYH9 PE=1 SV=4	MULTI-MSMS		sh_4136_VT_061515_Expt_1_100mM	832.06	3	831.73	2492.17	44996.3	-3.4596	0.62074	-2.8389	831.73	835.4	90.788	NaN	0.80045	90.788	90.306	91.106	0		0	0	0	6.6811e-45	2	26634	265.43	229.22
DFSALESQLQDTQELLQEENR	21	0	1	Unmodified	_DFSALESQLQDTQELLQEENR_							0	0	0	sp|P35579|MYH9_HUMAN	sp|P35579|MYH9_HUMAN	sp|P35579|MYH9_HUMAN			>sp|P35579|MYH9_HUMAN Myosin-9 OS=Homo sapiens GN=MYH9 PE=1 SV=4	MULTI-MSMS		sh_4136_VT_061515_Expt_1_100mM	1247.09	2	1247.09	2492.17	35536.3	-3.4643	-0.93646	-4.4008	1247.09	1252.59	90.79	NaN	0.44559	90.79	90.509	90.955	0		0	0	0	1.0945e-13	1	26647	174.2	132.13
DFSALESQLQDTQELLQEENR	21	0	1	Unmodified	_DFSALESQLQDTQELLQEENR_							0	0	0	sp|P35579|MYH9_HUMAN	sp|P35579|MYH9_HUMAN	sp|P35579|MYH9_HUMAN			>sp|P35579|MYH9_HUMAN Myosin-9 OS=Homo sapiens GN=MYH9 PE=1 SV=4	MULTI-MSMS		sh_4136_VT_061515_Expt_1_150mM	832.06	3	831.73	2492.17	45545.7	-3.2795	-0.13489	-3.4144	832.064	835.4	90.821	NaN	0.39572	90.821	90.556	90.952	0		0	0	0	1.6951e-18	3	25153	197.67	162.64
DFSALESQLQDTQELLQEENR	21	0	1	Unmodified	_DFSALESQLQDTQELLQEENR_							0	0	0	sp|P35579|MYH9_HUMAN	sp|P35579|MYH9_HUMAN	sp|P35579|MYH9_HUMAN			>sp|P35579|MYH9_HUMAN Myosin-9 OS=Homo sapiens GN=MYH9 PE=1 SV=4	ISO-MSMS	0	sh_4136_VT_061515_Expt_1_150mM	1247.07	2	1247.09	2492.17	NaN	NaN	0.46833	NaN	NaN	NaN	90.821	NaN	0.32687	90.821	90.679	91.006	0		0	0	0	4.1963e-25	1	25157	138.04	68.891
DFSALESQLQDTQELLQEENR	21	0	1	Unmodified	_DFSALESQLQDTQELLQEENR_							0	0	0	sp|P35579|MYH9_HUMAN	sp|P35579|MYH9_HUMAN	sp|P35579|MYH9_HUMAN			>sp|P35579|MYH9_HUMAN Myosin-9 OS=Homo sapiens GN=MYH9 PE=1 SV=4	MULTI-MSMS		sh_4136_VT_061515_Expt_1_200mM	1252.59	2	1247.09	2492.17	38955.3	-3.068	-0.72338	-3.7914	1247.59	1252.59	90.498	NaN	0.45093	90.498	90.24	90.69	7.6294e-06		0	0	0	2.101e-22	2	25098	212.26	212.26
DFSALESQLQDTQELLQEENR	21	0	1	Unmodified	_DFSALESQLQDTQELLQEENR_							0	0	0	sp|P35579|MYH9_HUMAN	sp|P35579|MYH9_HUMAN	sp|P35579|MYH9_HUMAN			>sp|P35579|MYH9_HUMAN Myosin-9 OS=Homo sapiens GN=MYH9 PE=1 SV=4	MULTI-MSMS		sh_4136_VT_061515_Expt_1_250mM	832.06	3	831.73	2492.17	46021.6	-3.9185	0.13781	-3.7807	831.73	835.4	90.624	NaN	0.47209	90.624	90.368	90.84	0		0	0	0	3.2511e-29	6	22465	237	237
DFSALESQLQDTQELLQEENR	21	0	1	Unmodified	_DFSALESQLQDTQELLQEENR_							0	0	0	sp|P35579|MYH9_HUMAN	sp|P35579|MYH9_HUMAN	sp|P35579|MYH9_HUMAN			>sp|P35579|MYH9_HUMAN Myosin-9 OS=Homo sapiens GN=MYH9 PE=1 SV=4	ISO-MSMS	0	sh_4136_VT_061515_Expt_1_300mM	832.06	3	831.73	2492.17	NaN	NaN	2.1371	NaN	NaN	NaN	90.867	NaN	0.68809	90.867	90.507	91.195	0		0	0	0	1.7173e-10	1	23144	120.4	83.288
DFSALESQLQDTQELLQEENR	21	0	1	Unmodified	_DFSALESQLQDTQELLQEENR_							0	0	0	sp|P35579|MYH9_HUMAN	sp|P35579|MYH9_HUMAN	sp|P35579|MYH9_HUMAN			>sp|P35579|MYH9_HUMAN Myosin-9 OS=Homo sapiens GN=MYH9 PE=1 SV=4	ISO-MSMS	0	sh_4136_VT_061515_Expt_1_300mM	1247.6	2	1247.09	2492.17	NaN	NaN	0.015327	NaN	NaN	NaN	90.84	NaN	0.24136	90.839	90.682	90.924	-7.6294e-06		0	0	0	0.0027085	1	23171	108.37	63.558
DFSALESQLQDTQELLQEENRQK	23	1	1	Unmodified	_DFSALESQLQDTQELLQEENRQK_							0	0	0	sp|P35579|MYH9_HUMAN	sp|P35579|MYH9_HUMAN	sp|P35579|MYH9_HUMAN			>sp|P35579|MYH9_HUMAN Myosin-9 OS=Homo sapiens GN=MYH9 PE=1 SV=4	MULTI-MSMS		sh_4136_VT_061515_Expt_1_50mM	923.46	3	917.114	2748.32	42854.5	-2.491	-0.54279	-3.0338	917.448	923.455	86.043	NaN	0.9794	86.043	85.626	86.605	0		0	0	0	1.0444e-13	5	29605	167.14	167.14
DFSALESQLQDTQELLQEENRQK	23	1	1	Unmodified	_DFSALESQLQDTQELLQEENRQK_							0	0	0	sp|P35579|MYH9_HUMAN	sp|P35579|MYH9_HUMAN	sp|P35579|MYH9_HUMAN			>sp|P35579|MYH9_HUMAN Myosin-9 OS=Homo sapiens GN=MYH9 PE=1 SV=4	MULTI-MSMS		sh_4136_VT_061515_Expt_1_50mM	1384.68	2	1375.17	2748.32	35692.8	-3.2965	-0.053985	-3.3505	1375.67	1384.68	86.031	NaN	0.5014	86.031	85.787	86.289	7.6294e-06		0	0	0	4.6571e-35	4	29753	223.46	223.46
DFSALESQLQDTQELLQEENRQK	23	1	1	Unmodified	_DFSALESQLQDTQELLQEENRQK_							0	0	0	sp|P35579|MYH9_HUMAN	sp|P35579|MYH9_HUMAN	sp|P35579|MYH9_HUMAN			>sp|P35579|MYH9_HUMAN Myosin-9 OS=Homo sapiens GN=MYH9 PE=1 SV=4	MULTI-MSMS		sh_4136_VT_061515_Expt_1_50mM	693.09	4	688.087	2748.32	50373.6	-2.6122	-0.090694	-2.7029	688.338	692.844	86.035	NaN	0.5014	86.035	85.787	86.289	0		0	0	0	0.01197	2	29645	76.155	76.155
DFSALESQLQDTQELLQEENRQK	23	1	1	Unmodified	_DFSALESQLQDTQELLQEENRQK_							0	0	0	sp|P35579|MYH9_HUMAN	sp|P35579|MYH9_HUMAN	sp|P35579|MYH9_HUMAN			>sp|P35579|MYH9_HUMAN Myosin-9 OS=Homo sapiens GN=MYH9 PE=1 SV=4	MULTI-MSMS		sh_4136_VT_061515_Expt_1_50mM	923.79	3	917.114	2748.32	41826.7	-2.6458	0.16449	-2.4813	917.449	923.455	91.012	NaN	0.33998	91.012	90.806	91.146	0		0	0	0	2.1658e-07	3	31741	124.18	124.18
DFSALESQLQDTQELLQEENRQK	23	1	1	Unmodified	_DFSALESQLQDTQELLQEENRQK_							0	0	0	sp|P35579|MYH9_HUMAN	sp|P35579|MYH9_HUMAN	sp|P35579|MYH9_HUMAN			>sp|P35579|MYH9_HUMAN Myosin-9 OS=Homo sapiens GN=MYH9 PE=1 SV=4	MULTI-MSMS		sh_4136_VT_061515_Expt_1_75mM	923.45	3	917.114	2748.32	43143.6	-2.2097	-0.71035	-2.92	917.114	923.455	88.133	NaN	0.53633	88.133	87.863	88.399	-7.6294e-06		0	0	0	2.6847e-17	3	29084	175.51	175.51
DFSALESQLQDTQELLQEENRQK	23	1	1	Unmodified	_DFSALESQLQDTQELLQEENRQK_							0	0	0	sp|P35579|MYH9_HUMAN	sp|P35579|MYH9_HUMAN	sp|P35579|MYH9_HUMAN			>sp|P35579|MYH9_HUMAN Myosin-9 OS=Homo sapiens GN=MYH9 PE=1 SV=4	MULTI-MSMS		sh_4136_VT_061515_Expt_1_100mM	917.45	3	917.114	2748.32	43741.7	-2.1771	-0.72197	-2.8991	917.447	923.455	88.71	NaN	0.65692	88.71	88.438	89.095	0		0	0	0	3.0404e-07	2	25993	119.8	119.8
DFSALESQLQDTQELLQEENRQK	23	1	1	Unmodified	_DFSALESQLQDTQELLQEENRQK_							0	0	0	sp|P35579|MYH9_HUMAN	sp|P35579|MYH9_HUMAN	sp|P35579|MYH9_HUMAN			>sp|P35579|MYH9_HUMAN Myosin-9 OS=Homo sapiens GN=MYH9 PE=1 SV=4	MULTI-MSMS		sh_4136_VT_061515_Expt_1_150mM	917.45	3	917.114	2748.32	43294	-3.4144	-0.085261	-3.4996	917.449	923.456	88.777	NaN	0.58761	88.777	88.492	89.08	0		0	0	0	9.9616e-18	3	24568	182.31	182.31
DFSALESQLQDTQELLQEENRQK	23	1	1	Unmodified	_DFSALESQLQDTQELLQEENRQK_							0	0	0	sp|P35579|MYH9_HUMAN	sp|P35579|MYH9_HUMAN	sp|P35579|MYH9_HUMAN			>sp|P35579|MYH9_HUMAN Myosin-9 OS=Homo sapiens GN=MYH9 PE=1 SV=4	MULTI-MSMS		sh_4136_VT_061515_Expt_1_200mM	917.45	3	917.114	2748.32	43393.8	-3.184	-0.94651	-4.1305	917.448	923.789	88.44	NaN	0.67046	88.44	88.117	88.787	-7.6294e-06		0	0	0	7.5625e-11	4	24492	148.44	148.44
DFSALESQLQDTQELLQEENRQK	23	1	1	Unmodified	_DFSALESQLQDTQELLQEENRQK_							0	0	0	sp|P35579|MYH9_HUMAN	sp|P35579|MYH9_HUMAN	sp|P35579|MYH9_HUMAN			>sp|P35579|MYH9_HUMAN Myosin-9 OS=Homo sapiens GN=MYH9 PE=1 SV=4	MULTI-MSMS		sh_4136_VT_061515_Expt_1_250mM	917.45	3	917.114	2748.32	43618.1	-3.9566	-0.95938	-4.916	917.783	923.454	88.56	NaN	0.52749	88.56	88.336	88.864	7.6294e-06		0	0	0	3.4425e-10	3	21888	135.28	105.68
DFSALESQLQDTQELLQEENRQK	23	1	1	Unmodified	_DFSALESQLQDTQELLQEENRQK_							0	0	0	sp|P35579|MYH9_HUMAN	sp|P35579|MYH9_HUMAN	sp|P35579|MYH9_HUMAN			>sp|P35579|MYH9_HUMAN Myosin-9 OS=Homo sapiens GN=MYH9 PE=1 SV=4	MULTI-MSMS		sh_4136_VT_061515_Expt_1_300mM	917.45	3	917.114	2748.32	43181.6	-4.2206	-0.80985	-5.0304	917.113	923.455	88.818	NaN	0.46808	88.818	88.541	89.009	-7.6294e-06		0	0	0	1.966e-07	2	22590	125.18	125.18
DGAIDLGYDLLMTMAGMSGGPMGLAISAALK	31	1	0	3 Oxidation (M),2 Phospho (STY)	_DGAIDLGYDLLM(ox)T(ph)MAGM(ox)S(ph)GGPM(ox)GLAISAALK_		DGAIDLGYDLLM(0.886)TM(0.226)AGM(0.957)SGGPM(0.931)GLAISAALK	DGAIDLGY(0.027)DLLMT(0.953)MAGMS(0.756)GGPMGLAIS(0.263)AALK		DGAIDLGYDLLM(8.86)TM(-8.86)AGM(13.63)SGGPM(10.6)GLAISAALK	DGAIDLGY(-20.28)DLLMT(16.9)MAGMS(4.88)GGPMGLAIS(-4.88)AALK	0	3	2	sp|Q13790|APOF_HUMAN	sp|Q13790|APOF_HUMAN	sp|Q13790|APOF_HUMAN			>sp|Q13790|APOF_HUMAN Apolipoprotein F OS=Homo sapiens GN=APOF PE=1 SV=2	ISO-MSMS	0	sh_4136_VT_061515_Expt_1_100mM	1084.48	3	1083.47	3247.4	NaN	NaN	-2.3544	NaN	NaN	NaN	47.183	NaN	0.29336	47.183	47.006	47.3	0		0	0	0	0.032347	1	11665	30.702	0.24354
DGDILGKYVD	10	1	0	Unmodified	_DGDILGKYVD_							0	0	0	sp|P61604|CH10_HUMAN	sp|P61604|CH10_HUMAN	sp|P61604|CH10_HUMAN			>sp|P61604|CH10_HUMAN 10 kDa heat shock protein, mitochondrial OS=Homo sapiens GN=HSPE1 PE=1 SV=2	MULTI-MSMS		sh_4136_VT_061515_Expt_1_50mM	547.77	2	547.772	1093.53	57939.4	-3.1979	0.60718	-2.5907	547.772	551.779	62.375	NaN	0.41146	62.375	62.156	62.567	0		0	0	0	0.020436	1	20008	87.184	87.184
DGEQSPNVSLMQR	13	0	1	Oxidation (M),Phospho (STY)	_DGEQS(ph)PNVSLM(ox)QR_		DGEQSPNVSLM(1)QR	DGEQS(1)PNVSLMQR		DGEQSPNVSLM(137.79)QR	DGEQS(48.6)PNVS(-48.6)LMQR	0	1	1	sp|Q58WW2|DCAF6_HUMAN	sp|Q58WW2|DCAF6_HUMAN	sp|Q58WW2|DCAF6_HUMAN			>sp|Q58WW2|DCAF6_HUMAN DDB1- and CUL4-associated factor 6 OS=Homo sapiens GN=DCAF6 PE=1 SV=1	MULTI-MSMS		sh_4136_VT_061515_Expt_1_25mM	784.33	2	778.824	1555.63	47278.2	-3.6475	-1.0024	-4.6499	778.824	783.828	47.04	NaN	0.44885	47.04	46.808	47.257	0		0	0	0	0.00032466	1	14278	137.79	86.757
DGKLDKDEIR	10	2	1	Unmodified	_DGKLDKDEIR_							0	0	0	sp|Q15293|RCN1_HUMAN	sp|Q15293|RCN1_HUMAN	sp|Q15293|RCN1_HUMAN			>sp|Q15293|RCN1_HUMAN Reticulocalbin-1 OS=Homo sapiens GN=RCN1 PE=1 SV=1	MULTI-MSMS		sh_4136_VT_061515_Expt_1_25mM	594.81	2	594.815	1187.61	54027.4	-3.9855	-0.079789	-4.0653	594.815	607.833	41.782	NaN	0.64576	41.782	41.362	42.008	3.8147e-06		0	0	0	0.007114	2	12141	114.86	114.86
DGKLDKDEIR	10	2	1	Unmodified	_DGKLDKDEIR_							0	0	0	sp|Q15293|RCN1_HUMAN	sp|Q15293|RCN1_HUMAN	sp|Q15293|RCN1_HUMAN			>sp|Q15293|RCN1_HUMAN Reticulocalbin-1 OS=Homo sapiens GN=RCN1 PE=1 SV=1	MULTI-MSMS		sh_4136_VT_061515_Expt_1_25mM	396.88	3	396.879	1187.61	67897.4	-3.6755	-0.061573	-3.7371	396.879	405.558	41.783	NaN	0.60076	41.783	41.407	42.008	3.8147e-06		0	0	0	0.011166	1	12145	102.52	102.52
DGLPRTPSRR	10	0	3	Phospho (STY)	_DGLPRT(ph)PSRR_			DGLPRT(0.998)PS(0.002)RR			DGLPRT(26.05)PS(-26.05)RR	0	0	1	sp|Q9UQ35|SRRM2_HUMAN	sp|Q9UQ35|SRRM2_HUMAN	sp|Q9UQ35|SRRM2_HUMAN			>sp|Q9UQ35|SRRM2_HUMAN Serine/arginine repetitive matrix protein 2 OS=Homo sapiens GN=SRRM2 PE=1 SV=2	MULTI-MSMS		sh_4136_VT_061515_Expt_1_500mM	422.21	3	412.207	1233.6	64776.7	-2.7942	-0.18877	-2.983	412.206	422.215	41.54	NaN	1.6379	41.54	40.429	42.066	0		0	0	0	0.015556	1	8242	99.283	53.281
DGLPRTPSRR	10	0	3	Phospho (STY)	_DGLPRT(ph)PSRR_			DGLPRT(1)PSRR			DGLPRT(41.18)PS(-41.18)RR	0	0	1	sp|Q9UQ35|SRRM2_HUMAN	sp|Q9UQ35|SRRM2_HUMAN	sp|Q9UQ35|SRRM2_HUMAN			>sp|Q9UQ35|SRRM2_HUMAN Serine/arginine repetitive matrix protein 2 OS=Homo sapiens GN=SRRM2 PE=1 SV=2	MULTI-MSMS		sh_4136_VT_061515_Expt_1_750mM	422.21	3	412.207	1233.6	64861.2	-2.8661	0.00087325	-2.8652	412.206	422.215	40.175	NaN	1.0689	40.175	39.502	40.571	0		0	0	0	0.03167	1	7750	89.266	44.948
DGLSLSKQGMEK	12	2	0	Oxidation (M)	_DGLSLSKQGM(ox)EK_		DGLSLSKQGM(1)EK			DGLSLSKQGM(60.49)EK		0	1	0	REV__sp|Q3MIT2|PUS10_HUMAN	REV__sp|Q3MIT2|PUS10_HUMAN	REV__sp|Q3MIT2|PUS10_HUMAN			>sp|Q3MIT2|PUS10_HUMAN Putative tRNA pseudouridine synthase Pus10 OS=Homo sapiens GN=PUS10 PE=1 SV=1	MULTI-MSMS		sh_4136_VT_061515_Expt_1_50mM	662.84	2	654.827	1307.64	51524.7	-3.6091	-1.8917	-5.5008	654.826	662.839	44.965	NaN	0.2907	44.965	44.756	45.047	0		0	0	0	0.025867	1	12814	60.49	38.818
DGPPLLENAHSS	12	0	0	Phospho (STY)	_DGPPLLENAHS(ph)S_			DGPPLLENAHS(0.5)S(0.5)			DGPPLLENAHS(0)S(0)	0	0	1	sp|Q07889|SOS1_HUMAN	sp|Q07889|SOS1_HUMAN	sp|Q07889|SOS1_HUMAN			>sp|Q07889|SOS1_HUMAN Son of sevenless homolog 1 OS=Homo sapiens GN=SOS1 PE=1 SV=1	ISO-MSMS	-1	sh_4136_VT_061515_Expt_1_25mM	659.28	2	658.78	1315.54	NaN	NaN	-0.3939	NaN	NaN	NaN	56.38	NaN	0.74705	56.38	56.093	56.84	0		0	0	0	1.9039e-32	1	18110	141.34	91.893
DGQVINETSQHHDDLE	16	0	0	Unmodified	_DGQVINETSQHHDDLE_							0	0	0	sp|P08670|VIME_HUMAN	sp|P08670|VIME_HUMAN	sp|P08670|VIME_HUMAN			>sp|P08670|VIME_HUMAN Vimentin OS=Homo sapiens GN=VIM PE=1 SV=4	ISO-MSMS	-1	sh_4136_VT_061515_Expt_1_25mM	918.9	2	918.903	1835.79	NaN	NaN	-0.29631	NaN	NaN	NaN	48.836	NaN	0.87724	48.836	48.309	49.187	0		0	0	0	0	2	14958	245.4	245.4
DGQVINETSQHHDDLE	16	0	0	Unmodified	_DGQVINETSQHHDDLE_							0	0	0	sp|P08670|VIME_HUMAN	sp|P08670|VIME_HUMAN	sp|P08670|VIME_HUMAN			>sp|P08670|VIME_HUMAN Vimentin OS=Homo sapiens GN=VIM PE=1 SV=4	ISO-MSMS	-1	sh_4136_VT_061515_Expt_1_25mM	918.9	2	918.903	1835.79	NaN	NaN	-0.40533	NaN	NaN	NaN	50.153	NaN	1.7251	50.153	49.227	50.952	0		0	0	0	5.5094e-285	5	15490	220.4	178.29
DGQVINETSQHHDDLE	16	0	0	Unmodified	_DGQVINETSQHHDDLE_							0	0	0	sp|P08670|VIME_HUMAN	sp|P08670|VIME_HUMAN	sp|P08670|VIME_HUMAN			>sp|P08670|VIME_HUMAN Vimentin OS=Homo sapiens GN=VIM PE=1 SV=4	ISO-MSMS	-1	sh_4136_VT_061515_Expt_1_25mM	919.4	2	918.903	1835.79	NaN	NaN	0.147	NaN	NaN	NaN	54.844	NaN	3.2126	54.844	52.921	56.134	3.8147e-06		0	0	0	5.9239e-151	5	17646	189.09	189.09
DGQVINETSQHHDDLE	16	0	0	Unmodified	_DGQVINETSQHHDDLE_							0	0	0	sp|P08670|VIME_HUMAN	sp|P08670|VIME_HUMAN	sp|P08670|VIME_HUMAN			>sp|P08670|VIME_HUMAN Vimentin OS=Homo sapiens GN=VIM PE=1 SV=4	ISO-MSMS	-1	sh_4136_VT_061515_Expt_1_25mM	613.27	3	612.938	1835.79	NaN	NaN	0.3157	NaN	NaN	NaN	54.418	NaN	1.4171	54.418	53.55	54.967	3.8147e-06		0	0	0	0.023629	1	17125	84.566	51.363
DGQVINETSQHHDDLE	16	0	0	Unmodified	_DGQVINETSQHHDDLE_							0	0	0	sp|P08670|VIME_HUMAN	sp|P08670|VIME_HUMAN	sp|P08670|VIME_HUMAN			>sp|P08670|VIME_HUMAN Vimentin OS=Homo sapiens GN=VIM PE=1 SV=4	ISO-MSMS	-1	sh_4136_VT_061515_Expt_1_25mM	918.9	2	918.903	1835.79	NaN	NaN	-0.46529	NaN	NaN	NaN	57.969	NaN	3.1993	57.969	56.093	59.292	3.8147e-06		0	0	0	5.5094e-285	5	18950	220.4	160.07
DGQVINETSQHHDDLE	16	0	0	Unmodified	_DGQVINETSQHHDDLE_							0	0	0	sp|P08670|VIME_HUMAN	sp|P08670|VIME_HUMAN	sp|P08670|VIME_HUMAN			>sp|P08670|VIME_HUMAN Vimentin OS=Homo sapiens GN=VIM PE=1 SV=4	ISO-MSMS	-1	sh_4136_VT_061515_Expt_1_25mM	613.27	3	612.938	1835.79	NaN	NaN	-0.65041	NaN	NaN	NaN	58.084	NaN	1.9095	58.084	57.299	59.209	0		0	0	0	0.02161	1	19121	85.909	57.103
DGQVINETSQHHDDLE	16	0	0	Unmodified	_DGQVINETSQHHDDLE_							0	0	0	sp|P08670|VIME_HUMAN	sp|P08670|VIME_HUMAN	sp|P08670|VIME_HUMAN			>sp|P08670|VIME_HUMAN Vimentin OS=Homo sapiens GN=VIM PE=1 SV=4	ISO-MSMS	-1	sh_4136_VT_061515_Expt_1_25mM	919.4	2	918.903	1835.79	NaN	NaN	-0.94406	NaN	NaN	NaN	61.688	NaN	2.572	61.688	60.641	63.213	0		0	0	0	0	4	20750	249.33	162.57
DGQVINETSQHHDDLE	16	0	0	Unmodified	_DGQVINETSQHHDDLE_							0	0	0	sp|P08670|VIME_HUMAN	sp|P08670|VIME_HUMAN	sp|P08670|VIME_HUMAN			>sp|P08670|VIME_HUMAN Vimentin OS=Homo sapiens GN=VIM PE=1 SV=4	ISO-MSMS	-1	sh_4136_VT_061515_Expt_1_25mM	613.27	3	612.938	1835.79	NaN	NaN	-1.0432	NaN	NaN	NaN	61.485	NaN	2.0416	61.485	60.357	62.399	0		0	0	0	0.031779	1	20142	79.614	49.283
DGQVINETSQHHDDLE	16	0	0	Unmodified	_DGQVINETSQHHDDLE_							0	0	0	sp|P08670|VIME_HUMAN	sp|P08670|VIME_HUMAN	sp|P08670|VIME_HUMAN			>sp|P08670|VIME_HUMAN Vimentin OS=Homo sapiens GN=VIM PE=1 SV=4	ISO-MSMS	-1	sh_4136_VT_061515_Expt_1_25mM	918.9	2	918.903	1835.79	NaN	NaN	-0.51367	NaN	NaN	NaN	65.697	NaN	4.4389	65.697	63.213	67.652	0		0	0	0	0	7	21191	223.06	184.05
DGQVINETSQHHDDLE	16	0	0	Unmodified	_DGQVINETSQHHDDLE_							0	0	0	sp|P08670|VIME_HUMAN	sp|P08670|VIME_HUMAN	sp|P08670|VIME_HUMAN			>sp|P08670|VIME_HUMAN Vimentin OS=Homo sapiens GN=VIM PE=1 SV=4	ISO-MSMS	-1	sh_4136_VT_061515_Expt_1_25mM	918.9	2	918.903	1835.79	NaN	NaN	-0.18167	NaN	NaN	NaN	67.904	NaN	0.85452	67.904	67.412	68.266	0		0	0	0	0	3	22961	225.85	188.41
DGQVINETSQHHDDLE	16	0	0	Unmodified	_DGQVINETSQHHDDLE_							0	0	0	sp|P08670|VIME_HUMAN	sp|P08670|VIME_HUMAN	sp|P08670|VIME_HUMAN			>sp|P08670|VIME_HUMAN Vimentin OS=Homo sapiens GN=VIM PE=1 SV=4	ISO-MSMS	-1	sh_4136_VT_061515_Expt_1_25mM	919.4	2	918.903	1835.79	NaN	NaN	-0.24756	NaN	NaN	NaN	69.413	NaN	2.7696	69.413	68.228	70.997	0		0	0	0	4.0664e-225	5	23401	203.32	203.32
DGQVINETSQHHDDLE	16	0	0	Unmodified	_DGQVINETSQHHDDLE_							0	0	0	sp|P08670|VIME_HUMAN	sp|P08670|VIME_HUMAN	sp|P08670|VIME_HUMAN			>sp|P08670|VIME_HUMAN Vimentin OS=Homo sapiens GN=VIM PE=1 SV=4	ISO-MSMS	-1	sh_4136_VT_061515_Expt_1_25mM	919.4	2	918.903	1835.79	NaN	NaN	-0.80539	NaN	NaN	NaN	71.803	NaN	2.2378	71.803	70.913	73.151	0		0	0	0	4.8078e-254	5	24288	209.79	157.53
DGQVINETSQHHDDLE	16	0	0	Unmodified	_DGQVINETSQHHDDLE_							0	0	0	sp|P08670|VIME_HUMAN	sp|P08670|VIME_HUMAN	sp|P08670|VIME_HUMAN			>sp|P08670|VIME_HUMAN Vimentin OS=Homo sapiens GN=VIM PE=1 SV=4	MSMS	-1	sh_4136_VT_061515_Expt_1_25mM	918.9	2	918.903	1835.79	NaN	NaN	NaN	NaN	NaN	NaN	53.034	NaN	1	53.034	52.534	53.534	0		0	0	0	2.6463e-266	1	16745	200.19	110.72
DGQVINETSQHHDDLE	16	0	0	Unmodified	_DGQVINETSQHHDDLE_							0	0	0	sp|P08670|VIME_HUMAN	sp|P08670|VIME_HUMAN	sp|P08670|VIME_HUMAN			>sp|P08670|VIME_HUMAN Vimentin OS=Homo sapiens GN=VIM PE=1 SV=4	MSMS	-1	sh_4136_VT_061515_Expt_1_25mM	918.9	2	918.903	1835.79	NaN	NaN	NaN	NaN	NaN	NaN	56.282	NaN	1	56.282	55.782	56.782	3.8147e-06		0	0	0	0	1	18084	238.88	153.05
DGQVINETSQHHDDLE	16	0	0	Unmodified	_DGQVINETSQHHDDLE_							0	0	0	sp|P08670|VIME_HUMAN	sp|P08670|VIME_HUMAN	sp|P08670|VIME_HUMAN			>sp|P08670|VIME_HUMAN Vimentin OS=Homo sapiens GN=VIM PE=1 SV=4	MSMS	-1	sh_4136_VT_061515_Expt_1_25mM	918.9	2	918.903	1835.79	NaN	NaN	NaN	NaN	NaN	NaN	56.788	NaN	1	56.788	56.288	57.288	0		0	0	0	0	1	18287	225.86	157.69
DGQVINETSQHHDDLE	16	0	0	Unmodified	_DGQVINETSQHHDDLE_							0	0	0	sp|P08670|VIME_HUMAN	sp|P08670|VIME_HUMAN	sp|P08670|VIME_HUMAN			>sp|P08670|VIME_HUMAN Vimentin OS=Homo sapiens GN=VIM PE=1 SV=4	ISO-MSMS	-1	sh_4136_VT_061515_Expt_1_50mM	918.9	2	918.903	1835.79	NaN	NaN	0.19223	NaN	NaN	NaN	45.019	NaN	1.2142	45.019	44.633	45.847	0		0	0	0	1.5988e-173	2	12759	192.39	192.39
DGQVINETSQHHDDLE	16	0	0	Unmodified	_DGQVINETSQHHDDLE_							0	0	0	sp|P08670|VIME_HUMAN	sp|P08670|VIME_HUMAN	sp|P08670|VIME_HUMAN			>sp|P08670|VIME_HUMAN Vimentin OS=Homo sapiens GN=VIM PE=1 SV=4	ISO-MSMS	-1	sh_4136_VT_061515_Expt_1_50mM	919.4	2	918.903	1835.79	NaN	NaN	-0.8329	NaN	NaN	NaN	46.144	NaN	1.122	46.144	45.384	46.506	0		0	0	0	6.6018e-129	2	13231	181.71	147.23
DGQVINETSQHHDDLE	16	0	0	Unmodified	_DGQVINETSQHHDDLE_							0	0	0	sp|P08670|VIME_HUMAN	sp|P08670|VIME_HUMAN	sp|P08670|VIME_HUMAN			>sp|P08670|VIME_HUMAN Vimentin OS=Homo sapiens GN=VIM PE=1 SV=4	ISO-MSMS	-1	sh_4136_VT_061515_Expt_1_50mM	919.4	2	918.903	1835.79	NaN	NaN	-0.57015	NaN	NaN	NaN	58.406	NaN	0.80068	58.406	57.9	58.701	-3.8147e-06		0	0	0	5.215e-07	1	18349	115.91	87.364
DGQVINETSQHHDDLE	16	0	0	Unmodified	_DGQVINETSQHHDDLE_							0	0	0	sp|P08670|VIME_HUMAN	sp|P08670|VIME_HUMAN	sp|P08670|VIME_HUMAN			>sp|P08670|VIME_HUMAN Vimentin OS=Homo sapiens GN=VIM PE=1 SV=4	ISO-MSMS	-1	sh_4136_VT_061515_Expt_1_50mM	918.91	2	918.903	1835.79	NaN	NaN	-0.70819	NaN	NaN	NaN	60.129	NaN	1.1436	60.129	59.697	60.841	0		0	0	0	0.016863	2	19343	91.076	32.953
DGQVINETSQHHDDLE	16	0	0	Unmodified	_DGQVINETSQHHDDLE_							0	0	0	sp|P08670|VIME_HUMAN	sp|P08670|VIME_HUMAN	sp|P08670|VIME_HUMAN			>sp|P08670|VIME_HUMAN Vimentin OS=Homo sapiens GN=VIM PE=1 SV=4	ISO-MSMS	-1	sh_4136_VT_061515_Expt_1_50mM	919.4	2	918.903	1835.79	NaN	NaN	0.42408	NaN	NaN	NaN	64.171	NaN	0.88058	64.171	63.836	64.717	0		0	0	0	1.7364e-11	1	20685	122.63	52.516
DGQVINETSQHHDDLE	16	0	0	Unmodified	_DGQVINETSQHHDDLE_							0	0	0	sp|P08670|VIME_HUMAN	sp|P08670|VIME_HUMAN	sp|P08670|VIME_HUMAN			>sp|P08670|VIME_HUMAN Vimentin OS=Homo sapiens GN=VIM PE=1 SV=4	ISO-MSMS	-1	sh_4136_VT_061515_Expt_1_50mM	918.9	2	918.903	1835.79	NaN	NaN	0.13996	NaN	NaN	NaN	66.096	NaN	0.97388	66.096	65.462	66.436	-7.6294e-06		0	0	0	8.6852e-59	1	21631	153.09	107.97
DGQVINETSQHHDDLE	16	0	0	Unmodified	_DGQVINETSQHHDDLE_							0	0	0	sp|P08670|VIME_HUMAN	sp|P08670|VIME_HUMAN	sp|P08670|VIME_HUMAN			>sp|P08670|VIME_HUMAN Vimentin OS=Homo sapiens GN=VIM PE=1 SV=4	ISO-MSMS	-1	sh_4136_VT_061515_Expt_1_50mM	919.41	2	918.903	1835.79	NaN	NaN	-0.22337	NaN	NaN	NaN	70.718	NaN	0.98156	70.718	70.261	71.243	0		0	0	0	7.3658e-48	1	23400	151.56	100.66
DGQVINETSQHHDDLE	16	0	0	Unmodified	_DGQVINETSQHHDDLE_							0	0	0	sp|P08670|VIME_HUMAN	sp|P08670|VIME_HUMAN	sp|P08670|VIME_HUMAN			>sp|P08670|VIME_HUMAN Vimentin OS=Homo sapiens GN=VIM PE=1 SV=4	MSMS	-1	sh_4136_VT_061515_Expt_1_50mM	919.4	2	918.903	1835.79	NaN	NaN	NaN	NaN	NaN	NaN	59.186	NaN	1	59.186	58.686	59.686	0		0	0	0	5.0053e-06	1	18675	116.96	55.794
DGQVINETSQHHDDLE	16	0	0	Unmodified	_DGQVINETSQHHDDLE_							0	0	0	sp|P08670|VIME_HUMAN	sp|P08670|VIME_HUMAN	sp|P08670|VIME_HUMAN			>sp|P08670|VIME_HUMAN Vimentin OS=Homo sapiens GN=VIM PE=1 SV=4	MSMS	-1	sh_4136_VT_061515_Expt_1_50mM	918.9	2	918.903	1835.79	NaN	NaN	NaN	NaN	NaN	NaN	65.209	NaN	1	65.209	64.709	65.709	0		0	0	0	0.0023892	1	21156	96.247	45.685
DGQVINETSQHHDDLE	16	0	0	Unmodified	_DGQVINETSQHHDDLE_							0	0	0	sp|P08670|VIME_HUMAN	sp|P08670|VIME_HUMAN	sp|P08670|VIME_HUMAN			>sp|P08670|VIME_HUMAN Vimentin OS=Homo sapiens GN=VIM PE=1 SV=4	ISO-MSMS	-1	sh_4136_VT_061515_Expt_1_100mM	918.9	2	918.903	1835.79	NaN	NaN	-1.3834	NaN	NaN	NaN	49.436	NaN	0.51334	49.436	49.162	49.675	0		0	0	0	0	1	12446	254.1	186.72
DGQVINETSQHHDDLE	16	0	0	Unmodified	_DGQVINETSQHHDDLE_							0	0	0	sp|P08670|VIME_HUMAN	sp|P08670|VIME_HUMAN	sp|P08670|VIME_HUMAN			>sp|P08670|VIME_HUMAN Vimentin OS=Homo sapiens GN=VIM PE=1 SV=4	ISO-MSMS	-1	sh_4136_VT_061515_Expt_1_150mM	918.9	2	918.903	1835.79	NaN	NaN	0.3739	NaN	NaN	NaN	49.815	NaN	0.34375	49.815	49.611	49.954	-3.8147e-06		0	0	0	0	1	11913	259.1	193.2
DGQVINETSQHHDDLE	16	0	0	Unmodified	_DGQVINETSQHHDDLE_							0	0	0	sp|P08670|VIME_HUMAN	sp|P08670|VIME_HUMAN	sp|P08670|VIME_HUMAN			>sp|P08670|VIME_HUMAN Vimentin OS=Homo sapiens GN=VIM PE=1 SV=4	ISO-MSMS	-1	sh_4136_VT_061515_Expt_1_200mM	919.4	2	918.903	1835.79	NaN	NaN	-0.041096	NaN	NaN	NaN	51.532	NaN	1.0394	51.532	50.866	51.905	0		0	0	0	3.281e-225	1	12374	204.35	130.43
DGQVINETSQHHDDLE	16	0	0	Unmodified	_DGQVINETSQHHDDLE_							0	0	0	sp|P08670|VIME_HUMAN	sp|P08670|VIME_HUMAN	sp|P08670|VIME_HUMAN			>sp|P08670|VIME_HUMAN Vimentin OS=Homo sapiens GN=VIM PE=1 SV=4	ISO-MSMS	-1	sh_4136_VT_061515_Expt_1_250mM	919.4	2	918.903	1835.79	NaN	NaN	-0.52207	NaN	NaN	NaN	49.387	NaN	0.39894	49.387	49.201	49.6	0		0	0	0	4.0664e-225	1	10043	203.32	151.85
DGQVINETSQHHDDLE	16	0	0	Unmodified	_DGQVINETSQHHDDLE_							0	0	0	sp|P08670|VIME_HUMAN	sp|P08670|VIME_HUMAN	sp|P08670|VIME_HUMAN			>sp|P08670|VIME_HUMAN Vimentin OS=Homo sapiens GN=VIM PE=1 SV=4	ISO-MSMS	-1	sh_4136_VT_061515_Expt_1_750mM	919.4	2	918.903	1835.79	NaN	NaN	-0.67257	NaN	NaN	NaN	49.592	NaN	0.36272	49.592	49.393	49.756	0		0	0	0	2.5931e-18	1	10376	131.86	71.096
DGQVINETSQHHDDLE	16	0	0	Phospho (STY)	_DGQVINETS(ph)QHHDDLE_			DGQVINET(0.194)S(0.806)QHHDDLE			DGQVINET(-6.19)S(6.19)QHHDDLE	0	0	1	sp|P08670|VIME_HUMAN	sp|P08670|VIME_HUMAN	sp|P08670|VIME_HUMAN			>sp|P08670|VIME_HUMAN Vimentin OS=Homo sapiens GN=VIM PE=1 SV=4	ISO-MSMS	-1	sh_4136_VT_061515_Expt_1_25mM	958.88	2	958.887	1915.76	NaN	NaN	-0.91636	NaN	NaN	NaN	49.282	NaN	0.48499	49.282	49.017	49.502	0		0	0	0	2.5136e-128	1	15153	180.78	180.78
DGTRKPVTDAENCHLAR	17	1	2	Carbamidomethyl (C)	_DGTRKPVTDAENC(ca)HLAR_	DGTRKPVTDAENC(1)HLAR			DGTRKPVTDAENC(137.19)HLAR			1	0	0	Q0IIK2;Q29443	Q0IIK2	Q0IIK2			>Q0IIK2 TREMBL:Q0IIK2 (Bos taurus) Transferrin;>Q29443 SWISS-PROT:Q29443 Serotransferrin - Bos taurus (Bovine).	ISO-MSMS	0	sh_4136_VT_061515_Expt_1_250mM	647.32	3	647.318	1938.93	NaN	NaN	0.60104	NaN	NaN	NaN	48.255	NaN	1.0268	48.255	47.84	48.866	0		0	0	0	1.2637e-24	1	9653	137.19	89.437
DHCTITSACGVVVLR	15	0	1	Carbamidomethyl (C),2 Phospho (STY)	_DHCT(ph)IT(ph)SAC(ca)GVVVLR_	DHC(0.034)TITSAC(0.966)GVVVLR		DHCT(0.986)IT(0.578)S(0.436)ACGVVVLR	DHC(-16.42)TITSAC(16.42)GVVVLR		DHCT(16.42)IT(1.27)S(-1.27)ACGVVVLR	1	0	2	sp|Q9P2P6|STAR9_HUMAN	sp|Q9P2P6|STAR9_HUMAN	sp|Q9P2P6|STAR9_HUMAN			>sp|Q9P2P6|STAR9_HUMAN StAR-related lipid transfer protein 9 OS=Homo sapiens GN=STARD9 PE=1 SV=3	MULTI-MSMS		sh_4136_VT_061515_Expt_1_25mM	900.87	2	895.872	1789.73	44350.7	-4.1221	-0.89716	-5.0193	895.871	900.875	50.511	NaN	0.74196	50.511	50.21	50.952	0		0	0	0	0.016982	1	15645	65.47	6.6216
DHCTITSACGVVVLR	15	0	1	2 Carbamidomethyl (C),2 Phospho (STY)	_DHC(ca)TIT(ph)S(ph)AC(ca)GVVVLR_	DHC(1)TITSAC(1)GVVVLR		DHCT(0.585)IT(0.707)S(0.707)ACGVVVLR	DHC(58.56)TITSAC(58.56)GVVVLR		DHCT(-1.52)IT(1.52)S(1.52)ACGVVVLR	2	0	2	sp|Q9P2P6|STAR9_HUMAN	sp|Q9P2P6|STAR9_HUMAN	sp|Q9P2P6|STAR9_HUMAN			>sp|Q9P2P6|STAR9_HUMAN StAR-related lipid transfer protein 9 OS=Homo sapiens GN=STARD9 PE=1 SV=3	MULTI-MSMS		sh_4136_VT_061515_Expt_1_25mM	929.38	2	924.383	1846.75	44577.1	-4.1832	-0.56256	-4.7458	924.382	929.386	50.417	NaN	0.74009	50.417	50.131	50.871	3.8147e-06		0	0	0	0.021933	2	15649	58.564	58.564
DHFEEAMR	8	0	1	Oxidation (M)	_DHFEEAM(ox)R_		DHFEEAM(1)R			DHFEEAM(105.14)R		0	1	0	sp|P55072|TERA_HUMAN	sp|P55072|TERA_HUMAN	sp|P55072|TERA_HUMAN			>sp|P55072|TERA_HUMAN Transitional endoplasmic reticulum ATPase OS=Homo sapiens GN=VCP PE=1 SV=4	MULTI-MSMS		sh_4136_VT_061515_Expt_1_25mM	525.72	2	525.719	1049.42	58425.1	-4.2608	0.37837	-3.8825	525.719	530.723	37.413	NaN	0.59749	37.413	37.159	37.756	-3.8147e-06		0	0	0	0.023485	1	10336	105.14	105.14
DHIKDSFHSLR	11	1	1	Unmodified	_DHIKDSFHSLR_							0	0	0	sp|P61244|MAX_HUMAN	sp|P61244|MAX_HUMAN	sp|P61244|MAX_HUMAN			>sp|P61244|MAX_HUMAN Protein max OS=Homo sapiens GN=MAX PE=1 SV=1	MULTI-MSMS		sh_4136_VT_061515_Expt_1_250mM	678.35	2	677.847	1353.68	50584	-4.0517	0.046603	-4.0051	677.847	686.858	59.697	NaN	0.93244	59.697	59.305	60.237	0		0	0	0	0.0011762	3	13313	144.1	144.1
DHIKDSFHSLR	11	1	1	Unmodified	_DHIKDSFHSLR_							0	0	0	sp|P61244|MAX_HUMAN	sp|P61244|MAX_HUMAN	sp|P61244|MAX_HUMAN			>sp|P61244|MAX_HUMAN Protein max OS=Homo sapiens GN=MAX PE=1 SV=1	MULTI-MSMS		sh_4136_VT_061515_Expt_1_250mM	458.24	3	452.234	1353.68	62379.3	-3.5067	-0.23833	-3.745	452.233	458.241	59.688	NaN	0.91982	59.688	59.204	60.123	0		0	0	0	0.023535	1	13355	80.979	51.967
DHIKDSFHSLR	11	1	1	Unmodified	_DHIKDSFHSLR_							0	0	0	sp|P61244|MAX_HUMAN	sp|P61244|MAX_HUMAN	sp|P61244|MAX_HUMAN			>sp|P61244|MAX_HUMAN Protein max OS=Homo sapiens GN=MAX PE=1 SV=1	MULTI-MSMS		sh_4136_VT_061515_Expt_1_300mM	677.84	2	677.847	1353.68	50549.5	-4.2266	-0.095189	-4.3218	677.847	686.858	56.788	NaN	0.95266	56.788	56.338	57.291	0		0	0	0	0.0014963	1	12944	158.3	158.3
DHIKDSFHSLR	11	1	1	Unmodified	_DHIKDSFHSLR_							0	0	0	sp|P61244|MAX_HUMAN	sp|P61244|MAX_HUMAN	sp|P61244|MAX_HUMAN			>sp|P61244|MAX_HUMAN Protein max OS=Homo sapiens GN=MAX PE=1 SV=1	MULTI-MSMS		sh_4136_VT_061515_Expt_1_300mM	452.23	3	452.234	1353.68	62646.4	-4.3379	0.39614	-3.9418	452.234	458.241	56.782	NaN	0.80211	56.782	56.389	57.191	0		0	0	0	0.0012549	2	12977	148.28	148.28
DHIKDSFHSLRDSVPSLQGEK	21	2	1	Unmodified	_DHIKDSFHSLRDSVPSLQGEK_							0	0	0	sp|P61244|MAX_HUMAN	sp|P61244|MAX_HUMAN	sp|P61244|MAX_HUMAN			>sp|P61244|MAX_HUMAN Protein max OS=Homo sapiens GN=MAX PE=1 SV=1	MULTI-MSMS		sh_4136_VT_061515_Expt_1_500mM	807.75	3	799.072	2394.19	46550.8	-3.714	-0.037553	-3.7515	799.406	808.084	78.61	NaN	3.0391	78.61	77.348	80.387	0		0	0	0	3.1314e-06	8	18841	118.72	88.913
DHIKDSFHSLRDSVPSLQGEK	21	2	1	Unmodified	_DHIKDSFHSLRDSVPSLQGEK_							0	0	0	sp|P61244|MAX_HUMAN	sp|P61244|MAX_HUMAN	sp|P61244|MAX_HUMAN			>sp|P61244|MAX_HUMAN Protein max OS=Homo sapiens GN=MAX PE=1 SV=1	MULTI-MSMS		sh_4136_VT_061515_Expt_1_750mM	808.42	3	799.072	2394.19	46789.8	-4.0554	0.18149	-3.874	799.406	808.085	73.795	NaN	2.309	73.795	72.79	75.099	0		0	0	0	0.00014587	6	17183	106.67	79.346
DHIKDSFHSLRDSVPSLQGEK	21	2	1	Unmodified	_DHIKDSFHSLRDSVPSLQGEK_							0	0	0	sp|P61244|MAX_HUMAN	sp|P61244|MAX_HUMAN	sp|P61244|MAX_HUMAN			>sp|P61244|MAX_HUMAN Protein max OS=Homo sapiens GN=MAX PE=1 SV=1	MULTI-MSMS		sh_4136_VT_061515_Expt_1_750mM	599.8	4	599.555	2394.19	53923.7	-4.0111	0.15366	-3.8574	599.806	606.315	73.784	NaN	2.3665	73.784	72.61	74.977	0		0	0	0	0.028116	1	17204	74.12	74.12
DIAMLYQGLEK	11	1	0	Oxidation (M),Phospho (STY)	_DIAM(ox)LY(ph)QGLEK_		DIAM(1)LYQGLEK	DIAMLY(1)QGLEK		DIAM(57.16)LYQGLEK	DIAMLY(57.16)QGLEK	0	1	1	sp|Q9H0J4|QRIC2_HUMAN	sp|Q9H0J4|QRIC2_HUMAN	sp|Q9H0J4|QRIC2_HUMAN			>sp|Q9H0J4|QRIC2_HUMAN Glutamine-rich protein 2 OS=Homo sapiens GN=QRICH2 PE=2 SV=1	ISO-MSMS	1	sh_4136_VT_061515_Expt_1_25mM	693.32	2	688.812	1375.61	NaN	NaN	-0.066906	NaN	NaN	NaN	98.805	NaN	0.93687	98.805	98.437	99.374	0		0	0	0	0.029425	2	35233	57.164	57.164
DIGAIAR	7	0	1	Unmodified	_DIGAIAR_							0	0	0	sp|Q9BPU6|DPYL5_HUMAN	sp|Q9BPU6|DPYL5_HUMAN	sp|Q9BPU6|DPYL5_HUMAN			>sp|Q9BPU6|DPYL5_HUMAN Dihydropyrimidinase-related protein 5 OS=Homo sapiens GN=DPYSL5 PE=1 SV=1	ISO-MSMS	0	sh_4136_VT_061515_Expt_1_25mM	715.41	1	715.41	714.402	NaN	NaN	0.26781	NaN	NaN	NaN	47.247	NaN	0.40549	47.247	47.017	47.422	3.8147e-06		0	0	0	0.0087721	1	14381	106.76	3.475
DIIRQPSEEEIIK	13	1	1	Phospho (STY)	_DIIRQPS(ph)EEEIIK_			DIIRQPS(1)EEEIIK			DIIRQPS(131.51)EEEIIK	0	0	1	sp|Q15121|PEA15_HUMAN	sp|Q15121|PEA15_HUMAN	sp|Q15121|PEA15_HUMAN			>sp|Q15121|PEA15_HUMAN Astrocytic phosphoprotein PEA-15 OS=Homo sapiens GN=PEA15 PE=1 SV=2	MULTI-MSMS		sh_4136_VT_061515_Expt_1_50mM	825.41	2	825.411	1648.81	45095.3	-3.4493	0.021507	-3.4278	825.411	834.422	59.795	NaN	0.68724	59.795	59.462	60.15	0		0	0	0	0.0007011	1	18882	131.51	72.321
DIIRQPSEEEIIKLAPPPK	19	2	1	Phospho (STY)	_DIIRQPS(ph)EEEIIKLAPPPK_			DIIRQPS(1)EEEIIKLAPPPK			DIIRQPS(148.04)EEEIIKLAPPPK	0	0	1	sp|Q15121|PEA15_HUMAN	sp|Q15121|PEA15_HUMAN	sp|Q15121|PEA15_HUMAN			>sp|Q15121|PEA15_HUMAN Astrocytic phosphoprotein PEA-15 OS=Homo sapiens GN=PEA15 PE=1 SV=2	MULTI-MSMS		sh_4136_VT_061515_Expt_1_100mM	760.75	3	751.735	2252.18	46138	-2.7728	-0.76381	-3.5366	751.734	760.413	73.839	NaN	0.98288	73.839	73.442	74.425	0		0	0	0	5.1003e-07	2	21005	148.04	148.04
DIRDYNDADMAR	12	0	2	Oxidation (M)	_DIRDYNDADM(ox)AR_		DIRDYNDADM(1)AR			DIRDYNDADM(79.09)AR		0	1	0	sp|Q14696|MESD_HUMAN	sp|Q14696|MESD_HUMAN	sp|Q14696|MESD_HUMAN			>sp|Q14696|MESD_HUMAN LDLR chaperone MESD OS=Homo sapiens GN=MESDC2 PE=1 SV=2	MULTI-MSMS		sh_4136_VT_061515_Expt_1_25mM	735.81	2	735.818	1469.62	48492.4	-4.0533	-0.71907	-4.7724	735.817	745.825	44.334	NaN	0.36998	44.334	44.149	44.519	3.8147e-06		0	0	0	0.0082725	2	13170	79.089	79.089
DKDGKPLLPK	10	3	0	Unmodified	_DKDGKPLLPK_							0	0	0	sp|P20810|ICAL_HUMAN	sp|P20810|ICAL_HUMAN	sp|P20810|ICAL_HUMAN			>sp|P20810|ICAL_HUMAN Calpastatin OS=Homo sapiens GN=CAST PE=1 SV=4	MULTI-MSMS		sh_4136_VT_061515_Expt_1_300mM	370.89	3	370.889	1109.64	68374.3	-4.6972	0.85615	-3.8411	370.889	378.903	47.603	NaN	1.3257	47.603	46.846	48.171	0		0	0	0	0.020791	1	10152	94.465	47.646
DKDGKPLLPK	10	3	0	Unmodified	_DKDGKPLLPK_							0	0	0	sp|P20810|ICAL_HUMAN	sp|P20810|ICAL_HUMAN	sp|P20810|ICAL_HUMAN			>sp|P20810|ICAL_HUMAN Calpastatin OS=Homo sapiens GN=CAST PE=1 SV=4	MULTI-MSMS		sh_4136_VT_061515_Expt_1_300mM	555.83	2	555.83	1109.64	55057.9	-4.2856	-0.038236	-4.3238	555.829	567.851	47.605	NaN	1.4453	47.605	46.846	48.291	-3.8147e-06		0	0	0	0.0027329	2	10186	143.24	143.24
DKDGKPLLPK	10	3	0	Unmodified	_DKDGKPLLPK_							0	0	0	sp|P20810|ICAL_HUMAN	sp|P20810|ICAL_HUMAN	sp|P20810|ICAL_HUMAN			>sp|P20810|ICAL_HUMAN Calpastatin OS=Homo sapiens GN=CAST PE=1 SV=4	MULTI-MSMS		sh_4136_VT_061515_Expt_1_500mM	555.83	2	555.83	1109.64	54554.2	-4.1559	0.29111	-3.8648	555.83	567.851	48.259	NaN	1.6626	48.259	47.161	48.823	-3.8147e-06		0	0	0	0.0038228	2	10157	149.96	63.061
DKDGKPLLPK	10	3	0	Unmodified	_DKDGKPLLPK_							0	0	0	sp|P20810|ICAL_HUMAN	sp|P20810|ICAL_HUMAN	sp|P20810|ICAL_HUMAN			>sp|P20810|ICAL_HUMAN Calpastatin OS=Homo sapiens GN=CAST PE=1 SV=4	MULTI-MSMS		sh_4136_VT_061515_Expt_1_750mM	555.83	2	555.83	1109.64	54680.2	-3.2987	-0.13371	-3.4324	555.829	567.851	46.274	NaN	1.1134	46.274	45.676	46.789	3.8147e-06		0	0	0	0.022757	1	9388	93.096	93.096
DKEPKEEVK	9	3	0	Unmodified	_DKEPKEEVK_							0	0	0	sp|Q05682|CALD1_HUMAN	sp|Q05682|CALD1_HUMAN	sp|Q05682|CALD1_HUMAN			>sp|Q05682|CALD1_HUMAN Caldesmon OS=Homo sapiens GN=CALD1 PE=1 SV=3	MULTI-MSMS		sh_4136_VT_061515_Expt_1_25mM	551.29	2	551.293	1100.57	56560.7	-3.924	-0.43956	-4.3636	551.293	563.314	30.707	NaN	1.6559	30.707	30.066	31.722	1.9073e-06		0	0	0	0.00459	3	8119	147.4	147.4
DKKDEEEDMSLD	12	2	0	Oxidation (M)	_DKKDEEEDM(ox)SLD_		DKKDEEEDM(1)SLD			DKKDEEEDM(80.32)SLD		0	1	0	sp|Q16186|ADRM1_HUMAN	sp|Q16186|ADRM1_HUMAN	sp|Q16186|ADRM1_HUMAN			>sp|Q16186|ADRM1_HUMAN Proteasomal ubiquitin receptor ADRM1 OS=Homo sapiens GN=ADRM1 PE=1 SV=2	MULTI-MSMS		sh_4136_VT_061515_Expt_1_25mM	735.29	2	735.301	1468.59	50304.9	-4.9464	-0.0077856	-4.9541	735.3	743.316	36.866	NaN	0.49754	36.866	36.571	37.068	0		0	0	0	0.011353	1	10162	80.318	80.318
DKKDEEEDMSLD	12	2	0	Oxidation (M)	_DKKDEEEDM(ox)SLD_		DKKDEEEDM(1)SLD			DKKDEEEDM(84.17)SLD		0	1	0	sp|Q16186|ADRM1_HUMAN	sp|Q16186|ADRM1_HUMAN	sp|Q16186|ADRM1_HUMAN			>sp|Q16186|ADRM1_HUMAN Proteasomal ubiquitin receptor ADRM1 OS=Homo sapiens GN=ADRM1 PE=1 SV=2	MULTI-MSMS		sh_4136_VT_061515_Expt_1_25mM	735.3	2	735.301	1468.59	48753.4	-4.7817	0.32585	-4.4558	735.302	743.316	37.265	NaN	0.92019	37.265	36.751	37.671	0		0	0	0	0.0076764	1	10304	84.169	84.169
DKKEFLCR	8	2	1	Carbamidomethyl (C)	_DKKEFLC(ca)R_	DKKEFLC(1)R			DKKEFLC(115.71)R			1	0	0	sp|Q07954|LRP1_HUMAN	sp|Q07954|LRP1_HUMAN	sp|Q07954|LRP1_HUMAN			>sp|Q07954|LRP1_HUMAN Prolow-density lipoprotein receptor-related protein 1 OS=Homo sapiens GN=LRP1 PE=1 SV=2	ISO-MSMS	1	sh_4136_VT_061515_Expt_1_150mM	561.3	2	548.284	1094.55	NaN	NaN	-0.53902	NaN	NaN	NaN	44.67	NaN	0.38211	44.67	44.462	44.844	0		0	0	0	0.0012338	1	10211	115.71	98.547
DKLDGNELDLSLSDLNEVPVKELAALPK	28	3	0	Unmodified	_DKLDGNELDLSLSDLNEVPVKELAALPK_							0	0	0	sp|Q96AG4|LRC59_HUMAN	sp|Q96AG4|LRC59_HUMAN	sp|Q96AG4|LRC59_HUMAN			>sp|Q96AG4|LRC59_HUMAN Leucine-rich repeat-containing protein 59 OS=Homo sapiens GN=LRRC59 PE=1 SV=1	MULTI-MSMS		sh_4136_VT_061515_Expt_1_50mM	766.17	4	759.659	3034.61	48282.1	-2.8094	0.073687	-2.7357	759.91	765.92	92.261	NaN	0.71166	92.261	91.976	92.688	0		0	0	0	7.5322e-12	5	32188	137.64	137.64
DKLKSELVANNVTLPAGEQR	20	2	1	Unmodified	_DKLKSELVANNVTLPAGEQR_							0	0	0	sp|P42167|LAP2B_HUMAN;sp|P42166|LAP2A_HUMAN	sp|P42167|LAP2B_HUMAN	sp|P42167|LAP2B_HUMAN			>sp|P42167|LAP2B_HUMAN Lamina-associated polypeptide 2, isoforms beta/gamma OS=Homo sapiens GN=TMPO PE=1 SV=2;>sp|P42166|LAP2A_HUMAN Lamina-associated polypeptide 2, isoform alpha OS=Homo sapiens GN=TMPO PE=1 SV=2	MULTI-MSMS		sh_4136_VT_061515_Expt_1_100mM	728.4	3	728.066	2181.18	49393	-3.1479	-0.6214	-3.7693	728.4	736.744	62.909	NaN	0.5827	62.909	62.534	63.117	0		0	0	0	3.812e-07	4	17294	148.52	113.03
DKLKSELVANNVTLPAGEQR	20	2	1	Unmodified	_DKLKSELVANNVTLPAGEQR_							0	0	0	sp|P42167|LAP2B_HUMAN;sp|P42166|LAP2A_HUMAN	sp|P42167|LAP2B_HUMAN	sp|P42167|LAP2B_HUMAN			>sp|P42167|LAP2B_HUMAN Lamina-associated polypeptide 2, isoforms beta/gamma OS=Homo sapiens GN=TMPO PE=1 SV=2;>sp|P42166|LAP2A_HUMAN Lamina-associated polypeptide 2, isoform alpha OS=Homo sapiens GN=TMPO PE=1 SV=2	MULTI-MSMS		sh_4136_VT_061515_Expt_1_150mM	736.74	3	728.066	2181.18	49067.6	-3.0548	-0.53215	-3.5869	728.4	736.744	63.233	NaN	0.52836	63.233	62.999	63.528	3.8147e-06		0	0	0	1.2783e-21	2	16399	203.89	180.21
DKLKSELVANNVTLPAGEQR	20	2	1	Unmodified	_DKLKSELVANNVTLPAGEQR_							0	0	0	sp|P42167|LAP2B_HUMAN;sp|P42166|LAP2A_HUMAN	sp|P42167|LAP2B_HUMAN	sp|P42167|LAP2B_HUMAN			>sp|P42167|LAP2B_HUMAN Lamina-associated polypeptide 2, isoforms beta/gamma OS=Homo sapiens GN=TMPO PE=1 SV=2;>sp|P42166|LAP2A_HUMAN Lamina-associated polypeptide 2, isoform alpha OS=Homo sapiens GN=TMPO PE=1 SV=2	MULTI-MSMS		sh_4136_VT_061515_Expt_1_150mM	1091.59	2	1091.59	2181.18	40236.2	-3.0418	-0.7793	-3.8211	1091.59	1104.61	63.228	NaN	0.36921	63.228	63.048	63.418	0		0	0	0	7.0967e-35	4	16431	239.56	239.56
DKRFEELTNLIR	12	1	2	Unmodified	_DKRFEELTNLIR_							0	0	0	sp|Q99613|EIF3C_HUMAN	sp|Q99613|EIF3C_HUMAN	sp|Q99613|EIF3C_HUMAN			>sp|Q99613|EIF3C_HUMAN Eukaryotic translation initiation factor 3 subunit C OS=Homo sapiens GN=EIF3C PE=1 SV=1	MULTI-MSMS		sh_4136_VT_061515_Expt_1_75mM	521.3	3	511.951	1532.83	59602.4	-3.4073	0.29113	-3.1161	511.951	521.295	75.789	NaN	0.43771	75.789	75.5	75.938	0		0	0	0	0.0084863	1	24427	100.38	100.38
DKRFEELTNLIR	12	1	2	Unmodified	_DKRFEELTNLIR_							0	0	0	sp|Q99613|EIF3C_HUMAN	sp|Q99613|EIF3C_HUMAN	sp|Q99613|EIF3C_HUMAN			>sp|Q99613|EIF3C_HUMAN Eukaryotic translation initiation factor 3 subunit C OS=Homo sapiens GN=EIF3C PE=1 SV=1	MULTI-MSMS		sh_4136_VT_061515_Expt_1_100mM	521.29	3	511.951	1532.83	58395.7	-2.8312	-0.27551	-3.1067	511.951	521.294	76.671	NaN	0.41985	76.671	76.439	76.859	0		0	0	0	0.0010478	1	21995	158.3	158.3
DKRFEELTNLIR	12	1	2	Unmodified	_DKRFEELTNLIR_							0	0	0	sp|Q99613|EIF3C_HUMAN	sp|Q99613|EIF3C_HUMAN	sp|Q99613|EIF3C_HUMAN			>sp|Q99613|EIF3C_HUMAN Eukaryotic translation initiation factor 3 subunit C OS=Homo sapiens GN=EIF3C PE=1 SV=1	MULTI-MSMS		sh_4136_VT_061515_Expt_1_100mM	781.44	2	767.423	1532.83	47935.1	-2.7521	-0.55374	-3.3058	767.423	781.438	76.678	NaN	0.31386	76.678	76.493	76.806	0		0	0	0	0.019563	1	22021	90.731	90.731
DKRFEELTNLIR	12	1	2	Unmodified	_DKRFEELTNLIR_							0	0	0	sp|Q99613|EIF3C_HUMAN	sp|Q99613|EIF3C_HUMAN	sp|Q99613|EIF3C_HUMAN			>sp|Q99613|EIF3C_HUMAN Eukaryotic translation initiation factor 3 subunit C OS=Homo sapiens GN=EIF3C PE=1 SV=1	MULTI-MSMS		sh_4136_VT_061515_Expt_1_150mM	521.29	3	511.951	1532.83	58186.7	-3.124	-0.40089	-3.5249	511.951	521.294	76.986	NaN	0.36507	76.986	76.765	77.13	0		0	0	0	0.0068449	1	20923	107.18	107.18
DKTGKLSIPEGK	12	3	0	Phospho (STY)	_DKTGKLS(ph)IPEGK_			DKT(0.185)GKLS(0.815)IPEGK			DKT(-6.44)GKLS(6.44)IPEGK	0	0	1	sp|P43405|KSYK_HUMAN	sp|P43405|KSYK_HUMAN	sp|P43405|KSYK_HUMAN			>sp|P43405|KSYK_HUMAN Tyrosine-protein kinase SYK OS=Homo sapiens GN=SYK PE=1 SV=1	MULTI-SECPEP		sh_4136_VT_061515_Expt_1_100mM	676.84	2	676.845	1351.67	49619.3	-3.7641	-1.3373	-5.1014	676.844	688.865	39.53	NaN	0.66507	39.53	39.266	39.931	-3.8147e-06		0	0	0	0.032041	1	9040	71.085	71.085
DKTVGDFLKQQLQK	14	3	0	Phospho (STY)	_DKT(ph)VGDFLKQQLQK_			DKT(1)VGDFLKQQLQK			DKT(84.17)VGDFLKQQLQK	0	0	1	sp|Q9Y6K5|OAS3_HUMAN	sp|Q9Y6K5|OAS3_HUMAN	sp|Q9Y6K5|OAS3_HUMAN			>sp|Q9Y6K5|OAS3_HUMAN 2-5-oligoadenylate synthase 3 OS=Homo sapiens GN=OAS3 PE=1 SV=3	MULTI-MSMS		sh_4136_VT_061515_Expt_1_75mM	576.63	3	576.629	1726.87	53200	-4.0948	0.73096	-3.3638	576.63	584.644	47.731	NaN	0.73376	47.731	47.413	48.147	-3.8147e-06		0	0	0	0.029853	1	13869	84.169	43.691
DKVAHHEGLIR	11	1	1	Unmodified	_DKVAHHEGLIR_							0	0	0	sp|Q9UH65|SWP70_HUMAN	sp|Q9UH65|SWP70_HUMAN	sp|Q9UH65|SWP70_HUMAN			>sp|Q9UH65|SWP70_HUMAN Switch-associated protein 70 OS=Homo sapiens GN=SWAP70 PE=1 SV=1	MULTI-MSMS		sh_4136_VT_061515_Expt_1_1M	431.58	3	425.57	1273.69	64982.7	-3.3133	0.45489	-2.8584	425.571	431.578	35.968	NaN	0.37962	35.968	35.788	36.168	0		0	0	0	0.0092361	1	4677	94.363	68.662
DKVAHHEGLIR	11	1	1	Unmodified	_DKVAHHEGLIR_							0	0	0	sp|Q9UH65|SWP70_HUMAN	sp|Q9UH65|SWP70_HUMAN	sp|Q9UH65|SWP70_HUMAN			>sp|Q9UH65|SWP70_HUMAN Switch-associated protein 70 OS=Homo sapiens GN=SWAP70 PE=1 SV=1	MULTI-MSMS		sh_4136_VT_061515_Expt_1_750mM	637.85	2	637.852	1273.69	51776.1	-3.0058	-0.12177	-3.1276	637.852	646.863	51.712	NaN	1.0589	51.712	51.075	52.134	0		0	0	0	0.0013234	3	10932	173.72	106.34
DKYGKDATNVGDEGGFAPNILENSEALELVK	31	3	0	Unmodified	_DKYGKDATNVGDEGGFAPNILENSEALELVK_							0	0	0	sp|P09104|ENOG_HUMAN	sp|P09104|ENOG_HUMAN	sp|P09104|ENOG_HUMAN			>sp|P09104|ENOG_HUMAN Gamma-enolase OS=Homo sapiens GN=ENO2 PE=1 SV=3	MULTI-MSMS		sh_4136_VT_061515_Expt_1_50mM	824.66	4	824.16	3292.61	45211.4	-2.8686	-0.25787	-3.1264	824.662	830.671	83.402	NaN	0.53608	83.402	83.135	83.671	0		0	0	0	0.0016533	1	28595	72.082	72.082
DLAGSIIGK	9	1	0	Unmodified	_DLAGSIIGK_							0	0	0	sp|P61978|HNRPK_HUMAN	sp|P61978|HNRPK_HUMAN	sp|P61978|HNRPK_HUMAN			>sp|P61978|HNRPK_HUMAN Heterogeneous nuclear ribonucleoprotein K OS=Homo sapiens GN=HNRNPK PE=1 SV=1	MSMS	1	sh_4136_VT_061515_Expt_1_50mM	441.26	2	437.256	872.497	NaN	NaN	NaN	NaN	NaN	NaN	58.075	NaN	1	58.075	57.575	58.575	3.8147e-06		0	0	0	0.000292	1	18214	115.71	70.633
DLAGSIIGKGGQR	13	1	1	Unmodified	_DLAGSIIGKGGQR_							0	0	0	sp|P61978|HNRPK_HUMAN	sp|P61978|HNRPK_HUMAN	sp|P61978|HNRPK_HUMAN			>sp|P61978|HNRPK_HUMAN Heterogeneous nuclear ribonucleoprotein K OS=Homo sapiens GN=HNRNPK PE=1 SV=1	MULTI-MSMS		sh_4136_VT_061515_Expt_1_250mM	636.36	2	636.357	1270.7	49631.9	-3.4455	-0.9616	-4.4071	636.356	645.368	60.019	NaN	0.34013	60.019	59.839	60.179	-3.8147e-06		0	0	0	0.0026678	2	13454	114.82	90.745
DLDRIAGQVAAANKK	15	2	1	Unmodified	_DLDRIAGQVAAANKK_							0	0	0	sp|P39019|RS19_HUMAN	sp|P39019|RS19_HUMAN	sp|P39019|RS19_HUMAN			>sp|P39019|RS19_HUMAN 40S ribosomal protein S19 OS=Homo sapiens GN=RPS19 PE=1 SV=2	MULTI-MSMS		sh_4136_VT_061515_Expt_1_150mM	523.96	3	523.962	1568.86	59077.3	-3.5272	-0.016612	-3.5438	523.962	532.64	58.356	NaN	0.66521	58.356	58.027	58.693	0		0	0	0	0.0036484	2	14822	109.84	109.84
DLDRIAGQVAAANKK	15	2	1	Unmodified	_DLDRIAGQVAAANKK_							0	0	0	sp|P39019|RS19_HUMAN	sp|P39019|RS19_HUMAN	sp|P39019|RS19_HUMAN			>sp|P39019|RS19_HUMAN 40S ribosomal protein S19 OS=Homo sapiens GN=RPS19 PE=1 SV=2	MULTI-MSMS		sh_4136_VT_061515_Expt_1_200mM	532.64	3	523.962	1568.86	59039.5	-4.2267	0.4234	-3.8033	523.962	532.641	64.374	NaN	0.60892	64.374	64.103	64.712	0		0	0	0	0.0026902	2	16748	113.25	96.587
DLDRIAGQVAAANKK	15	2	1	Unmodified	_DLDRIAGQVAAANKK_							0	0	0	sp|P39019|RS19_HUMAN	sp|P39019|RS19_HUMAN	sp|P39019|RS19_HUMAN			>sp|P39019|RS19_HUMAN 40S ribosomal protein S19 OS=Homo sapiens GN=RPS19 PE=1 SV=2	MULTI-MSMS		sh_4136_VT_061515_Expt_1_250mM	532.98	3	523.962	1568.86	58363.2	-4.277	0.040666	-4.2363	524.296	532.641	58.293	NaN	0.42425	58.293	58.049	58.473	3.8147e-06		0	0	0	0.02519	1	12928	82.908	65.689
DLEGLSQR	8	0	1	Unmodified	_DLEGLSQR_							0	0	0	sp|P35579|MYH9_HUMAN	sp|P35579|MYH9_HUMAN	sp|P35579|MYH9_HUMAN			>sp|P35579|MYH9_HUMAN Myosin-9 OS=Homo sapiens GN=MYH9 PE=1 SV=4	MULTI-MSMS		sh_4136_VT_061515_Expt_1_25mM	459.24	2	459.238	916.461	62395.9	-4.094	-0.86704	-4.961	459.238	464.242	49.545	NaN	0.53838	49.545	49.343	49.882	0		0	0	0	0.0010048	1	15304	154.49	65.347
DLEPRDPLHGSESR	14	0	2	Phospho (STY)	_DLEPRDPLHGS(ph)ESR_			DLEPRDPLHGS(0.996)ES(0.004)R			DLEPRDPLHGS(23.76)ES(-23.76)R	0	0	1	REV__sp|A1A5B4|ANO9_HUMAN	REV__sp|A1A5B4|ANO9_HUMAN	REV__sp|A1A5B4|ANO9_HUMAN			>sp|A1A5B4|ANO9_HUMAN Anoctamin-9 OS=Homo sapiens GN=ANO9 PE=2 SV=2	MULTI-MSMS		sh_4136_VT_061515_Expt_1_750mM	854.38	2	844.375	1686.74	44559.9	-3.3669	-0.21196	-3.5788	844.375	854.384	49.585	NaN	0.54473	49.585	49.271	49.815	3.8147e-06		0	0	0	0.024572	1	10349	73.833	73.833
DLFPYEESKEK	11	2	0	Unmodified	_DLFPYEESKEK_							0	0	0	sp|P51858|HDGF_HUMAN	sp|P51858|HDGF_HUMAN	sp|P51858|HDGF_HUMAN			>sp|P51858|HDGF_HUMAN Hepatoma-derived growth factor OS=Homo sapiens GN=HDGF PE=1 SV=1	MULTI-MSMS		sh_4136_VT_061515_Expt_1_50mM	701.35	2	692.835	1383.66	49030.2	-2.9559	-0.27953	-3.2354	692.834	700.849	54.843	NaN	0.45291	54.843	54.598	55.051	0		0	0	0	0.01477	1	16867	85.813	85.813
DLGEELEALKTELEDTLDSTAAQQELR	27	1	1	Unmodified	_DLGEELEALKTELEDTLDSTAAQQELR_							0	0	0	sp|P35579|MYH9_HUMAN	sp|P35579|MYH9_HUMAN	sp|P35579|MYH9_HUMAN			>sp|P35579|MYH9_HUMAN Myosin-9 OS=Homo sapiens GN=MYH9 PE=1 SV=4	MULTI-MSMS		sh_4136_VT_061515_Expt_1_50mM	1007.17	3	1006.5	3016.47	39223.9	-3.6714	0.07209	-3.5993	1007.5	1013.18	106.94	NaN	0.52155	106.94	106.7	107.22	-7.6294e-06		0	0	0	0.001762	1	38068	85.777	85.777
DLGEELEALKTELEDTLDSTAAQQELR	27	1	1	Unmodified	_DLGEELEALKTELEDTLDSTAAQQELR_							0	0	0	sp|P35579|MYH9_HUMAN	sp|P35579|MYH9_HUMAN	sp|P35579|MYH9_HUMAN			>sp|P35579|MYH9_HUMAN Myosin-9 OS=Homo sapiens GN=MYH9 PE=1 SV=4	MULTI-MSMS		sh_4136_VT_061515_Expt_1_50mM	1007.16	3	1006.5	3016.47	42357.7	-3.8086	0.015741	-3.7928	1006.83	1012.84	111.01	NaN	0.60904	111.01	110.71	111.32	0		0	0	0	5.165e-08	4	39582	131.56	101.66
DLGEELEALKTELEDTLDSTAAQQELR	27	1	1	Unmodified	_DLGEELEALKTELEDTLDSTAAQQELR_							0	0	0	sp|P35579|MYH9_HUMAN	sp|P35579|MYH9_HUMAN	sp|P35579|MYH9_HUMAN			>sp|P35579|MYH9_HUMAN Myosin-9 OS=Homo sapiens GN=MYH9 PE=1 SV=4	MULTI-MSMS		sh_4136_VT_061515_Expt_1_50mM	755.38	4	755.125	3016.47	47629.1	-3.5596	-0.26921	-3.8288	755.376	760.132	111	NaN	0.6505	111	110.75	111.4	0		0	0	0	6.7782e-08	2	39598	130.49	130.49
DLGEELEALKTELEDTLDSTAAQQELR	27	1	1	Unmodified	_DLGEELEALKTELEDTLDSTAAQQELR_							0	0	0	sp|P35579|MYH9_HUMAN	sp|P35579|MYH9_HUMAN	sp|P35579|MYH9_HUMAN			>sp|P35579|MYH9_HUMAN Myosin-9 OS=Homo sapiens GN=MYH9 PE=1 SV=4	MULTI-MSMS		sh_4136_VT_061515_Expt_1_50mM	1510.24	2	1509.24	3016.47	32749.1	-4.1525	0.23272	-3.9197	1509.75	1518.76	111	NaN	0.43461	111	110.8	111.23	0		0	0	0	9.1087e-37	5	39691	206.94	206.94
DLGEELEALKTELEDTLDSTAAQQELR	27	1	1	Unmodified	_DLGEELEALKTELEDTLDSTAAQQELR_							0	0	0	sp|P35579|MYH9_HUMAN	sp|P35579|MYH9_HUMAN	sp|P35579|MYH9_HUMAN			>sp|P35579|MYH9_HUMAN Myosin-9 OS=Homo sapiens GN=MYH9 PE=1 SV=4	MULTI-MSMS		sh_4136_VT_061515_Expt_1_75mM	1013.17	3	1006.5	3016.47	37963.3	-3.3906	-0.52594	-3.9166	1006.83	1013.17	108.88	NaN	0.85358	108.88	108.39	109.25	0		0	0	0	0.030621	1	36365	61.602	61.602
DLGEELEALKTELEDTLDSTAAQQELR	27	1	1	Unmodified	_DLGEELEALKTELEDTLDSTAAQQELR_							0	0	0	sp|P35579|MYH9_HUMAN	sp|P35579|MYH9_HUMAN	sp|P35579|MYH9_HUMAN			>sp|P35579|MYH9_HUMAN Myosin-9 OS=Homo sapiens GN=MYH9 PE=1 SV=4	MULTI-MSMS		sh_4136_VT_061515_Expt_1_75mM	1006.83	3	1006.5	3016.47	40947.2	-3.4034	-0.11898	-3.5224	1006.83	1012.84	111.46	NaN	0.67744	111.46	111.18	111.86	0		0	0	0	3.8145e-12	5	37254	144.95	144.95
DLGEELEALKTELEDTLDSTAAQQELR	27	1	1	Unmodified	_DLGEELEALKTELEDTLDSTAAQQELR_							0	0	0	sp|P35579|MYH9_HUMAN	sp|P35579|MYH9_HUMAN	sp|P35579|MYH9_HUMAN			>sp|P35579|MYH9_HUMAN Myosin-9 OS=Homo sapiens GN=MYH9 PE=1 SV=4	MULTI-MSMS		sh_4136_VT_061515_Expt_1_200mM	1012.84	3	1006.5	3016.47	41200.6	-2.7275	-0.96022	-3.6877	1006.83	1012.84	111.68	NaN	0.33781	111.68	111.5	111.84	7.6294e-06		0	0	0	0.00098764	2	31190	92.886	92.886
DLLHPSLEEEKKK	13	3	0	Unmodified	_DLLHPSLEEEKKK_							0	0	0	sp|Q71UM5|RS27L_HUMAN	sp|Q71UM5|RS27L_HUMAN	sp|Q71UM5|RS27L_HUMAN			>sp|Q71UM5|RS27L_HUMAN 40S ribosomal protein S27-like OS=Homo sapiens GN=RPS27L PE=1 SV=3	MULTI-MSMS		sh_4136_VT_061515_Expt_1_100mM	522.62	3	522.623	1564.85	55323.3	-3.6941	-0.099473	-3.7935	522.622	530.637	56.287	NaN	0.45821	56.287	55.994	56.452	0		0	0	0	0.0082238	1	14921	101.71	64.568
DLLHPSLEEEKKK	13	3	0	Unmodified	_DLLHPSLEEEKKK_							0	0	0	sp|Q71UM5|RS27L_HUMAN	sp|Q71UM5|RS27L_HUMAN	sp|Q71UM5|RS27L_HUMAN			>sp|Q71UM5|RS27L_HUMAN 40S ribosomal protein S27-like OS=Homo sapiens GN=RPS27L PE=1 SV=3	MULTI-SECPEP		sh_4136_VT_061515_Expt_1_100mM	796.32	2	783.43	1564.85	46466.8	-3.5633	0.015313	-3.548	783.43	795.452	56.293	NaN	0.41319	56.293	56.039	56.452	3.8147e-06		0	0	0	0.00037748	1	14937	112.5	112.5
DLLHPSLEEEKKK	13	3	0	Unmodified	_DLLHPSLEEEKKK_							0	0	0	sp|Q71UM5|RS27L_HUMAN	sp|Q71UM5|RS27L_HUMAN	sp|Q71UM5|RS27L_HUMAN			>sp|Q71UM5|RS27L_HUMAN 40S ribosomal protein S27-like OS=Homo sapiens GN=RPS27L PE=1 SV=3	MULTI-MSMS		sh_4136_VT_061515_Expt_1_150mM	795.45	2	783.43	1564.85	46962.1	-3.5868	0.1675	-3.4193	783.431	795.452	56.727	NaN	0.51516	56.727	56.481	56.996	0		0	0	0	0.00027749	2	14238	148.96	148.96
DLLHPSLEEEKKK	13	3	0	Unmodified	_DLLHPSLEEEKKK_							0	0	0	sp|Q71UM5|RS27L_HUMAN	sp|Q71UM5|RS27L_HUMAN	sp|Q71UM5|RS27L_HUMAN			>sp|Q71UM5|RS27L_HUMAN 40S ribosomal protein S27-like OS=Homo sapiens GN=RPS27L PE=1 SV=3	MULTI-MSMS		sh_4136_VT_061515_Expt_1_150mM	522.62	3	522.623	1564.85	57841.9	-3.6142	0.38615	-3.228	522.623	530.637	56.729	NaN	0.51608	56.729	56.428	56.944	0		0	0	0	0.0019688	2	14249	128.28	86.882
DLLHPSPEEEKRK	13	2	1	Unmodified	_DLLHPSPEEEKRK_							0	0	0	sp|P42677|RS27_HUMAN	sp|P42677|RS27_HUMAN	sp|P42677|RS27_HUMAN			>sp|P42677|RS27_HUMAN 40S ribosomal protein S27 OS=Homo sapiens GN=RPS27 PE=1 SV=3	MULTI-MSMS		sh_4136_VT_061515_Expt_1_200mM	526.61	3	526.614	1576.82	58137	-4.1988	0.61091	-3.5879	526.615	535.628	67.001	NaN	0.81817	67.001	66.534	67.353	0		0	0	0	0.0060561	1	17638	108.56	108.56
DLLHPSPEEEKRK	13	2	1	Unmodified	_DLLHPSPEEEKRK_							0	0	0	sp|P42677|RS27_HUMAN	sp|P42677|RS27_HUMAN	sp|P42677|RS27_HUMAN			>sp|P42677|RS27_HUMAN 40S ribosomal protein S27 OS=Homo sapiens GN=RPS27 PE=1 SV=3	MULTI-MSMS		sh_4136_VT_061515_Expt_1_250mM	789.42	2	789.418	1576.82	47509.3	-3.7374	-0.32134	-4.0587	789.418	802.436	50.237	NaN	0.63465	50.237	49.881	50.515	0		0	0	0	0.0064984	1	10300	107.17	107.17
DLLHPSPEEEKRK	13	2	1	Unmodified	_DLLHPSPEEEKRK_							0	0	0	sp|P42677|RS27_HUMAN	sp|P42677|RS27_HUMAN	sp|P42677|RS27_HUMAN			>sp|P42677|RS27_HUMAN 40S ribosomal protein S27 OS=Homo sapiens GN=RPS27 PE=1 SV=3	MULTI-MSMS		sh_4136_VT_061515_Expt_1_250mM	526.61	3	526.614	1576.82	57568.3	-4.1394	-0.17828	-4.3176	526.614	535.293	50.235	NaN	0.58312	50.235	49.881	50.464	0		0	0	0	0.025079	1	10315	88.338	67.753
DLLHPSPEEEKRK	13	2	1	Unmodified	_DLLHPSPEEEKRK_							0	0	0	sp|P42677|RS27_HUMAN	sp|P42677|RS27_HUMAN	sp|P42677|RS27_HUMAN			>sp|P42677|RS27_HUMAN 40S ribosomal protein S27 OS=Homo sapiens GN=RPS27 PE=1 SV=3	MULTI-MSMS		sh_4136_VT_061515_Expt_1_300mM	802.43	2	789.418	1576.82	48057.3	-2.963	-1.425	-4.388	789.417	802.435	51.07	NaN	0.5134	51.07	50.754	51.267	0		0	0	0	0.023946	2	11211	89.189	89.189
DLLHPSPEEEKRK	13	2	1	Unmodified	_DLLHPSPEEEKRK_							0	0	0	sp|P42677|RS27_HUMAN	sp|P42677|RS27_HUMAN	sp|P42677|RS27_HUMAN			>sp|P42677|RS27_HUMAN 40S ribosomal protein S27 OS=Homo sapiens GN=RPS27 PE=1 SV=3	MULTI-SECPEP		sh_4136_VT_061515_Expt_1_300mM	527.28	3	526.614	1576.82	59685.1	-3.0265	-1.5219	-4.5484	526.614	535.292	51.095	NaN	0.5601	51.095	50.812	51.372	0		0	0	0	0.023281	1	11214	73.435	73.435
DLQGRDEQSEEK	12	1	1	Unmodified	_DLQGRDEQSEEK_							0	0	0	sp|P35579|MYH9_HUMAN	sp|P35579|MYH9_HUMAN	sp|P35579|MYH9_HUMAN			>sp|P35579|MYH9_HUMAN Myosin-9 OS=Homo sapiens GN=MYH9 PE=1 SV=4	MULTI-MSMS		sh_4136_VT_061515_Expt_1_25mM	726.34	2	717.329	1432.64	49644.9	-4.5907	0.092451	-4.4983	717.329	726.34	33.385	NaN	0.6782	33.385	33.105	33.783	0		0	0	0	0.0042385	2	8905	109.15	109.15
DLQGRDEQSEEK	12	1	1	Unmodified	_DLQGRDEQSEEK_							0	0	0	sp|P35579|MYH9_HUMAN	sp|P35579|MYH9_HUMAN	sp|P35579|MYH9_HUMAN			>sp|P35579|MYH9_HUMAN Myosin-9 OS=Homo sapiens GN=MYH9 PE=1 SV=4	MULTI-MSMS		sh_4136_VT_061515_Expt_1_50mM	726.34	2	717.329	1432.64	49475.2	-2.6554	-1.4856	-4.141	717.328	726.339	31.986	NaN	0.40704	31.986	31.75	32.157	0		0	0	0	0.016687	1	7885	85.554	85.554
DLRASPKPTSK	11	2	1	Phospho (STY)	_DLRAS(ph)PKPTSK_			DLRAS(0.996)PKPT(0.004)SK			DLRAS(23.65)PKPT(-23.65)S(-39.02)K	0	0	1	sp|O43166|SI1L1_HUMAN	sp|O43166|SI1L1_HUMAN	sp|O43166|SI1L1_HUMAN			>sp|O43166|SI1L1_HUMAN Signal-induced proliferation-associated 1-like protein 1 OS=Homo sapiens GN=SIPA1L1 PE=1 SV=4	MULTI-MSMS		sh_4136_VT_061515_Expt_1_100mM	653.34	2	640.324	1278.63	51841.2	-3.3607	-0.63721	-3.9979	640.324	653.342	36.2	NaN	0.66838	36.2	35.861	36.529	0		0	0	0	0.0038124	3	8039	120.92	120.92
DLRASPKPTSK	11	2	1	Phospho (STY)	_DLRAS(ph)PKPTSK_			DLRAS(1)PKPTSK			DLRAS(43.02)PKPT(-43.02)S(-62.87)K	0	0	1	sp|O43166|SI1L1_HUMAN	sp|O43166|SI1L1_HUMAN	sp|O43166|SI1L1_HUMAN			>sp|O43166|SI1L1_HUMAN Signal-induced proliferation-associated 1-like protein 1 OS=Homo sapiens GN=SIPA1L1 PE=1 SV=4	MULTI-MSMS		sh_4136_VT_061515_Expt_1_100mM	435.9	3	427.218	1278.63	63250.9	-2.7009	-0.94007	-3.641	427.218	435.897	36.199	NaN	0.677	36.199	35.798	36.475	0		0	0	0	0.0082527	1	8052	96.059	96.059
DLRASPKPTSK	11	2	1	Phospho (STY)	_DLRAS(ph)PKPTSK_			DLRAS(1)PKPTSK			DLRAS(37.65)PKPT(-37.65)S(-57.96)K	0	0	1	sp|O43166|SI1L1_HUMAN	sp|O43166|SI1L1_HUMAN	sp|O43166|SI1L1_HUMAN			>sp|O43166|SI1L1_HUMAN Signal-induced proliferation-associated 1-like protein 1 OS=Homo sapiens GN=SIPA1L1 PE=1 SV=4	MULTI-MSMS		sh_4136_VT_061515_Expt_1_150mM	640.32	2	640.324	1278.63	51368.9	-3.0115	-0.33402	-3.3455	640.324	653.342	36.56	NaN	0.62396	36.56	36.267	36.891	0		0	0	0	0.014235	1	7827	86.944	86.944
DLSEELEALKTELEDTLDTTAAQQELR	27	1	1	Unmodified	_DLSEELEALKTELEDTLDTTAAQQELR_							0	0	0	sp|P35580|MYH10_HUMAN	sp|P35580|MYH10_HUMAN	sp|P35580|MYH10_HUMAN			>sp|P35580|MYH10_HUMAN Myosin-10 OS=Homo sapiens GN=MYH10 PE=1 SV=3	MULTI-MSMS		sh_4136_VT_061515_Expt_1_50mM	1021.18	3	1021.17	3060.5	41319.8	-3.892	0.34715	-3.5448	1021.51	1027.85	110.56	NaN	0.5124	110.56	110.28	110.8	0		0	0	0	6.0208e-18	4	39425	158.78	158.78
DLSEELEALKTELEDTLDTTAAQQELR	27	1	1	Phospho (STY)	_DLSEELEALKT(ph)ELEDTLDTTAAQQELR_			DLS(0.175)EELEALKT(0.799)ELEDT(0.026)LDTTAAQQELR			DLS(-6.59)EELEALKT(6.59)ELEDT(-14.82)LDT(-47.79)T(-55.37)AAQQELR	0	0	1	sp|P35580|MYH10_HUMAN	sp|P35580|MYH10_HUMAN	sp|P35580|MYH10_HUMAN			>sp|P35580|MYH10_HUMAN Myosin-10 OS=Homo sapiens GN=MYH10 PE=1 SV=3	MULTI-MSMS		sh_4136_VT_061515_Expt_1_50mM	1054.5	3	1047.83	3140.47	42149.3	-4.1212	-0.020531	-4.1418	1048.16	1054.51	111.58	NaN	0.39386	111.58	111.36	111.75	-7.6294e-06		0	0	0	2.4738e-07	5	39856	120.32	120.32
DLSLEEIQK	9	1	0	Unmodified	_DLSLEEIQK_							0	0	0	sp|P16949|STMN1_HUMAN;sp|Q93045|STMN2_HUMAN	sp|P16949|STMN1_HUMAN;sp|Q93045|STMN2_HUMAN	sp|P16949|STMN1_HUMAN			>sp|P16949|STMN1_HUMAN Stathmin OS=Homo sapiens GN=STMN1 PE=1 SV=3;>sp|Q93045|STMN2_HUMAN Stathmin-2 OS=Homo sapiens GN=STMN2 PE=1 SV=3	MULTI-MSMS		sh_4136_VT_061515_Expt_1_50mM	537.79	2	537.788	1073.56	58124.2	-3.1048	0.48774	-2.6171	537.788	541.795	58.404	NaN	0.3536	58.404	58.187	58.541	0		0	0	0	0.0061431	2	18321	179.37	125.62
DLSLEEIQK	9	1	0	Unmodified	_DLSLEEIQK_							0	0	0	sp|P16949|STMN1_HUMAN;sp|Q93045|STMN2_HUMAN	sp|P16949|STMN1_HUMAN;sp|Q93045|STMN2_HUMAN	sp|P16949|STMN1_HUMAN			>sp|P16949|STMN1_HUMAN Stathmin OS=Homo sapiens GN=STMN1 PE=1 SV=3;>sp|Q93045|STMN2_HUMAN Stathmin-2 OS=Homo sapiens GN=STMN2 PE=1 SV=3	ISO-MSMS	0	sh_4136_VT_061515_Expt_1_50mM	1074.56	1	1074.57	1073.56	NaN	NaN	0.68877	NaN	NaN	NaN	58.407	NaN	0.27097	58.407	58.27	58.541	-3.8147e-06		0	0	0	0.014438	1	18347	111.95	33.516
DLSLEEIQKKLEAAEER	17	2	1	Unmodified	_DLSLEEIQKKLEAAEER_							0	0	0	sp|P16949|STMN1_HUMAN;sp|Q93045|STMN2_HUMAN	sp|P16949|STMN1_HUMAN;sp|Q93045|STMN2_HUMAN	sp|P16949|STMN1_HUMAN			>sp|P16949|STMN1_HUMAN Stathmin OS=Homo sapiens GN=STMN1 PE=1 SV=3;>sp|Q93045|STMN2_HUMAN Stathmin-2 OS=Homo sapiens GN=STMN2 PE=1 SV=3	MULTI-MSMS		sh_4136_VT_061515_Expt_1_50mM	668.02	3	667.688	2000.04	52447	-2.0029	-0.65652	-2.6594	667.688	676.366	77.969	NaN	0.61098	77.969	77.641	78.252	0		0	0	0	5.8717e-07	4	26333	153.94	131.11
DLSLEEIQKKLEAAEER	17	2	1	Unmodified	_DLSLEEIQKKLEAAEER_							0	0	0	sp|P16949|STMN1_HUMAN;sp|Q93045|STMN2_HUMAN	sp|P16949|STMN1_HUMAN;sp|Q93045|STMN2_HUMAN	sp|P16949|STMN1_HUMAN			>sp|P16949|STMN1_HUMAN Stathmin OS=Homo sapiens GN=STMN1 PE=1 SV=3;>sp|Q93045|STMN2_HUMAN Stathmin-2 OS=Homo sapiens GN=STMN2 PE=1 SV=3	ISO-MSMS	0	sh_4136_VT_061515_Expt_1_50mM	1001.53	2	1001.03	2000.04	NaN	NaN	1.2503	NaN	NaN	NaN	78.011	NaN	0.494	78.011	77.758	78.252	0		0	0	0	2.7996e-06	1	26338	117.26	80.442
DLSPTLIDNSAAK	13	1	0	Phospho (STY)	_DLS(ph)PTLIDNSAAK_			DLS(1)PTLIDNSAAK			DLS(39.08)PT(-39.08)LIDNS(-62.47)AAK	0	0	1	sp|Q9P2B4|CT2NL_HUMAN	sp|Q9P2B4|CT2NL_HUMAN	sp|Q9P2B4|CT2NL_HUMAN			>sp|Q9P2B4|CT2NL_HUMAN CTTNBP2 N-terminal-like protein OS=Homo sapiens GN=CTTNBP2NL PE=1 SV=2	MULTI-MSMS		sh_4136_VT_061515_Expt_1_50mM	717.34	2	712.837	1423.66	47934.1	-3.0813	0.24512	-2.8361	713.339	716.845	63.279	NaN	0.53699	63.279	63.057	63.594	0		0	0	0	0.021432	1	20379	88.427	60.221
DLTCGYGWSVVGVR	14	0	1	Carbamidomethyl (C),2 Phospho (STY)	_DLT(ph)C(ca)GYGWS(ph)VVGVR_	DLTC(1)GYGWSVVGVR		DLT(0.724)CGY(0.541)GWS(0.735)VVGVR	DLTC(75.68)GYGWSVVGVR		DLT(2.22)CGY(-2.22)GWS(2.39)VVGVR	1	0	2	REV__sp|A6NIE9|PRS29_HUMAN	REV__sp|A6NIE9|PRS29_HUMAN	REV__sp|A6NIE9|PRS29_HUMAN			>sp|A6NIE9|PRS29_HUMAN Putative serine protease 29 OS=Homo sapiens GN=PRSS29P PE=5 SV=3	ISO-MSMS	0	sh_4136_VT_061515_Expt_1_25mM	865.35	2	864.846	1727.68	NaN	NaN	-0.78803	NaN	NaN	NaN	62.597	NaN	0.47506	62.597	62.321	62.796	3.8147e-06		0	0	0	0.032658	1	20729	75.682	13.395
DLVQPDKPASPK	12	2	0	Phospho (STY)	_DLVQPDKPAS(ph)PK_			DLVQPDKPAS(1)PK			DLVQPDKPAS(116.96)PK	0	0	1	sp|Q6PJT7|ZC3HE_HUMAN	sp|Q6PJT7|ZC3HE_HUMAN	sp|Q6PJT7|ZC3HE_HUMAN			>sp|Q6PJT7|ZC3HE_HUMAN Zinc finger CCCH domain-containing protein 14 OS=Homo sapiens GN=ZC3H14 PE=1 SV=1	MSMS	0	sh_4136_VT_061515_Expt_1_25mM	687.84	2	687.837	1373.66	NaN	NaN	NaN	NaN	NaN	NaN	44.92	NaN	1	44.92	44.42	45.42	0		0	0	0	0.0024854	1	13410	116.96	62.353
DLYLISQMDSDQFIPIWTVANMEEIKK	27	2	0	2 Oxidation (M),2 Phospho (STY)	_DLYLIS(ph)QM(ox)DS(ph)DQFIPIWTVANM(ox)EEIKK_		DLYLISQM(1)DSDQFIPIWTVANM(1)EEIKK	DLY(0.571)LIS(0.599)QMDS(0.787)DQFIPIWT(0.043)VANMEEIKK		DLYLISQM(22.26)DSDQFIPIWTVANM(22.26)EEIKK	DLY(-0.31)LIS(0.31)QMDS(3.56)DQFIPIWT(-13.52)VANMEEIKK	0	2	2	sp|Q71RC2|LARP4_HUMAN	sp|Q71RC2|LARP4_HUMAN	sp|Q71RC2|LARP4_HUMAN			>sp|Q71RC2|LARP4_HUMAN La-related protein 4 OS=Homo sapiens GN=LARP4 PE=1 SV=3	MULTI-MSMS		sh_4136_VT_061515_Expt_1_300mM	1146.52	3	1140.51	3418.52	39163.5	-5.1261	-0.061683	-5.1877	1140.85	1146.52	81.769	NaN	1.5577	81.769	80.906	82.464	0		0	0	0	0.028605	1	20516	22.257	22.257
DMAQSIYRPSK	11	1	1	Oxidation (M)	_DM(ox)AQSIYRPSK_		DM(1)AQSIYRPSK			DM(67.52)AQSIYRPSK		0	1	0	sp|Q13573|SNW1_HUMAN	sp|Q13573|SNW1_HUMAN	sp|Q13573|SNW1_HUMAN			>sp|Q13573|SNW1_HUMAN SNW domain-containing protein 1 OS=Homo sapiens GN=SNW1 PE=1 SV=1	MULTI-MSMS		sh_4136_VT_061515_Expt_1_100mM	656.32	2	656.322	1310.63	50653.2	-3.9521	0.1857	-3.7664	656.322	665.333	43.421	NaN	0.71607	43.421	43.037	43.753	0		0	0	0	0.017155	1	10383	67.519	67.519
DMDELKK	7	2	0	Oxidation (M)	_DM(ox)DELKK_		DM(1)DELKK			DM(104.45)DELKK		0	1	0	sp|P05023|AT1A1_HUMAN	sp|P05023|AT1A1_HUMAN	sp|P05023|AT1A1_HUMAN			>sp|P05023|AT1A1_HUMAN Sodium/potassium-transporting ATPase subunit alpha-1 OS=Homo sapiens GN=ATP1A1 PE=1 SV=1	MULTI-MSMS		sh_4136_VT_061515_Expt_1_25mM	455.73	2	447.715	893.416	62404.3	-4.0503	0.49778	-3.5525	447.716	455.73	30.364	NaN	0.52492	30.364	30.118	30.643	0		0	0	0	0.026723	2	7907	104.45	97.068
DMLLECFININYIK	14	1	0	Oxidation (M),Phospho (STY)	_DM(ox)LLECFININY(ph)IK_		DM(1)LLECFININYIK	DMLLECFININY(1)IK		DM(54.34)LLECFININYIK	DMLLECFININY(54.34)IK	0	1	1	sp|Q86XI2|CNDG2_HUMAN	sp|Q86XI2|CNDG2_HUMAN	sp|Q86XI2|CNDG2_HUMAN			>sp|Q86XI2|CNDG2_HUMAN Condensin-2 complex subunit G2 OS=Homo sapiens GN=NCAPG2 PE=1 SV=1	ISO-MSMS	1	sh_4136_VT_061515_Expt_1_500mM	917.92	2	912.919	1823.82	NaN	NaN	-4.0403	NaN	NaN	NaN	42.285	NaN	0.55648	42.285	42.004	42.56	0		0	0	0	0.032082	1	8568	54.343	0.19245
DMPPAFIKVENACTK	15	2	0	Carbamidomethyl (C),Oxidation (M)	_DM(ox)PPAFIKVENAC(ca)TK_	DMPPAFIKVENAC(1)TK	DM(1)PPAFIKVENACTK		DMPPAFIKVENAC(62.38)TK	DM(62.38)PPAFIKVENACTK		1	1	0	sp|P18206|VINC_HUMAN	sp|P18206|VINC_HUMAN	sp|P18206|VINC_HUMAN			>sp|P18206|VINC_HUMAN Vinculin OS=Homo sapiens GN=VCL PE=1 SV=4	MULTI-MSMS		sh_4136_VT_061515_Expt_1_100mM	868.92	2	868.921	1735.83	43945.7	-2.8061	-0.3831	-3.1892	868.92	876.933	61.805	NaN	0.61622	61.805	61.477	62.094	0		0	0	0	0.0146	2	16876	62.378	42.958
DNHLLGTFDLTGIPPAPR	18	0	1	Unmodified	_DNHLLGTFDLTGIPPAPR_							0	0	0	sp|P11021|GRP78_HUMAN	sp|P11021|GRP78_HUMAN	sp|P11021|GRP78_HUMAN			>sp|P11021|GRP78_HUMAN 78 kDa glucose-regulated protein OS=Homo sapiens GN=HSPA5 PE=1 SV=2	MULTI-MSMS		sh_4136_VT_061515_Expt_1_250mM	649.01	3	645.343	1933.01	50445.5	-3.7989	0.44453	-3.3544	645.342	648.679	83.465	NaN	2.4607	83.465	82.549	85.01	0		0	0	0	0.00060857	8	20269	109.36	109.36
DNHLLGTFDLTGIPPAPR	18	0	1	Unmodified	_DNHLLGTFDLTGIPPAPR_							0	0	0	sp|P11021|GRP78_HUMAN	sp|P11021|GRP78_HUMAN	sp|P11021|GRP78_HUMAN			>sp|P11021|GRP78_HUMAN 78 kDa glucose-regulated protein OS=Homo sapiens GN=HSPA5 PE=1 SV=2	MULTI-MSMS		sh_4136_VT_061515_Expt_1_250mM	968.01	2	967.51	1933.01	40859.7	-4.0099	-0.21196	-4.2218	967.51	972.515	83.221	NaN	1.6296	83.221	82.609	84.239	0		0	0	0	3.0087e-05	2	20273	132.59	132.59
DNHLLGTFDLTGIPPAPR	18	0	1	Unmodified	_DNHLLGTFDLTGIPPAPR_							0	0	0	sp|P11021|GRP78_HUMAN	sp|P11021|GRP78_HUMAN	sp|P11021|GRP78_HUMAN			>sp|P11021|GRP78_HUMAN 78 kDa glucose-regulated protein OS=Homo sapiens GN=HSPA5 PE=1 SV=2	MULTI-MSMS		sh_4136_VT_061515_Expt_1_300mM	648.68	3	645.343	1933.01	53141.8	-4.554	0.14762	-4.4064	645.342	649.013	83.467	NaN	1.7884	83.467	82.752	84.541	0		0	0	0	0.023232	1	20911	81.346	62.049
DNIKHVPGGGNVQIQNK	17	2	0	Unmodified	_DNIKHVPGGGNVQIQNK_							0	0	0	sp|P27816|MAP4_HUMAN	sp|P27816|MAP4_HUMAN	sp|P27816|MAP4_HUMAN			>sp|P27816|MAP4_HUMAN Microtubule-associated protein 4 OS=Homo sapiens GN=MAP4 PE=1 SV=3	MULTI-MSMS		sh_4136_VT_061515_Expt_1_750mM	606.66	3	606.659	1816.95	53408.3	-3.2352	-0.16862	-3.4038	606.993	612.335	48.044	NaN	1.0003	48.044	47.413	48.413	0		0	0	0	7.1219e-11	2	9920	184.02	139.71
DNIKHVPGGGNVQIQNK	17	2	0	Unmodified	_DNIKHVPGGGNVQIQNK_							0	0	0	sp|P27816|MAP4_HUMAN	sp|P27816|MAP4_HUMAN	sp|P27816|MAP4_HUMAN			>sp|P27816|MAP4_HUMAN Microtubule-associated protein 4 OS=Homo sapiens GN=MAP4 PE=1 SV=3	MULTI-MSMS		sh_4136_VT_061515_Expt_1_750mM	917.49	2	909.484	1816.95	44527.6	-3.5204	0.12264	-3.3978	909.485	918	48.045	NaN	0.35776	48.045	47.826	48.184	0		0	0	0	6.1465e-06	2	9936	150.76	134.02
DNIQGITKPAIR	12	1	1	Unmodified	_DNIQGITKPAIR_							0	0	0	sp|P62805|H4_HUMAN	sp|P62805|H4_HUMAN	sp|P62805|H4_HUMAN			>sp|P62805|H4_HUMAN Histone H4 OS=Homo sapiens GN=HIST1H4A PE=1 SV=2	MULTI-MSMS		sh_4136_VT_061515_Expt_1_200mM	672.39	2	663.38	1324.75	50980.5	-3.7282	-0.020069	-3.7482	663.38	672.392	57.127	NaN	0.64986	57.127	56.821	57.471	0		0	0	0	0.00067637	2	14244	149.23	131.12
DNIQGITKPAIR	12	1	1	Unmodified	_DNIQGITKPAIR_							0	0	0	sp|P62805|H4_HUMAN	sp|P62805|H4_HUMAN	sp|P62805|H4_HUMAN			>sp|P62805|H4_HUMAN Histone H4 OS=Homo sapiens GN=HIST1H4A PE=1 SV=2	MULTI-MSMS		sh_4136_VT_061515_Expt_1_200mM	448.6	3	442.589	1324.75	62304.2	-3.0056	-0.44562	-3.4512	442.589	448.597	57.125	NaN	0.50508	57.125	56.873	57.378	0		0	0	0	0.002809	2	14229	120.77	101.02
DNIQGITKPAIR	12	1	1	Unmodified	_DNIQGITKPAIR_							0	0	0	sp|P62805|H4_HUMAN	sp|P62805|H4_HUMAN	sp|P62805|H4_HUMAN			>sp|P62805|H4_HUMAN Histone H4 OS=Homo sapiens GN=HIST1H4A PE=1 SV=2	MULTI-MSMS		sh_4136_VT_061515_Expt_1_250mM	672.39	2	663.38	1324.75	51033.9	-3.7781	-0.85412	-4.6322	663.38	672.391	55.221	NaN	0.4942	55.221	54.97	55.464	0		0	0	0	0.00037402	2	11872	178.71	165.61
DNIQGITKPAIR	12	1	1	Unmodified	_DNIQGITKPAIR_							0	0	0	sp|P62805|H4_HUMAN	sp|P62805|H4_HUMAN	sp|P62805|H4_HUMAN			>sp|P62805|H4_HUMAN Histone H4 OS=Homo sapiens GN=HIST1H4A PE=1 SV=2	MULTI-MSMS		sh_4136_VT_061515_Expt_1_250mM	448.59	3	442.589	1324.75	62997.1	-3.3012	-0.85851	-4.1597	442.589	448.596	55.22	NaN	0.43919	55.22	54.97	55.409	0		0	0	0	0.0013976	1	11881	131.83	112.55
DNIQGITKPAIR	12	1	1	Unmodified	_DNIQGITKPAIR_							0	0	0	sp|P62805|H4_HUMAN	sp|P62805|H4_HUMAN	sp|P62805|H4_HUMAN			>sp|P62805|H4_HUMAN Histone H4 OS=Homo sapiens GN=HIST1H4A PE=1 SV=2	MULTI-MSMS		sh_4136_VT_061515_Expt_1_250mM	663.38	2	663.38	1324.75	51509.3	-3.8413	-0.21573	-4.0571	663.38	672.392	56.467	NaN	0.42188	56.467	56.229	56.651	-3.8147e-06		0	0	0	0.00087867	2	12278	140.14	94.861
DNIQGITKPAIR	12	1	1	Unmodified	_DNIQGITKPAIR_							0	0	0	sp|P62805|H4_HUMAN	sp|P62805|H4_HUMAN	sp|P62805|H4_HUMAN			>sp|P62805|H4_HUMAN Histone H4 OS=Homo sapiens GN=HIST1H4A PE=1 SV=2	MULTI-MSMS		sh_4136_VT_061515_Expt_1_300mM	663.38	2	663.38	1324.75	50337.6	-4.2612	0.28545	-3.9758	663.38	672.392	55.588	NaN	0.43026	55.588	55.363	55.793	3.8147e-06		0	0	0	0.00073487	2	12601	164.81	145.54
DNIQGITKPAIR	12	1	1	Unmodified	_DNIQGITKPAIR_							0	0	0	sp|P62805|H4_HUMAN	sp|P62805|H4_HUMAN	sp|P62805|H4_HUMAN			>sp|P62805|H4_HUMAN Histone H4 OS=Homo sapiens GN=HIST1H4A PE=1 SV=2	MULTI-MSMS		sh_4136_VT_061515_Expt_1_300mM	448.6	3	442.589	1324.75	63787.9	-4.289	0.90063	-3.3883	442.59	448.597	55.593	NaN	0.48586	55.593	55.363	55.849	0		0	0	0	0.0044923	1	12620	107.06	81.713
DNIQGITKPAIR	12	1	1	Unmodified	_DNIQGITKPAIR_							0	0	0	sp|P62805|H4_HUMAN	sp|P62805|H4_HUMAN	sp|P62805|H4_HUMAN			>sp|P62805|H4_HUMAN Histone H4 OS=Homo sapiens GN=HIST1H4A PE=1 SV=2	ISO-MSMS	1	sh_4136_VT_061515_Expt_1_500mM	448.6	3	442.589	1324.75	NaN	NaN	-0.25218	NaN	NaN	NaN	55.593	NaN	0.29305	55.593	55.436	55.729	0		0	0	0	0.023341	1	12255	93.345	63.801
DNIQGITKPAIR	12	1	1	Unmodified	_DNIQGITKPAIR_							0	0	0	sp|P62805|H4_HUMAN	sp|P62805|H4_HUMAN	sp|P62805|H4_HUMAN			>sp|P62805|H4_HUMAN Histone H4 OS=Homo sapiens GN=HIST1H4A PE=1 SV=2	MSMS	0	sh_4136_VT_061515_Expt_1_500mM	442.59	3	442.589	1324.75	NaN	NaN	NaN	NaN	NaN	NaN	55.601	NaN	1	55.601	55.101	56.101	-3.8147e-06		0	0	0	0.0075066	1	12250	104.82	46.454
DNIQGITKPAIRR	13	1	2	Unmodified	_DNIQGITKPAIRR_							0	0	0	sp|P62805|H4_HUMAN	sp|P62805|H4_HUMAN	sp|P62805|H4_HUMAN			>sp|P62805|H4_HUMAN Histone H4 OS=Homo sapiens GN=HIST1H4A PE=1 SV=2	MULTI-MSMS		sh_4136_VT_061515_Expt_1_1M	741.43	2	741.431	1480.85	48445.7	-3.2968	-0.31522	-3.612	741.431	755.446	37.782	NaN	0.32236	37.782	37.605	37.928	-3.8147e-06		0	0	0	0.0019688	1	4982	128.28	104.09
DNLAEDIMR	9	0	1	Oxidation (M)	_DNLAEDIM(ox)R_		DNLAEDIM(1)R			DNLAEDIM(157.78)R		0	1	0	sp|P08670|VIME_HUMAN	sp|P08670|VIME_HUMAN	sp|P08670|VIME_HUMAN			>sp|P08670|VIME_HUMAN Vimentin OS=Homo sapiens GN=VIM PE=1 SV=4	MULTI-MSMS		sh_4136_VT_061515_Expt_1_25mM	551.76	2	546.753	1091.49	59002.2	-4.0067	0.14544	-3.8613	546.753	551.757	55.912	NaN	0.85012	55.912	55.442	56.292	0		0	0	0	0.0023918	2	17879	166.34	129.64
DNLTLWTSDQQDDDGGEGNN	20	0	0	Unmodified	_DNLTLWTSDQQDDDGGEGNN_							0	0	0	sp|P61981|1433G_HUMAN	sp|P61981|1433G_HUMAN	sp|P61981|1433G_HUMAN			>sp|P61981|1433G_HUMAN 14-3-3 protein gamma OS=Homo sapiens GN=YWHAG PE=1 SV=2	ISO-MSMS	-1	sh_4136_VT_061515_Expt_1_25mM	1097.94	2	1097.44	2192.87	NaN	NaN	-0.5193	NaN	NaN	NaN	68.692	NaN	0.88983	68.692	68.153	69.043	0		0	0	0	0	1	23201	228.08	228.08
DPRATIQEQGTLQIK	15	1	1	2 Phospho (STY)	_DPRAT(ph)IQEQGT(ph)LQIK_			DPRAT(1)IQEQGT(1)LQIK			DPRAT(84.36)IQEQGT(84.36)LQIK	0	0	2	sp|Q9HCK4|ROBO2_HUMAN	sp|Q9HCK4|ROBO2_HUMAN	sp|Q9HCK4|ROBO2_HUMAN			>sp|Q9HCK4|ROBO2_HUMAN Roundabout homolog 2 OS=Homo sapiens GN=ROBO2 PE=1 SV=2	MULTI-MSMS		sh_4136_VT_061515_Expt_1_75mM	929.93	2	929.429	1856.84	42982.1	-3.0495	-1.1945	-4.244	929.428	938.439	45.651	NaN	1.0479	45.651	45.055	46.103	-3.8147e-06		0	0	0	0.004605	1	13099	84.365	84.365
DPSKLYK	7	2	0	Phospho (STY)	_DPS(ph)KLYK_			DPS(1)KLYK			DPS(66.78)KLY(-66.78)K	0	0	1	sp|Q9NR48|ASH1L_HUMAN	sp|Q9NR48|ASH1L_HUMAN	sp|Q9NR48|ASH1L_HUMAN			>sp|Q9NR48|ASH1L_HUMAN Histone-lysine N-methyltransferase ASH1L OS=Homo sapiens GN=ASH1L PE=1 SV=2	ISO-MSMS	0	sh_4136_VT_061515_Expt_1_25mM	465.72	2	465.72	929.426	NaN	NaN	0.33919	NaN	NaN	NaN	44.768	NaN	0.65023	44.768	44.519	45.169	3.8147e-06		0	0	0	4.9915e-12	1	13329	127.56	64.847
DQFGEQEGNLATQSSPPKEATQR	23	1	1	2 Phospho (STY)	_DQFGEQEGNLAT(ph)QSS(ph)PPKEATQR_			DQFGEQEGNLAT(0.998)QS(0.002)S(0.996)PPKEAT(0.004)QR			DQFGEQEGNLAT(28.28)QS(-28.28)S(24.47)PPKEAT(-24.47)QR	0	0	2	sp|Q5QJ38|TCHL1_HUMAN	sp|Q5QJ38|TCHL1_HUMAN	sp|Q5QJ38|TCHL1_HUMAN			>sp|Q5QJ38|TCHL1_HUMAN Trichohyalin-like protein 1 OS=Homo sapiens GN=TCHHL1 PE=2 SV=1	ISO-MSMS	0	sh_4136_VT_061515_Expt_1_25mM	1339.56	2	1339.56	2677.11	NaN	NaN	-0.21253	NaN	NaN	NaN	77.373	NaN	3.3041	77.373	76.071	79.375	0		0	0	0	0.031115	1	26920	85.423	36.816
DQGSRHDSEQDNSDNNTIFVQGLGENVTIESVADYFK	37	1	1	Unmodified	_DQGSRHDSEQDNSDNNTIFVQGLGENVTIESVADYFK_							0	0	0	sp|P35637|FUS_HUMAN	sp|P35637|FUS_HUMAN	sp|P35637|FUS_HUMAN			>sp|P35637|FUS_HUMAN RNA-binding protein FUS OS=Homo sapiens GN=FUS PE=1 SV=1	MULTI-MSMS		sh_4136_VT_061515_Expt_1_75mM	1037.98	4	1032.97	4127.86	41207.6	-3.325	-0.12676	-3.4518	1033.47	1037.98	95.189	NaN	2.0412	95.189	94.305	96.346	7.6294e-06		0	0	0	0.0074621	3	31517	54.255	54.255
DQGSRHDSEQDNSDNNTIFVQGLGENVTIESVADYFK	37	1	1	Unmodified	_DQGSRHDSEQDNSDNNTIFVQGLGENVTIESVADYFK_							0	0	0	sp|P35637|FUS_HUMAN	sp|P35637|FUS_HUMAN	sp|P35637|FUS_HUMAN			>sp|P35637|FUS_HUMAN RNA-binding protein FUS OS=Homo sapiens GN=FUS PE=1 SV=1	MULTI-MSMS		sh_4136_VT_061515_Expt_1_75mM	1377.95	3	1376.96	4127.86	33629.8	-3.291	-0.38513	-3.6761	1377.96	1383.64	95.229	NaN	1.0525	95.229	94.813	95.866	7.6294e-06		0	0	0	1.4884e-16	3	31600	145.07	145.07
DQGSRHDSEQDNSDNNTIFVQGLGENVTIESVADYFK	37	1	1	Unmodified	_DQGSRHDSEQDNSDNNTIFVQGLGENVTIESVADYFK_							0	0	0	sp|P35637|FUS_HUMAN	sp|P35637|FUS_HUMAN	sp|P35637|FUS_HUMAN			>sp|P35637|FUS_HUMAN RNA-binding protein FUS OS=Homo sapiens GN=FUS PE=1 SV=1	MULTI-MSMS		sh_4136_VT_061515_Expt_1_100mM	1038.22	4	1032.97	4127.86	40672.7	-2.7119	-1.0906	-3.8025	1033.47	1037.98	95.818	NaN	1.5425	95.818	95.299	96.842	0		0	0	0	0.00095118	1	28105	65.577	65.577
DQGSRHDSEQDNSDNNTIFVQGLGENVTIESVADYFK	37	1	1	Unmodified	_DQGSRHDSEQDNSDNNTIFVQGLGENVTIESVADYFK_							0	0	0	sp|P35637|FUS_HUMAN	sp|P35637|FUS_HUMAN	sp|P35637|FUS_HUMAN			>sp|P35637|FUS_HUMAN RNA-binding protein FUS OS=Homo sapiens GN=FUS PE=1 SV=1	MULTI-MSMS		sh_4136_VT_061515_Expt_1_100mM	1383.62	3	1376.96	4127.86	35026.6	-3.565	-0.411	-3.976	1377.96	1383.3	95.777	NaN	0.81564	95.777	95.397	96.212	0		0	0	0	1.8638e-11	5	28180	118.81	118.81
DQGSRHDSEQDNSDNNTIFVQGLGENVTIESVADYFK	37	1	1	Unmodified	_DQGSRHDSEQDNSDNNTIFVQGLGENVTIESVADYFK_							0	0	0	sp|P35637|FUS_HUMAN	sp|P35637|FUS_HUMAN	sp|P35637|FUS_HUMAN			>sp|P35637|FUS_HUMAN RNA-binding protein FUS OS=Homo sapiens GN=FUS PE=1 SV=1	MULTI-MSMS		sh_4136_VT_061515_Expt_1_150mM	1033.46	4	1032.97	4127.86	40730.5	-3.7637	-0.56466	-4.3283	1033.47	1037.98	95.904	NaN	1.1365	95.904	95.38	96.517	0		0	0	0	0.0056287	3	26557	57.443	57.443
DQGSRHDSEQDNSDNNTIFVQGLGENVTIESVADYFK	37	1	1	Unmodified	_DQGSRHDSEQDNSDNNTIFVQGLGENVTIESVADYFK_							0	0	0	sp|P35637|FUS_HUMAN	sp|P35637|FUS_HUMAN	sp|P35637|FUS_HUMAN			>sp|P35637|FUS_HUMAN RNA-binding protein FUS OS=Homo sapiens GN=FUS PE=1 SV=1	MULTI-MSMS		sh_4136_VT_061515_Expt_1_150mM	1377.61	3	1376.96	4127.86	34772.2	-3.7834	-0.45845	-4.2418	1377.63	1383.63	95.891	NaN	0.83269	95.891	95.468	96.301	0		0	0	0	9.9001e-06	2	26595	83.36	62.264
DQKLSELDDRADALQAGASQFETSAAK	27	2	1	Unmodified	_DQKLSELDDRADALQAGASQFETSAAK_							0	0	0	sp|P63027|VAMP2_HUMAN;sp|Q15836|VAMP3_HUMAN	sp|P63027|VAMP2_HUMAN	sp|P63027|VAMP2_HUMAN			>sp|P63027|VAMP2_HUMAN Vesicle-associated membrane protein 2 OS=Homo sapiens GN=VAMP2 PE=1 SV=3;>sp|Q15836|VAMP3_HUMAN Vesicle-associated membrane protein 3 OS=Homo sapiens GN=VAMP3 PE=1 SV=3	MULTI-MSMS		sh_4136_VT_061515_Expt_1_50mM	965.15	3	955.8	2864.38	42680.5	-2.9816	0.19438	-2.7873	956.134	964.814	68.208	NaN	0.36122	68.208	68.013	68.374	0		0	0	0	9.2055e-29	6	22370	193.42	168.27
DQLKEVWEETDGLDPNDFDPK	21	2	0	Unmodified	_DQLKEVWEETDGLDPNDFDPK_							0	0	0	sp|P80303|NUCB2_HUMAN	sp|P80303|NUCB2_HUMAN	sp|P80303|NUCB2_HUMAN			>sp|P80303|NUCB2_HUMAN Nucleobindin-2 OS=Homo sapiens GN=NUCB2 PE=1 SV=2	MULTI-MSMS		sh_4136_VT_061515_Expt_1_50mM	831.05	3	830.715	2489.12	45257.7	-2.5416	-0.26425	-2.8059	831.049	836.392	77.403	NaN	0.57738	77.403	77.143	77.721	0		0	0	0	2.495e-07	1	26144	137.89	137.89
DQLLAAIRSSNLK	13	1	1	Phospho (STY)	_DQLLAAIRS(ph)SNLK_			DQLLAAIRS(0.5)S(0.5)NLK			DQLLAAIRS(0)S(0)NLK	0	0	1	sp|P29536|LMOD1_HUMAN	sp|P29536|LMOD1_HUMAN	sp|P29536|LMOD1_HUMAN			>sp|P29536|LMOD1_HUMAN Leiomodin-1 OS=Homo sapiens GN=LMOD1 PE=1 SV=3	MULTI-SECPEP		sh_4136_VT_061515_Expt_1_100mM	754.89	2	754.895	1507.78	47411.4	-2.8554	-0.88356	-3.739	754.895	763.906	65.673	NaN	0.54114	65.673	65.39	65.931	0		0	0	0	0.02872	1	18210	64.565	12.065
DQLLAAIRSSNLK	13	1	1	Phospho (STY)	_DQLLAAIRS(ph)SNLK_			DQLLAAIRS(0.5)S(0.5)NLK			DQLLAAIRS(0)S(0)NLK	0	0	1	sp|P29536|LMOD1_HUMAN	sp|P29536|LMOD1_HUMAN	sp|P29536|LMOD1_HUMAN			>sp|P29536|LMOD1_HUMAN Leiomodin-1 OS=Homo sapiens GN=LMOD1 PE=1 SV=3	MULTI-SECPEP		sh_4136_VT_061515_Expt_1_200mM	754.89	2	754.895	1507.78	45774	-3.4726	-0.35875	-3.8313	754.895	763.906	65.766	NaN	0.46632	65.766	65.517	65.983	0		0	0	0	0.02919	1	17223	67.416	35.821
DRSPIRGSPR	10	0	3	2 Phospho (STY)	_DRS(ph)PIRGS(ph)PR_			DRS(1)PIRGS(1)PR			DRS(64.45)PIRGS(64.45)PR	0	0	2	sp|Q9HCD5|NCOA5_HUMAN	sp|Q9HCD5|NCOA5_HUMAN	sp|Q9HCD5|NCOA5_HUMAN			>sp|Q9HCD5|NCOA5_HUMAN Nuclear receptor coactivator 5 OS=Homo sapiens GN=NCOA5 PE=1 SV=2	MULTI-MSMS		sh_4136_VT_061515_Expt_1_25mM	650.78	2	650.782	1299.55	51265.4	-4.4176	-0.057984	-4.4756	650.781	665.794	33.864	NaN	0.64108	33.864	33.638	34.279	0		0	0	0	0.025102	1	9123	64.454	64.454
DRVHHEPQLSDK	12	1	1	Unmodified	_DRVHHEPQLSDK_							0	0	0	sp|O43852|CALU_HUMAN	sp|O43852|CALU_HUMAN	sp|O43852|CALU_HUMAN			>sp|O43852|CALU_HUMAN Calumenin OS=Homo sapiens GN=CALU PE=1 SV=2	MULTI-MSMS		sh_4136_VT_061515_Expt_1_250mM	730.86	2	730.866	1459.72	49575.4	-4.0427	0.30739	-3.7353	730.865	739.877	48.978	NaN	1.4829	48.978	48.287	49.77	0		0	0	0	0.00031026	4	9974	180.09	180.09
DRVHHEPQLSDK	12	1	1	Unmodified	_DRVHHEPQLSDK_							0	0	0	sp|O43852|CALU_HUMAN	sp|O43852|CALU_HUMAN	sp|O43852|CALU_HUMAN			>sp|O43852|CALU_HUMAN Calumenin OS=Homo sapiens GN=CALU PE=1 SV=2	MULTI-MSMS		sh_4136_VT_061515_Expt_1_250mM	487.58	3	487.58	1459.72	60052.9	-3.8697	-0.35372	-4.2234	487.579	493.587	48.967	NaN	1.1372	48.967	48.405	49.542	3.8147e-06		0	0	0	0.012886	1	9826	90.614	59.135
DRVHHEPQLSDK	12	1	1	Unmodified	_DRVHHEPQLSDK_							0	0	0	sp|O43852|CALU_HUMAN	sp|O43852|CALU_HUMAN	sp|O43852|CALU_HUMAN			>sp|O43852|CALU_HUMAN Calumenin OS=Homo sapiens GN=CALU PE=1 SV=2	MULTI-MSMS		sh_4136_VT_061515_Expt_1_300mM	730.86	2	730.866	1459.72	49221.2	-2.9885	-1.2398	-4.2283	730.865	739.876	49.659	NaN	1.5156	49.659	48.954	50.469	0		0	0	0	1.607e-05	5	10799	190.37	136.8
DRVHHEPQLSDK	12	1	1	Unmodified	_DRVHHEPQLSDK_							0	0	0	sp|O43852|CALU_HUMAN	sp|O43852|CALU_HUMAN	sp|O43852|CALU_HUMAN			>sp|O43852|CALU_HUMAN Calumenin OS=Homo sapiens GN=CALU PE=1 SV=2	MULTI-MSMS		sh_4136_VT_061515_Expt_1_300mM	493.59	3	487.58	1459.72	59934.5	-3.2727	-1.057	-4.3297	487.579	493.586	49.674	NaN	1.3973	49.674	49.016	50.414	0		0	0	0	0.015099	2	10747	87.667	51.25
DRVHHEPQLSDK	12	1	1	Unmodified	_DRVHHEPQLSDK_							0	0	0	sp|O43852|CALU_HUMAN	sp|O43852|CALU_HUMAN	sp|O43852|CALU_HUMAN			>sp|O43852|CALU_HUMAN Calumenin OS=Homo sapiens GN=CALU PE=1 SV=2	MULTI-MSMS		sh_4136_VT_061515_Expt_1_500mM	731.37	2	730.866	1459.72	48970.9	-3.5771	-0.22059	-3.7977	730.865	739.877	51.297	NaN	1.2827	51.297	50.662	51.945	0		0	0	0	0.0044348	1	10970	107.53	107.53
DRYGRSWESYSSCGDFHYCDR	21	0	3	2 Carbamidomethyl (C),4 Phospho (STY)	_DRY(ph)GRSWESYS(ph)S(ph)C(ca)GDFHY(ph)C(ca)DR_	DRYGRSWESYSSC(1)GDFHYC(1)DR		DRY(0.838)GRS(0.269)WES(0.488)Y(0.447)S(0.67)S(0.724)CGDFHY(0.563)CDR	DRYGRSWESYSSC(17.53)GDFHYC(17.53)DR		DRY(9.56)GRS(-9.56)WES(-5.04)Y(-5.18)S(5.04)S(5.18)CGDFHY(5.18)CDR	2	0	4	sp|A6NDE4|RBY1B_HUMAN;sp|A6NEQ0|RBY1E_HUMAN;sp|P0C7P1|RBY1D_HUMAN;sp|P0DJD3|RBY1A_HUMAN;sp|P0DJD4|RBY1C_HUMAN;sp|Q15415|RBY1F_HUMAN	sp|A6NDE4|RBY1B_HUMAN	sp|A6NDE4|RBY1B_HUMAN			>sp|A6NDE4|RBY1B_HUMAN RNA-binding motif protein, Y chromosome, family 1 member B OS=Homo sapiens GN=RBMY1B PE=2 SV=2;>sp|A6NEQ0|RBY1E_HUMAN RNA-binding motif protein, Y chromosome, family 1 member E OS=Homo sapiens GN=RBMY1E PE=2 SV=1;>sp|P0C7P1|RBY1D_HUM	MSMS	0	sh_4136_VT_061515_Expt_1_500mM	1008.32	3	1008.32	3021.93	NaN	NaN	NaN	NaN	NaN	NaN	98.626	NaN	1	98.626	98.126	99.126	0		0	0	0	7.547e-05	1	24124	17.527	4.8032
DSDSGLEQMSIGHHIRDR	18	0	2	Oxidation (M)	_DSDSGLEQM(ox)SIGHHIRDR_		DSDSGLEQM(1)SIGHHIRDR			DSDSGLEQM(61.64)SIGHHIRDR		0	1	0	sp|Q15773|MLF2_HUMAN	sp|Q15773|MLF2_HUMAN	sp|Q15773|MLF2_HUMAN			>sp|Q15773|MLF2_HUMAN Myeloid leukemia factor 2 OS=Homo sapiens GN=MLF2 PE=1 SV=1	MULTI-MSMS		sh_4136_VT_061515_Expt_1_150mM	690.32	3	690.32	2067.94	51789.5	-3.256	-0.55971	-3.8157	690.32	697.326	49.997	NaN	0.85918	49.997	49.399	50.258	0		0	0	0	0.020961	1	11996	61.641	61.641
DSDYEMDSSSR	11	0	1	Oxidation (M),5 Phospho (STY)	_DS(ph)DY(ph)EM(ox)DS(ph)S(ph)S(ph)R_		DSDYEM(1)DSSSR	DS(1)DY(1)EMDS(1)S(1)S(1)R		DSDYEM(17.37)DSSSR	DS(17.37)DY(17.37)EMDS(17.37)S(17.37)S(17.37)R	0	1	5	sp|Q9UQQ2|SH2B3_HUMAN	sp|Q9UQQ2|SH2B3_HUMAN	sp|Q9UQQ2|SH2B3_HUMAN			>sp|Q9UQQ2|SH2B3_HUMAN SH2B adapter protein 3 OS=Homo sapiens GN=SH2B3 PE=2 SV=2	MSMS	0	sh_4136_VT_061515_Expt_1_75mM	569.77	3	569.772	1706.29	NaN	NaN	NaN	NaN	NaN	NaN	107.12	NaN	1	107.12	106.62	107.62	0		0	0	0	0.026277	1	35719	17.367	17.367
DSEIMQQK	8	1	0	Oxidation (M)	_DSEIM(ox)QQK_		DSEIM(1)QQK			DSEIM(155.75)QQK		0	1	0	sp|P84101|SERF2_HUMAN	sp|P84101|SERF2_HUMAN	sp|P84101|SERF2_HUMAN			>sp|P84101|SERF2_HUMAN Small EDRK-rich factor 2 OS=Homo sapiens GN=SERF2 PE=1 SV=1	MULTI-MSMS		sh_4136_VT_061515_Expt_1_25mM	497.73	2	497.729	993.444	61050.8	-4.1936	0.83861	-3.355	497.729	501.736	30.191	NaN	0.63623	30.191	29.955	30.591	1.9073e-06		0	0	0	0.00030069	1	7868	155.75	85.726
DSFHSLRDSVPSLQGEK	17	1	1	Unmodified	_DSFHSLRDSVPSLQGEK_							0	0	0	sp|P61244|MAX_HUMAN	sp|P61244|MAX_HUMAN	sp|P61244|MAX_HUMAN			>sp|P61244|MAX_HUMAN Protein max OS=Homo sapiens GN=MAX PE=1 SV=1	MULTI-MSMS		sh_4136_VT_061515_Expt_1_100mM	951.98	2	951.471	1900.93	40400.8	-2.2606	-1.5641	-3.8247	951.47	961.483	65.147	NaN	0.88352	65.147	64.558	65.441	0		0	0	0	0.0081906	1	18103	87.429	53.154
DSGSDEDFLMEDDDDSDYGSSK	22	1	0	Oxidation (M),Phospho (STY)	_DSGSDEDFLM(ox)EDDDDS(ph)DYGSSK_		DSGSDEDFLM(1)EDDDDSDYGSSK	DSGSDEDFLMEDDDDS(0.994)DYGS(0.003)S(0.003)K		DSGSDEDFLM(222.21)EDDDDSDYGSSK	DS(-181.59)GS(-181.59)DEDFLMEDDDDS(24.93)DY(-53.22)GS(-24.93)S(-24.93)K	0	1	1	sp|Q9H1E3|NUCKS_HUMAN	sp|Q9H1E3|NUCKS_HUMAN	sp|Q9H1E3|NUCKS_HUMAN			>sp|Q9H1E3|NUCKS_HUMAN Nuclear ubiquitous casein and cyclin-dependent kinases substrate OS=Homo sapiens GN=NUCKS1 PE=1 SV=1	MULTI-MSMS		sh_4136_VT_061515_Expt_1_25mM	1263.41	2	1262.92	2523.83	37571.2	-3.4462	-0.89823	-4.3444	1263.42	1267.43	60.806	NaN	1.1071	60.806	60.279	61.386	-3.8147e-06		0	0	0	3.6027e-35	2	19882	222.21	155.69
DSGSDEDFLMEDDDDSDYGSSK	22	1	0	Oxidation (M),Phospho (STY)	_DSGSDEDFLM(ox)EDDDDS(ph)DYGSSK_		DSGSDEDFLM(1)EDDDDSDYGSSK	DSGSDEDFLMEDDDDS(0.997)DY(0.003)GSSK		DSGSDEDFLM(191.47)EDDDDSDYGSSK	DS(-161.51)GS(-161.11)DEDFLMEDDDDS(24.95)DY(-24.95)GS(-53.42)S(-62.04)K	0	1	1	sp|Q9H1E3|NUCKS_HUMAN	sp|Q9H1E3|NUCKS_HUMAN	sp|Q9H1E3|NUCKS_HUMAN			>sp|Q9H1E3|NUCKS_HUMAN Nuclear ubiquitous casein and cyclin-dependent kinases substrate OS=Homo sapiens GN=NUCKS1 PE=1 SV=1	MULTI-MSMS		sh_4136_VT_061515_Expt_1_25mM	845.28	3	842.283	2523.83	45301.9	-3.0161	-0.87092	-3.8871	842.617	845.288	60.803	NaN	0.83178	60.803	60.473	61.305	0		0	0	0	1.8687e-23	2	19887	191.47	137.46
DSGSDEDFLMEDDDDSDYGSSK	22	1	0	Oxidation (M)	_DSGSDEDFLM(ox)EDDDDSDYGSSK_		DSGSDEDFLM(1)EDDDDSDYGSSK			DSGSDEDFLM(260.53)EDDDDSDYGSSK		0	1	0	sp|Q9H1E3|NUCKS_HUMAN	sp|Q9H1E3|NUCKS_HUMAN	sp|Q9H1E3|NUCKS_HUMAN			>sp|Q9H1E3|NUCKS_HUMAN Nuclear ubiquitous casein and cyclin-dependent kinases substrate OS=Homo sapiens GN=NUCKS1 PE=1 SV=1	MULTI-MSMS		sh_4136_VT_061515_Expt_1_25mM	1222.93	2	1222.94	2443.86	38412.8	-3.5101	-0.65367	-4.1638	1223.44	1227.45	61.327	NaN	0.81695	61.327	60.975	61.792	-3.8147e-06		0	0	0	1.8291e-52	2	20079	260.53	228.65
DSGSDEDFLMEDDDDSDYGSSK	22	1	0	Oxidation (M)	_DSGSDEDFLM(ox)EDDDDSDYGSSK_		DSGSDEDFLM(1)EDDDDSDYGSSK			DSGSDEDFLM(87.06)EDDDDSDYGSSK		0	1	0	sp|Q9H1E3|NUCKS_HUMAN	sp|Q9H1E3|NUCKS_HUMAN	sp|Q9H1E3|NUCKS_HUMAN			>sp|Q9H1E3|NUCKS_HUMAN Nuclear ubiquitous casein and cyclin-dependent kinases substrate OS=Homo sapiens GN=NUCKS1 PE=1 SV=1	MULTI-SECPEP		sh_4136_VT_061515_Expt_1_25mM	1223.54	2	1222.94	2443.86	36025.8	-3.5128	0.22083	-3.292	1223.44	1226.95	60.517	NaN	0.8605	60.517	59.944	60.804	0		0	0	0	0.0026029	1	19803	87.062	87.062
DSGSDEDFLMEDDDDSDYGSSK	22	1	0	Phospho (STY)	_DSGSDEDFLMEDDDDS(ph)DYGSSK_			DSGSDEDFLMEDDDDS(0.995)DYGS(0.001)S(0.004)K			DS(-174.72)GS(-169.51)DEDFLMEDDDDS(23.62)DY(-37.41)GS(-32.15)S(-23.62)K	0	0	1	sp|Q9H1E3|NUCKS_HUMAN	sp|Q9H1E3|NUCKS_HUMAN	sp|Q9H1E3|NUCKS_HUMAN			>sp|Q9H1E3|NUCKS_HUMAN Nuclear ubiquitous casein and cyclin-dependent kinases substrate OS=Homo sapiens GN=NUCKS1 PE=1 SV=1	MULTI-MSMS		sh_4136_VT_061515_Expt_1_25mM	1255.41	2	1254.92	2507.83	37570.4	-4.4389	-0.41096	-4.8499	1255.42	1259.43	66.267	NaN	0.69061	66.267	65.97	66.661	0		0	0	0	2.7188e-29	2	22143	214.81	214.81
DSGSDEDFLMEDDDDSDYGSSK	22	1	0	Phospho (STY)	_DSGSDEDFLMEDDDDS(ph)DYGSSK_			DSGSDEDFLMEDDDDS(0.996)DY(0.004)GSSK			DS(-122.28)GS(-118.03)DEDFLMEDDDDS(23.53)DY(-23.53)GS(-42.79)S(-46.13)K	0	0	1	sp|Q9H1E3|NUCKS_HUMAN	sp|Q9H1E3|NUCKS_HUMAN	sp|Q9H1E3|NUCKS_HUMAN			>sp|Q9H1E3|NUCKS_HUMAN Nuclear ubiquitous casein and cyclin-dependent kinases substrate OS=Homo sapiens GN=NUCKS1 PE=1 SV=1	MULTI-MSMS		sh_4136_VT_061515_Expt_1_25mM	836.95	3	836.951	2507.83	45954.3	-3.9925	-0.33951	-4.332	836.951	839.957	66.256	NaN	0.53004	66.256	66.01	66.541	0		0	0	0	6.6898e-10	2	22164	135.18	98.971
DSGSDEDFLMEDDDDSDYGSSK	22	1	0	Unmodified	_DSGSDEDFLMEDDDDSDYGSSK_							0	0	0	sp|Q9H1E3|NUCKS_HUMAN	sp|Q9H1E3|NUCKS_HUMAN	sp|Q9H1E3|NUCKS_HUMAN			>sp|Q9H1E3|NUCKS_HUMAN Nuclear ubiquitous casein and cyclin-dependent kinases substrate OS=Homo sapiens GN=NUCKS1 PE=1 SV=1	MULTI-MSMS		sh_4136_VT_061515_Expt_1_25mM	1219.44	2	1214.94	2427.87	38834.2	-4.4555	-0.10851	-4.564	1215.44	1219.45	66.416	NaN	0.56429	66.416	66.137	66.702	0		0	0	0	1.1348e-24	4	22222	203.26	168.22
DSGSDEDFLMEDDDDSDYGSSKK	23	2	0	Oxidation (M),Phospho (STY)	_DSGSDEDFLM(ox)EDDDDS(ph)DYGSSKK_		DSGSDEDFLM(1)EDDDDSDYGSSKK	DSGSDEDFLMEDDDDS(0.912)DY(0.024)GS(0.032)S(0.032)KK		DSGSDEDFLM(139.46)EDDDDSDYGSSKK	DS(-132.64)GS(-127.46)DEDFLMEDDDDS(14.55)DY(-15.87)GS(-14.55)S(-14.55)KK	0	1	1	sp|Q9H1E3|NUCKS_HUMAN	sp|Q9H1E3|NUCKS_HUMAN	sp|Q9H1E3|NUCKS_HUMAN			>sp|Q9H1E3|NUCKS_HUMAN Nuclear ubiquitous casein and cyclin-dependent kinases substrate OS=Homo sapiens GN=NUCKS1 PE=1 SV=1	MSMS	1	sh_4136_VT_061515_Expt_1_25mM	890.33	3	884.981	2651.92	NaN	NaN	NaN	NaN	NaN	NaN	59.585	NaN	1	59.585	59.085	60.085	0		0	0	0	1.1273e-25	1	19436	139.46	94.821
DSGSDEDFLMEDDDDSDYGSSKK	23	2	0	Oxidation (M),Phospho (STY)	_DSGSDEDFLM(ox)EDDDDS(ph)DYGSSKK_		DSGSDEDFLM(1)EDDDDSDYGSSKK	DSGSDEDFLMEDDDDS(0.614)DY(0.106)GS(0.14)S(0.14)KK		DSGSDEDFLM(127.32)EDDDDSDYGSSKK	DS(-107.2)GS(-98.53)DEDFLMEDDDDS(6.42)DY(-7.64)GS(-6.42)S(-6.42)KK	0	1	1	sp|Q9H1E3|NUCKS_HUMAN	sp|Q9H1E3|NUCKS_HUMAN	sp|Q9H1E3|NUCKS_HUMAN			>sp|Q9H1E3|NUCKS_HUMAN Nuclear ubiquitous casein and cyclin-dependent kinases substrate OS=Homo sapiens GN=NUCKS1 PE=1 SV=1	MSMS	1	sh_4136_VT_061515_Expt_1_25mM	890.32	3	884.981	2651.92	NaN	NaN	NaN	NaN	NaN	NaN	59.655	NaN	1	59.655	59.155	60.155	-3.8147e-06		0	0	0	7.4345e-10	1	19467	127.32	84.867
DSGSDEDFLMEDDDDSDYGSSKKK	24	3	0	Oxidation (M),Phospho (STY)	_DSGSDEDFLM(ox)EDDDDS(ph)DYGSSKKK_		DSGSDEDFLM(1)EDDDDSDYGSSKKK	DSGSDEDFLMEDDDDS(0.989)DY(0.008)GS(0.002)S(0.002)KKK		DSGSDEDFLM(159.26)EDDDDSDYGSSKKK	DS(-137.42)GS(-132.81)DEDFLMEDDDDS(21.19)DY(-21.19)GS(-28.14)S(-28.14)KKK	0	1	1	sp|Q9H1E3|NUCKS_HUMAN	sp|Q9H1E3|NUCKS_HUMAN	sp|Q9H1E3|NUCKS_HUMAN			>sp|Q9H1E3|NUCKS_HUMAN Nuclear ubiquitous casein and cyclin-dependent kinases substrate OS=Homo sapiens GN=NUCKS1 PE=1 SV=1	MULTI-MSMS		sh_4136_VT_061515_Expt_1_25mM	928.01	3	927.68	2780.02	43914.6	-3.7105	-0.91371	-4.6242	928.013	936.027	58.271	NaN	0.67088	58.271	57.951	58.622	3.8147e-06		0	0	0	9.7222e-14	5	18866	159.26	159.26
DSGSDEDFLMEDDDDSDYGSSKKK	24	3	0	Oxidation (M)	_DSGSDEDFLM(ox)EDDDDSDYGSSKKK_		DSGSDEDFLM(1)EDDDDSDYGSSKKK			DSGSDEDFLM(143.46)EDDDDSDYGSSKKK		0	1	0	sp|Q9H1E3|NUCKS_HUMAN	sp|Q9H1E3|NUCKS_HUMAN	sp|Q9H1E3|NUCKS_HUMAN			>sp|Q9H1E3|NUCKS_HUMAN Nuclear ubiquitous casein and cyclin-dependent kinases substrate OS=Homo sapiens GN=NUCKS1 PE=1 SV=1	MULTI-MSMS		sh_4136_VT_061515_Expt_1_25mM	901.02	3	901.024	2700.05	42135.5	-3.6446	-1.1038	-4.7485	901.691	909.373	58.098	NaN	0.45255	58.098	57.828	58.281	0		0	0	0	4.2119e-11	1	18835	143.46	143.46
DSGSDEDFLMEDDDDSDYGSSKKK	24	3	0	Phospho (STY)	_DSGSDEDFLMEDDDDS(ph)DYGSSKKK_			DSGSDEDFLMEDDDDS(0.997)DY(0.001)GS(0.001)S(0.001)KKK			DS(-178.36)GS(-174.13)DEDFLMEDDDDS(29.49)DY(-30.8)GS(-29.49)S(-29.49)KKK	0	0	1	sp|Q9H1E3|NUCKS_HUMAN	sp|Q9H1E3|NUCKS_HUMAN	sp|Q9H1E3|NUCKS_HUMAN			>sp|Q9H1E3|NUCKS_HUMAN Nuclear ubiquitous casein and cyclin-dependent kinases substrate OS=Homo sapiens GN=NUCKS1 PE=1 SV=1	MULTI-MSMS		sh_4136_VT_061515_Expt_1_25mM	922.67	3	922.348	2764.02	43526.1	-3.2873	-0.67929	-3.9665	922.682	930.696	63.404	NaN	1.1684	63.404	62.753	63.922	3.8147e-06		0	0	0	1.4203e-23	3	20983	191.35	191.35
DSLCSVLWNLYHYYK	15	1	0	Carbamidomethyl (C),2 Phospho (STY)	_DSLC(ca)S(ph)VLWNLY(ph)HYYK_	DSLC(1)SVLWNLYHYYK		DS(0.226)LCS(0.774)VLWNLY(0.903)HY(0.048)Y(0.048)K	DSLC(60.49)SVLWNLYHYYK		DS(-5.39)LCS(5.39)VLWNLY(12.85)HY(-12.85)Y(-12.85)K	1	0	2	sp|Q9NU22|MDN1_HUMAN	sp|Q9NU22|MDN1_HUMAN	sp|Q9NU22|MDN1_HUMAN			>sp|Q9NU22|MDN1_HUMAN Midasin OS=Homo sapiens GN=MDN1 PE=1 SV=2	MULTI-SECPEP		sh_4136_VT_061515_Expt_1_25mM	1060.92	2	1060.93	2119.85	41064.3	-2.3666	0.61511	-1.7515	1061.44	1064.94	80.406	NaN	0.7657	80.406	80.041	80.807	0		0	0	0	0.027131	1	27974	60.489	5.1873
DSNNLCLHFNPR	12	0	1	Carbamidomethyl (C)	_DSNNLC(ca)LHFNPR_	DSNNLC(1)LHFNPR			DSNNLC(155.48)LHFNPR			1	0	0	sp|P09382|LEG1_HUMAN	sp|P09382|LEG1_HUMAN	sp|P09382|LEG1_HUMAN			>sp|P09382|LEG1_HUMAN Galectin-1 OS=Homo sapiens GN=LGALS1 PE=1 SV=2	MULTI-MSMS		sh_4136_VT_061515_Expt_1_150mM	748.85	2	743.846	1485.68	48322.1	-3.3013	-0.38745	-3.6887	743.847	748.85	63.576	NaN	0.89013	63.576	63.256	64.146	0		0	0	0	0.0092906	2	16514	155.48	155.48
DSNNLCLHFNPR	12	0	1	Carbamidomethyl (C)	_DSNNLC(ca)LHFNPR_	DSNNLC(1)LHFNPR			DSNNLC(112.13)LHFNPR			1	0	0	sp|P09382|LEG1_HUMAN	sp|P09382|LEG1_HUMAN	sp|P09382|LEG1_HUMAN			>sp|P09382|LEG1_HUMAN Galectin-1 OS=Homo sapiens GN=LGALS1 PE=1 SV=2	MULTI-SECPEP		sh_4136_VT_061515_Expt_1_150mM	499.57	3	496.233	1485.68	59623.1	-2.9646	-0.18319	-3.1478	496.233	499.569	63.563	NaN	0.43887	63.563	63.31	63.749	0		0	0	0	0.00040322	1	16503	112.13	112.13
DSNNLCLHFNPR	12	0	1	Carbamidomethyl (C)	_DSNNLC(ca)LHFNPR_	DSNNLC(1)LHFNPR			DSNNLC(153.95)LHFNPR			1	0	0	sp|P09382|LEG1_HUMAN	sp|P09382|LEG1_HUMAN	sp|P09382|LEG1_HUMAN			>sp|P09382|LEG1_HUMAN Galectin-1 OS=Homo sapiens GN=LGALS1 PE=1 SV=2	MULTI-MSMS		sh_4136_VT_061515_Expt_1_200mM	744.34	2	743.846	1485.68	49355.7	-3.4857	-0.47788	-3.9636	743.846	748.851	65.647	NaN	2.4243	65.647	64.664	67.088	0		0	0	0	0.0090325	2	17188	153.95	153.95
DSNNLCLHFNPR	12	0	1	Carbamidomethyl (C)	_DSNNLC(ca)LHFNPR_	DSNNLC(1)LHFNPR			DSNNLC(62.47)LHFNPR			1	0	0	sp|P09382|LEG1_HUMAN	sp|P09382|LEG1_HUMAN	sp|P09382|LEG1_HUMAN			>sp|P09382|LEG1_HUMAN Galectin-1 OS=Homo sapiens GN=LGALS1 PE=1 SV=2	MULTI-SECPEP		sh_4136_VT_061515_Expt_1_200mM	499.9	3	496.233	1485.68	59359	-3.5319	-0.33254	-3.8644	496.233	499.569	65.673	NaN	2.3221	65.673	64.664	66.986	0		0	0	0	0.023341	1	17514	62.466	62.466
DSNNLCLHFNPR	12	0	1	Carbamidomethyl (C)	_DSNNLC(ca)LHFNPR_	DSNNLC(1)LHFNPR			DSNNLC(153.34)LHFNPR			1	0	0	sp|P09382|LEG1_HUMAN	sp|P09382|LEG1_HUMAN	sp|P09382|LEG1_HUMAN			>sp|P09382|LEG1_HUMAN Galectin-1 OS=Homo sapiens GN=LGALS1 PE=1 SV=2	MULTI-MSMS		sh_4136_VT_061515_Expt_1_250mM	749.35	2	743.846	1485.68	48115.2	-2.9056	-1.2052	-4.1108	743.846	748.85	63.332	NaN	1.4614	63.332	62.862	64.324	0		0	0	0	0.0089306	3	14460	167.2	135.49
DSNNLCLHFNPR	12	0	1	Carbamidomethyl (C)	_DSNNLC(ca)LHFNPR_	DSNNLC(1)LHFNPR			DSNNLC(89.3)LHFNPR			1	0	0	sp|P09382|LEG1_HUMAN	sp|P09382|LEG1_HUMAN	sp|P09382|LEG1_HUMAN			>sp|P09382|LEG1_HUMAN Galectin-1 OS=Homo sapiens GN=LGALS1 PE=1 SV=2	ISO-MSMS	1	sh_4136_VT_061515_Expt_1_500mM	749.34	2	743.846	1485.68	NaN	NaN	-0.64249	NaN	NaN	NaN	63.65	NaN	0.41698	63.65	63.435	63.852	0		0	0	0	0.014842	1	14583	89.301	27.213
DSSESQLASTESDKPTTGR	19	1	1	Phospho (STY)	_DSSESQLAST(ph)ESDKPTTGR_			DSSESQLAS(0.002)T(0.968)ES(0.03)DKPTTGR			DS(-75.49)S(-75.49)ES(-79.42)QLAS(-27.54)T(15.06)ES(-15.06)DKPT(-82.85)T(-82.85)GR	0	0	1	sp|Q96B23|CR025_HUMAN	sp|Q96B23|CR025_HUMAN	sp|Q96B23|CR025_HUMAN			>sp|Q96B23|CR025_HUMAN Uncharacterized protein C18orf25 OS=Homo sapiens GN=C18orf25 PE=1 SV=2	MULTI-MSMS		sh_4136_VT_061515_Expt_1_25mM	1038.94	2	1038.44	2074.87	42337.5	-4.3978	0.30903	-4.0887	1038.44	1047.45	43.655	NaN	0.49388	43.655	43.411	43.905	-3.8147e-06		0	0	0	3.8983e-13	2	12870	175.42	175.42
DSSESQLASTESDKPTTGR	19	1	1	Phospho (STY)	_DSSESQLASTES(ph)DKPTTGR_			DSSESQLAS(0.002)T(0.099)ES(0.899)DKPTTGR			DS(-61.77)S(-50.48)ES(-41.29)QLAS(-26.24)T(-9.59)ES(9.59)DKPT(-40.62)T(-40.62)GR	0	0	1	sp|Q96B23|CR025_HUMAN	sp|Q96B23|CR025_HUMAN	sp|Q96B23|CR025_HUMAN			>sp|Q96B23|CR025_HUMAN Uncharacterized protein C18orf25 OS=Homo sapiens GN=C18orf25 PE=1 SV=2	MULTI-MSMS		sh_4136_VT_061515_Expt_1_25mM	692.96	3	692.63	2074.87	50985.1	-3.8469	-0.31318	-4.1601	692.964	698.638	43.65	NaN	0.74434	43.65	43.201	43.946	0		0	0	0	0.00052388	2	12863	99.451	99.451
DSSESQLASTESDKPTTGR	19	1	1	Unmodified	_DSSESQLASTESDKPTTGR_							0	0	0	sp|Q96B23|CR025_HUMAN	sp|Q96B23|CR025_HUMAN	sp|Q96B23|CR025_HUMAN			>sp|Q96B23|CR025_HUMAN Uncharacterized protein C18orf25 OS=Homo sapiens GN=C18orf25 PE=1 SV=2	MULTI-MSMS		sh_4136_VT_061515_Expt_1_25mM	1007.97	2	998.459	1994.9	42532.4	-4.2962	-0.024552	-4.3207	998.96	1007.97	44.901	NaN	0.28195	44.901	44.723	45.005	3.8147e-06		0	0	0	1.8908e-06	3	13402	136.66	112.45
DSVGQLQLYR	10	0	1	Phospho (STY)	_DS(ph)VGQLQLYR_			DS(1)VGQLQLYR			DS(81.85)VGQLQLY(-81.85)R	0	0	1	sp|Q99941|ATF6B_HUMAN	sp|Q99941|ATF6B_HUMAN	sp|Q99941|ATF6B_HUMAN			>sp|Q99941|ATF6B_HUMAN Cyclic AMP-dependent transcription factor ATF-6 beta OS=Homo sapiens GN=ATF6B PE=1 SV=2	MULTI-MSMS		sh_4136_VT_061515_Expt_1_50mM	423.53	3	420.199	1257.58	64447.7	-2.9694	0.90581	-2.0635	420.2	423.536	34.475	NaN	0.41695	34.475	34.258	34.675	0		0	0	0	0.029052	1	8650	85.377	3.1167
DSYVGDEAQSK	11	1	0	Unmodified	_DSYVGDEAQSK_							0	0	0	P60712;sp|P60709|ACTB_HUMAN;sp|P63261|ACTG_HUMAN;sp|P62736|ACTA_HUMAN;sp|P68032|ACTC_HUMAN;sp|P68133|ACTS_HUMAN;sp|P63267|ACTH_HUMAN	P60712	P60712			>P60712 SWISS-PROT:P60712 (Bos taurus) Actin, cytoplasmic 1;>sp|P60709|ACTB_HUMAN Actin, cytoplasmic 1 OS=Homo sapiens GN=ACTB PE=1 SV=1;>sp|P63261|ACTG_HUMAN Actin, cytoplasmic 2 OS=Homo sapiens GN=ACTG1 PE=1 SV=1;>sp|P62736|ACTA_HUMAN Actin, aortic smoot	MULTI-MSMS		sh_4136_VT_061515_Expt_1_25mM	604.27	2	599.765	1197.52	54672.5	-3.8239	-0.50129	-4.3252	599.765	603.772	38.936	NaN	0.46386	38.936	38.615	39.079	0		0	0	0	0.016848	1	10984	95.477	95.477
DSYVGDEAQSKR	12	1	1	Unmodified	_DSYVGDEAQSKR_							0	0	0	P60712;sp|P60709|ACTB_HUMAN;sp|P63261|ACTG_HUMAN;sp|P62736|ACTA_HUMAN;sp|P68032|ACTC_HUMAN;sp|P68133|ACTS_HUMAN;sp|P63267|ACTH_HUMAN	P60712	P60712			>P60712 SWISS-PROT:P60712 (Bos taurus) Actin, cytoplasmic 1;>sp|P60709|ACTB_HUMAN Actin, cytoplasmic 1 OS=Homo sapiens GN=ACTB PE=1 SV=1;>sp|P63261|ACTG_HUMAN Actin, cytoplasmic 2 OS=Homo sapiens GN=ACTG1 PE=1 SV=1;>sp|P62736|ACTA_HUMAN Actin, aortic smoot	MULTI-MSMS		sh_4136_VT_061515_Expt_1_25mM	458.22	3	452.213	1353.62	63352.6	-3.7937	-0.064793	-3.8585	452.213	458.22	38.964	NaN	0.33678	38.964	38.786	39.122	0		0	0	0	0.02831	2	10979	77.744	77.744
DSYVGDEAQSKR	12	1	1	Unmodified	_DSYVGDEAQSKR_							0	0	0	P60712;sp|P60709|ACTB_HUMAN;sp|P63261|ACTG_HUMAN;sp|P62736|ACTA_HUMAN;sp|P68032|ACTC_HUMAN;sp|P68133|ACTS_HUMAN;sp|P63267|ACTH_HUMAN	P60712	P60712			>P60712 SWISS-PROT:P60712 (Bos taurus) Actin, cytoplasmic 1;>sp|P60709|ACTB_HUMAN Actin, cytoplasmic 1 OS=Homo sapiens GN=ACTB PE=1 SV=1;>sp|P63261|ACTG_HUMAN Actin, cytoplasmic 2 OS=Homo sapiens GN=ACTG1 PE=1 SV=1;>sp|P62736|ACTA_HUMAN Actin, aortic smoot	MULTI-MSMS		sh_4136_VT_061515_Expt_1_50mM	686.83	2	677.815	1353.62	52198	-3.6153	-0.20168	-3.817	677.815	686.827	37.63	NaN	0.30134	37.63	37.426	37.727	0		0	0	0	0.028622	1	9844	77.597	77.597
DTCVQSPISSFPCTDLK	17	1	0	2 Carbamidomethyl (C),Phospho (STY)	_DT(ph)C(ca)VQSPISSFPC(ca)TDLK_	DTC(1)VQSPISSFPC(1)TDLK		DT(0.716)CVQS(0.132)PIS(0.132)S(0.013)FPCT(0.006)DLK	DTC(28.58)VQSPISSFPC(28.58)TDLK		DT(7.35)CVQS(-7.35)PIS(-7.35)S(-17.26)FPCT(-20.5)DLK	2	0	1	sp|Q9Y4K1|AIM1_HUMAN	sp|Q9Y4K1|AIM1_HUMAN	sp|Q9Y4K1|AIM1_HUMAN			>sp|Q9Y4K1|AIM1_HUMAN Absent in melanoma 1 protein OS=Homo sapiens GN=AIM1 PE=1 SV=3	ISO-MSMS	0	sh_4136_VT_061515_Expt_1_150mM	678.95	3	678.956	2033.85	NaN	NaN	0.45135	NaN	NaN	NaN	32.45	NaN	3.2452	32.45	31.106	34.352	0		0	0	0	0.032574	1	6757	28.58	28.58
DTDMDGVGDQCDNCPLEHNPDQLDSDSDR	29	0	1	2 Carbamidomethyl (C),Oxidation (M)	_DTDM(ox)DGVGDQC(ca)DNC(ca)PLEHNPDQLDSDSDR_	DTDMDGVGDQC(1)DNC(1)PLEHNPDQLDSDSDR	DTDM(1)DGVGDQCDNCPLEHNPDQLDSDSDR		DTDMDGVGDQC(170.18)DNC(170.18)PLEHNPDQLDSDSDR	DTDM(170.18)DGVGDQCDNCPLEHNPDQLDSDSDR		2	1	0	sp|P07996|TSP1_HUMAN;Q28194	sp|P07996|TSP1_HUMAN;Q28194	Q28194			>sp|P07996|TSP1_HUMAN Thrombospondin-1 OS=Homo sapiens GN=THBS1 PE=1 SV=2;>Q28194 TREMBL:Q28194 (Bos taurus) Thrombospondin-1	ISO-MSMS	0	sh_4136_VT_061515_Expt_1_25mM	1113.43	3	1112.76	3335.25	NaN	NaN	-1.47	NaN	NaN	NaN	57.956	NaN	0.37142	57.956	57.742	58.114	3.8147e-06		0	0	0	4.1529e-93	2	18754	170.18	137.11
DTFSYMGDFVVVYTDGCCSSNGR	23	0	1	6 Phospho (STY)	_DT(ph)FS(ph)Y(ph)MGDFVVVY(ph)T(ph)DGCCS(ph)SNGR_			DT(0.943)FS(0.935)Y(0.934)MGDFVVVY(0.851)T(0.855)DGCCS(0.745)S(0.737)NGR			DT(6.63)FS(6.06)Y(6.01)MGDFVVVY(2.48)T(2.58)DGCCS(0.13)S(-0.13)NGR	0	0	6	sp|O60930|RNH1_HUMAN	sp|O60930|RNH1_HUMAN	sp|O60930|RNH1_HUMAN			>sp|O60930|RNH1_HUMAN Ribonuclease H1 OS=Homo sapiens GN=RNASEH1 PE=1 SV=2	ISO-MSMS	0	sh_4136_VT_061515_Expt_1_50mM	501.31	6	501.31	3001.82	NaN	NaN	1.1597	NaN	NaN	NaN	99.507	NaN	0.32	99.507	99.327	99.647	0		0	0	0	0.013894	1	35130	8.3446	2.1134
DTLMISR	7	0	1	Oxidation (M),2 Phospho (STY)	_DT(ph)LM(ox)IS(ph)R_		DTLM(1)ISR	DT(1)LMIS(1)R		DTLM(50.35)ISR	DT(50.35)LMIS(50.35)R	0	1	2	sp|P01860|IGHG3_HUMAN;sp|P01857|IGHG1_HUMAN;sp|P01861|IGHG4_HUMAN;sp|P01859|IGHG2_HUMAN	sp|P01860|IGHG3_HUMAN	sp|P01860|IGHG3_HUMAN			>sp|P01860|IGHG3_HUMAN Ig gamma-3 chain C region OS=Homo sapiens GN=IGHG3 PE=1 SV=2;>sp|P01857|IGHG1_HUMAN Ig gamma-1 chain C region OS=Homo sapiens GN=IGHG1 PE=1 SV=1;>sp|P01861|IGHG4_HUMAN Ig gamma-4 chain C region OS=Homo sapiens GN=IGHG4 PE=1 SV=1;>sp|	ISO-MSMS	0	sh_4136_VT_061515_Expt_1_25mM	506.19	2	506.185	1010.35	NaN	NaN	4.575	NaN	NaN	NaN	29.935	NaN	1.0356	29.935	29.402	30.438	0		0	0	0	0.031473	1	7804	50.353	19.464
DTPTSAGPNSFNK	13	1	0	Unmodified	_DTPTSAGPNSFNK_							0	0	0	sp|Q8WW12|PCNP_HUMAN	sp|Q8WW12|PCNP_HUMAN	sp|Q8WW12|PCNP_HUMAN			>sp|Q8WW12|PCNP_HUMAN PEST proteolytic signal-containing nuclear protein OS=Homo sapiens GN=PCNP PE=1 SV=2	MULTI-MSMS		sh_4136_VT_061515_Expt_1_25mM	668.31	2	668.312	1334.61	52201.8	-3.8914	-0.16999	-4.0614	668.312	672.319	44.815	NaN	0.65017	44.815	44.478	45.129	0		0	0	0	0.00046785	1	13325	147.73	147.73
DTPTSAGPNSFNKGK	15	2	0	Unmodified	_DTPTSAGPNSFNKGK_							0	0	0	sp|Q8WW12|PCNP_HUMAN	sp|Q8WW12|PCNP_HUMAN	sp|Q8WW12|PCNP_HUMAN			>sp|Q8WW12|PCNP_HUMAN PEST proteolytic signal-containing nuclear protein OS=Homo sapiens GN=PCNP PE=1 SV=2	MULTI-MSMS		sh_4136_VT_061515_Expt_1_100mM	760.87	2	760.871	1519.73	46687.3	-3.4747	0.16776	-3.3069	760.87	768.885	42.878	NaN	0.52994	42.878	42.554	43.084	0		0	0	0	0.0039716	2	10134	101.2	76.788
DVATSPISPTENNTTPPDALTR	22	0	1	Phospho (STY)	_DVATSPIS(ph)PTENNTTPPDALTR_			DVATSPIS(0.779)PT(0.147)ENNT(0.037)T(0.037)PPDALTR			DVAT(-63)S(-55.88)PIS(7.24)PT(-7.24)ENNT(-13.2)T(-13.2)PPDALT(-89.29)R	0	0	1	sp|Q13153|PAK1_HUMAN	sp|Q13153|PAK1_HUMAN	sp|Q13153|PAK1_HUMAN			>sp|Q13153|PAK1_HUMAN Serine/threonine-protein kinase PAK 1 OS=Homo sapiens GN=PAK1 PE=1 SV=2	ISO-MSMS	0	sh_4136_VT_061515_Expt_1_50mM	1189.55	2	1189.05	2376.08	NaN	NaN	0.43479	NaN	NaN	NaN	60.349	NaN	0.76887	60.349	59.988	60.757	0		0	0	0	1.3855e-45	1	19127	150.72	88.52
DVATSPISPTENNTTPPDALTR	22	0	1	Phospho (STY)	_DVATSPISPTENNT(ph)TPPDALTR_			DVATSPIS(0.067)PT(0.016)ENNT(0.459)T(0.459)PPDALTR			DVAT(-57.06)S(-56.3)PIS(-8.33)PT(-14.67)ENNT(0)T(0)PPDALT(-73.3)R	0	0	1	sp|Q13153|PAK1_HUMAN	sp|Q13153|PAK1_HUMAN	sp|Q13153|PAK1_HUMAN			>sp|Q13153|PAK1_HUMAN Serine/threonine-protein kinase PAK 1 OS=Homo sapiens GN=PAK1 PE=1 SV=2	ISO-MSMS	1	sh_4136_VT_061515_Expt_1_50mM	1195.06	2	1189.05	2376.08	NaN	NaN	-0.95169	NaN	NaN	NaN	60.281	NaN	0.52056	60.281	60.029	60.55	0		0	0	0	3.3316e-24	1	19142	133.21	74.496
DVGSLDEKMK	10	2	0	Oxidation (M)	_DVGSLDEKM(ox)K_		DVGSLDEKM(1)K			DVGSLDEKM(100.88)K		0	1	0	sp|Q99584|S10AD_HUMAN	sp|Q99584|S10AD_HUMAN	sp|Q99584|S10AD_HUMAN			>sp|Q99584|S10AD_HUMAN Protein S100-A13 OS=Homo sapiens GN=S100A13 PE=1 SV=1	ISO-MSMS	1	sh_4136_VT_061515_Expt_1_25mM	577.29	2	569.276	1136.54	NaN	NaN	-2.5371	NaN	NaN	NaN	39.297	NaN	0.25484	39.297	39.122	39.377	0		0	0	0	0.01548	1	11121	100.88	67.79
DVNQQEFVR	9	0	1	Unmodified	_DVNQQEFVR_							0	0	0	sp|P39019|RS19_HUMAN	sp|P39019|RS19_HUMAN	sp|P39019|RS19_HUMAN			>sp|P39019|RS19_HUMAN 40S ribosomal protein S19 OS=Homo sapiens GN=RPS19 PE=1 SV=2	MULTI-MSMS		sh_4136_VT_061515_Expt_1_25mM	567.78	2	567.781	1133.55	55706.6	-3.8329	-0.24326	-4.0762	567.78	572.785	50.244	NaN	0.44793	50.244	50.009	50.457	0		0	0	0	0.0064428	1	15614	140.16	105.47
DVTLSKPSFAR	11	1	1	Unmodified	_DVTLSKPSFAR_							0	0	0	sp|Q9UPT8|ZC3H4_HUMAN	sp|Q9UPT8|ZC3H4_HUMAN	sp|Q9UPT8|ZC3H4_HUMAN			>sp|Q9UPT8|ZC3H4_HUMAN Zinc finger CCCH domain-containing protein 4 OS=Homo sapiens GN=ZC3H4 PE=1 SV=3	MSMS	1	sh_4136_VT_061515_Expt_1_200mM	619.84	2	610.835	1219.66	NaN	NaN	NaN	NaN	NaN	NaN	58.95	NaN	1	58.95	58.45	59.45	0		0	0	0	3.4863e-07	1	14901	136.02	60.729
DYGKESQAKDVIEEYFK	17	3	0	Unmodified	_DYGKESQAKDVIEEYFK_							0	0	0	sp|P25398|RS12_HUMAN	sp|P25398|RS12_HUMAN	sp|P25398|RS12_HUMAN			>sp|P25398|RS12_HUMAN 40S ribosomal protein S12 OS=Homo sapiens GN=RPS12 PE=1 SV=3	MULTI-MSMS		sh_4136_VT_061515_Expt_1_50mM	692.01	3	683.665	2047.97	50422.7	-2.4544	-0.27848	-2.7329	683.999	691.679	70.82	NaN	0.57417	70.82	70.546	71.121	7.6294e-06		0	0	0	0.0043239	1	23461	98.508	74.041
DYVMRMKEFER	11	1	2	Oxidation (M)	_DYVM(ox)RMKEFER_		DYVM(0.811)RM(0.189)KEFER			DYVM(6.34)RM(-6.34)KEFER		0	1	0	sp|P17568|NDUB7_HUMAN	sp|P17568|NDUB7_HUMAN	sp|P17568|NDUB7_HUMAN			>sp|P17568|NDUB7_HUMAN NADH dehydrogenase [ubiquinone] 1 beta subcomplex subunit 7 OS=Homo sapiens GN=NDUFB7 PE=1 SV=4	MULTI-SECPEP		sh_4136_VT_061515_Expt_1_500mM	774.4	2	760.355	1518.7	47064.4	-3.2524	-0.49385	-3.7462	760.354	774.371	43.37	NaN	0.5747	43.37	43.066	43.641	0		0	0	0	0.019693	1	8789	59.418	59.418
EAAEQDVEKKK	11	3	0	Unmodified	_EAAEQDVEKKK_							0	0	0	sp|P26373|RL13_HUMAN	sp|P26373|RL13_HUMAN	sp|P26373|RL13_HUMAN			>sp|P26373|RL13_HUMAN 60S ribosomal protein L13 OS=Homo sapiens GN=RPL13 PE=1 SV=4	MULTI-MSMS		sh_4136_VT_061515_Expt_1_25mM	649.85	2	637.833	1273.65	51909	-4.3471	0.24662	-4.1005	637.833	649.855	33.336	NaN	0.34092	33.336	33.105	33.446	0		0	0	0	0.0070177	1	8926	111.86	79.696
EAGGAFGKR	9	1	1	Unmodified	_EAGGAFGKR_							0	0	0	sp|Q9UII2|ATIF1_HUMAN	sp|Q9UII2|ATIF1_HUMAN	sp|Q9UII2|ATIF1_HUMAN			>sp|Q9UII2|ATIF1_HUMAN ATPase inhibitor, mitochondrial OS=Homo sapiens GN=ATPIF1 PE=1 SV=1	MULTI-MSMS		sh_4136_VT_061515_Expt_1_100mM	455.75	2	446.735	891.456	63100.2	-2.4571	-1.0024	-3.4595	446.735	455.746	35.809	NaN	0.61766	35.809	35.553	36.171	0		0	0	0	0.0029715	1	7947	135.83	135.83
EAGGAFGKR	9	1	1	Unmodified	_EAGGAFGKR_							0	0	0	sp|Q9UII2|ATIF1_HUMAN	sp|Q9UII2|ATIF1_HUMAN	sp|Q9UII2|ATIF1_HUMAN			>sp|Q9UII2|ATIF1_HUMAN ATPase inhibitor, mitochondrial OS=Homo sapiens GN=ATPIF1 PE=1 SV=1	MULTI-MSMS		sh_4136_VT_061515_Expt_1_150mM	455.75	2	446.735	891.456	62954	-2.4893	0.12048	-2.3688	446.735	455.747	36.456	NaN	0.80931	36.456	36.143	36.953	0		0	0	0	0.027725	1	7812	89.355	64.461
EAPAPPKAEAK	11	2	0	Unmodified	_EAPAPPKAEAK_							0	0	0	sp|P62750|RL23A_HUMAN	sp|P62750|RL23A_HUMAN	sp|P62750|RL23A_HUMAN			>sp|P62750|RL23A_HUMAN 60S ribosomal protein L23a OS=Homo sapiens GN=RPL23A PE=1 SV=1	MULTI-MSMS		sh_4136_VT_061515_Expt_1_100mM	554.8	2	554.803	1107.59	56446.2	-3.016	-0.47336	-3.4894	554.803	562.817	36.532	NaN	0.57958	36.532	36.171	36.75	0		0	0	0	0.0011736	1	8163	135.99	135.99
EAPAPPKAEAK	11	2	0	Unmodified	_EAPAPPKAEAK_							0	0	0	sp|P62750|RL23A_HUMAN	sp|P62750|RL23A_HUMAN	sp|P62750|RL23A_HUMAN			>sp|P62750|RL23A_HUMAN 60S ribosomal protein L23a OS=Homo sapiens GN=RPL23A PE=1 SV=1	MULTI-SECPEP		sh_4136_VT_061515_Expt_1_150mM	555.2	2	554.803	1107.59	56370.4	-2.9642	-0.77466	-3.7389	554.803	562.817	36.862	NaN	0.37486	36.862	36.64	37.015	0		0	0	0	0.026875	1	7926	87.667	49.971
EAVCVIDMSSFTK	13	1	0	Carbamidomethyl (C),Oxidation (M),2 Phospho (STY)	_EAVC(ca)VIDM(ox)S(ph)SFT(ph)K_	EAVC(1)VIDMSSFTK	EAVCVIDM(1)SSFTK	EAVCVIDMS(0.931)S(0.248)FT(0.821)K	EAVC(33.89)VIDMSSFTK	EAVCVIDM(33.89)SSFTK	EAVCVIDMS(10.37)S(-6.22)FT(6.22)K	1	1	2	sp|Q8NCN5|PDPR_HUMAN	sp|Q8NCN5|PDPR_HUMAN	sp|Q8NCN5|PDPR_HUMAN			>sp|Q8NCN5|PDPR_HUMAN Pyruvate dehydrogenase phosphatase regulatory subunit, mitochondrial OS=Homo sapiens GN=PDPR PE=1 SV=2	MSMS	1	sh_4136_VT_061515_Expt_1_100mM	835.82	2	831.813	1661.61	NaN	NaN	NaN	NaN	NaN	NaN	33.729	NaN	1	33.729	33.229	34.229	0		0	0	0	0.029828	1	7397	33.893	4.1602
ECCFTFTLNGNSR	13	0	1	2 Carbamidomethyl (C),3 Phospho (STY)	_EC(ca)C(ca)FT(ph)FT(ph)LNGNS(ph)R_	EC(1)C(1)FTFTLNGNSR		ECCFT(1)FT(1)LNGNS(1)R	EC(30.34)C(30.34)FTFTLNGNSR		ECCFT(30.34)FT(30.34)LNGNS(30.34)R	2	0	3	sp|Q6SJ93|F111B_HUMAN	sp|Q6SJ93|F111B_HUMAN	sp|Q6SJ93|F111B_HUMAN			>sp|Q6SJ93|F111B_HUMAN Protein FAM111B OS=Homo sapiens GN=FAM111B PE=2 SV=1	MSMS	1	sh_4136_VT_061515_Expt_1_500mM	928.29	2	923.292	1844.57	NaN	NaN	NaN	NaN	NaN	NaN	107.17	NaN	1	107.17	106.67	107.67	-7.6294e-06		0	0	0	0.031721	1	26424	30.336	14.012
ECGLCYTSHVSLSR	14	0	1	2 Carbamidomethyl (C),2 Phospho (STY)	_EC(ca)GLC(ca)Y(ph)TS(ph)HVSLSR_	EC(1)GLC(1)YTSHVSLSR		ECGLCY(0.715)T(0.352)S(0.616)HVS(0.315)LS(0.001)R	EC(51.26)GLC(51.26)YTSHVSLSR		ECGLCY(5.13)T(-5.13)S(5.13)HVS(-5.13)LS(-31.14)R	2	0	2	sp|Q9HCE3|ZN532_HUMAN	sp|Q9HCE3|ZN532_HUMAN	sp|Q9HCE3|ZN532_HUMAN			>sp|Q9HCE3|ZN532_HUMAN Zinc finger protein 532 OS=Homo sapiens GN=ZNF532 PE=1 SV=2	ISO-MSMS	0	sh_4136_VT_061515_Expt_1_25mM	914.84	2	914.843	1827.67	NaN	NaN	0.67738	NaN	NaN	NaN	55.759	NaN	0.55966	55.759	55.322	55.881	3.8147e-06		0	0	0	0.032605	1	17888	51.265	4.5605
EDEDEDSGSEESLVDSDSDPEEK	23	1	0	5 Phospho (STY)	_EDEDEDS(ph)GS(ph)EES(ph)LVDS(ph)DS(ph)DPEEK_			EDEDEDS(1)GS(1)EES(1)LVDS(1)DS(1)DPEEK			EDEDEDS(12.67)GS(12.67)EES(12.67)LVDS(12.67)DS(12.67)DPEEK	0	0	5	sp|O75037|KI21B_HUMAN	sp|O75037|KI21B_HUMAN	sp|O75037|KI21B_HUMAN			>sp|O75037|KI21B_HUMAN Kinesin-like protein KIF21B OS=Homo sapiens GN=KIF21B PE=1 SV=2	ISO-MSMS	1	sh_4136_VT_061515_Expt_1_50mM	738.58	4	736.203	2940.78	NaN	NaN	0.1873	NaN	NaN	NaN	45.379	NaN	0.29151	45.379	45.26	45.552	0		0	0	0	0.032617	1	13005	12.671	5.5724
EDGNEEDKENQGDETQGQQPPQR	23	1	1	Unmodified	_EDGNEEDKENQGDETQGQQPPQR_							0	0	0	sp|P67809|YBOX1_HUMAN	sp|P67809|YBOX1_HUMAN	sp|P67809|YBOX1_HUMAN			>sp|P67809|YBOX1_HUMAN Nuclease-sensitive element-binding protein 1 OS=Homo sapiens GN=YBX1 PE=1 SV=3	ISO-MSMS	1	sh_4136_VT_061515_Expt_1_25mM	883.38	3	876.706	2627.1	NaN	NaN	-0.12156	NaN	NaN	NaN	36.453	NaN	0.49007	36.453	36.219	36.709	0		0	0	0	8.9872e-06	1	10023	115.57	115.57
EDGNEEDKENQGDETQGQQPPQRR	24	1	2	Unmodified	_EDGNEEDKENQGDETQGQQPPQRR_							0	0	0	sp|P67809|YBOX1_HUMAN	sp|P67809|YBOX1_HUMAN	sp|P67809|YBOX1_HUMAN			>sp|P67809|YBOX1_HUMAN Nuclease-sensitive element-binding protein 1 OS=Homo sapiens GN=YBX1 PE=1 SV=3	MULTI-MSMS		sh_4136_VT_061515_Expt_1_25mM	938.75	3	928.74	2783.2	43377.2	-4.6693	-0.060581	-4.7299	929.074	938.418	35.807	NaN	0.9677	35.807	35.469	36.437	0		0	0	0	7.3792e-05	2	9734	113.47	76.618
EDKYEEEIKLLEEK	14	3	0	Unmodified	_EDKYEEEIKLLEEK_							0	0	0	Q3SX28;sp|P07951|TPM2_HUMAN	Q3SX28	Q3SX28			>Q3SX28 TREMBL:Q3SX28;Q5KR48 (Bos taurus) Tropomyosin 2;>sp|P07951|TPM2_HUMAN Tropomyosin beta chain OS=Homo sapiens GN=TPM2 PE=1 SV=1	MULTI-MSMS		sh_4136_VT_061515_Expt_1_50mM	606.98	3	598.972	1793.89	55048.4	-2.7645	0.28359	-2.4809	599.307	607.32	64.408	NaN	0.52756	64.408	64.147	64.675	0		0	0	0	0.0044602	1	20820	110.38	110.38
EDSVKPGAHLTVKK	14	3	0	Unmodified	_EDSVKPGAHLTVKK_							0	0	0	sp|P51991|ROA3_HUMAN	sp|P51991|ROA3_HUMAN	sp|P51991|ROA3_HUMAN			>sp|P51991|ROA3_HUMAN Heterogeneous nuclear ribonucleoprotein A3 OS=Homo sapiens GN=HNRNPA3 PE=1 SV=2	MULTI-MSMS		sh_4136_VT_061515_Expt_1_750mM	766.95	2	754.925	1507.84	46795.6	-3.1051	-0.15901	-3.2641	754.925	766.946	47.971	NaN	1.9803	47.971	46.976	48.956	0		0	0	0	1.3464e-05	1	9895	157.56	157.56
EDSVKPGAHLTVKK	14	3	0	Unmodified	_EDSVKPGAHLTVKK_							0	0	0	sp|P51991|ROA3_HUMAN	sp|P51991|ROA3_HUMAN	sp|P51991|ROA3_HUMAN			>sp|P51991|ROA3_HUMAN Heterogeneous nuclear ribonucleoprotein A3 OS=Homo sapiens GN=HNRNPA3 PE=1 SV=2	MULTI-MSMS		sh_4136_VT_061515_Expt_1_750mM	511.63	3	503.619	1507.84	58878.4	-3.3552	-0.03201	-3.3872	503.619	511.634	47.934	NaN	1.7919	47.934	47.102	48.894	0		0	0	0	0.001583	1	9952	125.54	99.067
EEEMRDTNESTNTR	14	0	2	Oxidation (M),2 Phospho (STY)	_EEEM(ox)RDT(ph)NES(ph)TNTR_		EEEM(1)RDTNESTNTR	EEEMRDT(0.526)NES(0.474)T(0.474)NT(0.526)R		EEEM(36.11)RDTNESTNTR	EEEMRDT(0)NES(0)T(0)NT(0)R	0	1	2	sp|P49755|TMEDA_HUMAN	sp|P49755|TMEDA_HUMAN	sp|P49755|TMEDA_HUMAN			>sp|P49755|TMEDA_HUMAN Transmembrane emp24 domain-containing protein 10 OS=Homo sapiens GN=TMED10 PE=1 SV=2	MULTI-MSMS		sh_4136_VT_061515_Expt_1_50mM	954.34	2	944.327	1886.64	43781.3	-2.7768	0.26936	-2.5074	944.327	954.336	32.339	NaN	1.5856	32.339	31.273	32.859	0		0	0	0	0.02962	1	8059	36.111	9.3697
EENVGLHQTLDQTLNELNCI	20	0	0	Carbamidomethyl (C)	_EENVGLHQTLDQTLNELNC(ca)I_	EENVGLHQTLDQTLNELNC(1)I			EENVGLHQTLDQTLNELNC(127.49)I			1	0	0	sp|P67936|TPM4_HUMAN	sp|P67936|TPM4_HUMAN	sp|P67936|TPM4_HUMAN			>sp|P67936|TPM4_HUMAN Tropomyosin alpha-4 chain OS=Homo sapiens GN=TPM4 PE=1 SV=3	ISO-MSMS	-1	sh_4136_VT_061515_Expt_1_50mM	1171.06	2	1170.56	2339.11	NaN	NaN	1.6511	NaN	NaN	NaN	88.071	NaN	0.4105	88.071	87.885	88.296	0		0	0	0	2.582e-16	2	30531	127.49	58.644
EESGIAICTMVYPSDESTK	19	1	0	Carbamidomethyl (C),Oxidation (M),3 Phospho (STY)	_EESGIAIC(ca)T(ph)M(ox)VY(ph)PS(ph)DESTK_	EESGIAIC(1)TMVYPSDESTK	EESGIAICTM(1)VYPSDESTK	EES(0.486)GIAICT(0.884)MVY(0.617)PS(0.417)DES(0.312)T(0.284)K	EESGIAIC(37.82)TMVYPSDESTK	EESGIAICTM(37.82)VYPSDESTK	EES(-1.24)GIAICT(6.84)MVY(1.24)PS(1.31)DES(-1.31)T(-1.74)K	1	1	3	sp|P51686|CCR9_HUMAN	sp|P51686|CCR9_HUMAN	sp|P51686|CCR9_HUMAN			>sp|P51686|CCR9_HUMAN C-C chemokine receptor type 9 OS=Homo sapiens GN=CCR9 PE=1 SV=2	MSMS	0	sh_4136_VT_061515_Expt_1_100mM	1186.92	2	1186.92	2371.83	NaN	NaN	NaN	NaN	NaN	NaN	91.049	NaN	1	91.049	90.549	91.549	-7.6294e-06		0	0	0	0.026348	1	26723	37.817	2.1572
EESGKPGAHVTVK	13	2	0	Unmodified	_EESGKPGAHVTVK_							0	0	0	sp|P22626|ROA2_HUMAN	sp|P22626|ROA2_HUMAN	sp|P22626|ROA2_HUMAN			>sp|P22626|ROA2_HUMAN Heterogeneous nuclear ribonucleoproteins A2/B1 OS=Homo sapiens GN=HNRNPA2B1 PE=1 SV=2	MULTI-MSMS		sh_4136_VT_061515_Expt_1_150mM	669.85	2	669.854	1337.69	52476.9	-2.978	-0.14373	-3.1218	669.854	677.868	38.07	NaN	0.55508	38.07	37.759	38.314	0		0	0	0	0.0029941	1	8244	113.24	71.209
EFNPTKPLLSVNK	13	2	0	Unmodified	_EFNPTKPLLSVNK_							0	0	0	sp|Q8WWM7|ATX2L_HUMAN	sp|Q8WWM7|ATX2L_HUMAN	sp|Q8WWM7|ATX2L_HUMAN			>sp|Q8WWM7|ATX2L_HUMAN Ataxin-2-like protein OS=Homo sapiens GN=ATXN2L PE=1 SV=2	MULTI-MSMS		sh_4136_VT_061515_Expt_1_500mM	743.91	2	743.917	1485.82	48939.9	-3.6726	-0.31074	-3.9833	743.917	751.931	67.8	NaN	0.54593	67.8	67.484	68.03	0		0	0	0	3.8612e-05	2	15743	164.53	164.53
EGDVLTLLESER	12	0	1	Unmodified	_EGDVLTLLESER_							0	0	0	sp|P62857|RS28_HUMAN	sp|P62857|RS28_HUMAN	sp|P62857|RS28_HUMAN			>sp|P62857|RS28_HUMAN 40S ribosomal protein S28 OS=Homo sapiens GN=RPS28 PE=1 SV=1	MULTI-MSMS		sh_4136_VT_061515_Expt_1_50mM	680.85	2	680.851	1359.69	52995.6	-1.983	-0.75715	-2.7402	680.851	686.356	77.984	NaN	0.53117	77.984	77.721	78.252	7.6294e-06		0	0	0	0.0012624	2	26368	171.32	171.32
EGSMCGYGICEYSTDEVYK	19	1	0	Carbamidomethyl (C),4 Phospho (STY)	_EGS(ph)MC(ca)GY(ph)GICEY(ph)STDEVY(ph)K_	EGSMC(0.525)GYGIC(0.475)EYSTDEVYK		EGS(0.992)MCGY(0.986)GICEY(0.712)S(0.303)T(0.531)DEVY(0.476)K	EGSMC(0.2)GYGIC(-0.2)EYSTDEVYK		EGS(19.3)MCGY(18.57)GICEY(4.04)S(-4.04)T(-0.2)DEVY(0.2)K	1	0	4	sp|Q60I27|AL2CL_HUMAN	sp|Q60I27|AL2CL_HUMAN	sp|Q60I27|AL2CL_HUMAN			>sp|Q60I27|AL2CL_HUMAN ALS2 C-terminal-like protein OS=Homo sapiens GN=ALS2CL PE=1 SV=1	MSMS	0	sh_4136_VT_061515_Expt_1_75mM	1255.58	2	1255.87	2509.72	NaN	NaN	NaN	NaN	NaN	NaN	106.61	NaN	1	106.61	106.11	107.11	0		0	0	0	0.0035135	1	35541	31.314	7.5136
EHHRSMHFVLDSTRLFSLNK	20	1	2	Oxidation (M),Phospho (STY)	_EHHRS(ph)M(ox)HFVLDSTRLFSLNK_		EHHRSM(1)HFVLDSTRLFSLNK	EHHRS(0.982)MHFVLDS(0.013)T(0.004)RLFSLNK		EHHRSM(64.87)HFVLDSTRLFSLNK	EHHRS(18.69)MHFVLDS(-18.69)T(-23.76)RLFS(-39.97)LNK	0	1	1	REV__sp|Q96MN9|ZN488_HUMAN	REV__sp|Q96MN9|ZN488_HUMAN	REV__sp|Q96MN9|ZN488_HUMAN			>sp|Q96MN9|ZN488_HUMAN Zinc finger protein 488 OS=Homo sapiens GN=ZNF488 PE=1 SV=1	MULTI-MSMS		sh_4136_VT_061515_Expt_1_50mM	860.08	3	850.741	2549.2	43900	-3.2404	-1.1036	-4.344	851.743	860.084	51.984	NaN	0.57494	51.984	51.692	52.267	0		0	0	0	0.016819	1	15648	64.87	64.87
EHTSHLEAELEKHMAAASAECQNYAK	26	2	0	Carbamidomethyl (C),Oxidation (M)	_EHTSHLEAELEKHM(ox)AAASAEC(ca)QNYAK_	EHTSHLEAELEKHMAAASAEC(1)QNYAK	EHTSHLEAELEKHM(1)AAASAECQNYAK		EHTSHLEAELEKHMAAASAEC(118.36)QNYAK	EHTSHLEAELEKHM(118.36)AAASAECQNYAK		1	1	0	sp|Q9P2E9|RRBP1_HUMAN	sp|Q9P2E9|RRBP1_HUMAN	sp|Q9P2E9|RRBP1_HUMAN			>sp|Q9P2E9|RRBP1_HUMAN Ribosome-binding protein 1 OS=Homo sapiens GN=RRBP1 PE=1 SV=4	MULTI-MSMS		sh_4136_VT_061515_Expt_1_100mM	996.79	3	991.115	2970.32	42977.8	-3.0543	-0.73048	-3.7848	991.449	996.792	58.077	NaN	0.66764	58.077	57.769	58.437	3.8147e-06		0	0	0	6.8991e-08	3	15551	118.36	78.849
EHTSHLEAELEKHMAAASAECQNYAK	26	2	0	Carbamidomethyl (C),Oxidation (M)	_EHTSHLEAELEKHM(ox)AAASAEC(ca)QNYAK_	EHTSHLEAELEKHMAAASAEC(1)QNYAK	EHTSHLEAELEKHM(1)AAASAECQNYAK		EHTSHLEAELEKHMAAASAEC(84.33)QNYAK	EHTSHLEAELEKHM(84.33)AAASAECQNYAK		1	1	0	sp|Q9P2E9|RRBP1_HUMAN	sp|Q9P2E9|RRBP1_HUMAN	sp|Q9P2E9|RRBP1_HUMAN			>sp|Q9P2E9|RRBP1_HUMAN Ribosome-binding protein 1 OS=Homo sapiens GN=RRBP1 PE=1 SV=4	MULTI-MSMS		sh_4136_VT_061515_Expt_1_100mM	748.35	4	743.588	2970.32	48097.2	-3.6648	-0.34443	-4.0092	743.838	747.846	58.073	NaN	0.47874	58.073	57.858	58.337	0		0	0	0	0.00052719	4	15571	84.327	84.327
EHTSHLEAELEKHMAAASAECQNYAK	26	2	0	Carbamidomethyl (C),Oxidation (M)	_EHTSHLEAELEKHM(ox)AAASAEC(ca)QNYAK_	EHTSHLEAELEKHMAAASAEC(1)QNYAK	EHTSHLEAELEKHM(1)AAASAECQNYAK		EHTSHLEAELEKHMAAASAEC(115.54)QNYAK	EHTSHLEAELEKHM(115.54)AAASAECQNYAK		1	1	0	sp|Q9P2E9|RRBP1_HUMAN	sp|Q9P2E9|RRBP1_HUMAN	sp|Q9P2E9|RRBP1_HUMAN			>sp|Q9P2E9|RRBP1_HUMAN Ribosome-binding protein 1 OS=Homo sapiens GN=RRBP1 PE=1 SV=4	MULTI-MSMS		sh_4136_VT_061515_Expt_1_100mM	991.45	3	991.115	2970.32	42065.5	-3.0571	-0.32207	-3.3792	991.449	996.792	58.772	NaN	0.66143	58.772	58.484	59.145	0		0	0	0	4.9204e-06	5	15784	115.54	84.265
EHTSHLEAELEKHMAAASAECQNYAK	26	2	0	Carbamidomethyl (C),Oxidation (M)	_EHTSHLEAELEKHM(ox)AAASAEC(ca)QNYAK_	EHTSHLEAELEKHMAAASAEC(1)QNYAK	EHTSHLEAELEKHM(1)AAASAECQNYAK		EHTSHLEAELEKHMAAASAEC(99.6)QNYAK	EHTSHLEAELEKHM(99.6)AAASAECQNYAK		1	1	0	sp|Q9P2E9|RRBP1_HUMAN	sp|Q9P2E9|RRBP1_HUMAN	sp|Q9P2E9|RRBP1_HUMAN			>sp|Q9P2E9|RRBP1_HUMAN Ribosome-binding protein 1 OS=Homo sapiens GN=RRBP1 PE=1 SV=4	MULTI-MSMS		sh_4136_VT_061515_Expt_1_100mM	747.84	4	743.588	2970.32	47242.4	-3.6627	0.22193	-3.4408	743.839	747.847	58.752	NaN	0.80954	58.752	58.287	59.097	-3.8147e-06		0	0	0	7.0355e-05	2	15809	99.603	99.603
EHTSHLEAELEKHMAAASAECQNYAK	26	2	0	Carbamidomethyl (C),Oxidation (M)	_EHTSHLEAELEKHM(ox)AAASAEC(ca)QNYAK_	EHTSHLEAELEKHMAAASAEC(1)QNYAK	EHTSHLEAELEKHM(1)AAASAECQNYAK		EHTSHLEAELEKHMAAASAEC(85.25)QNYAK	EHTSHLEAELEKHM(85.25)AAASAECQNYAK		1	1	0	sp|Q9P2E9|RRBP1_HUMAN	sp|Q9P2E9|RRBP1_HUMAN	sp|Q9P2E9|RRBP1_HUMAN			>sp|Q9P2E9|RRBP1_HUMAN Ribosome-binding protein 1 OS=Homo sapiens GN=RRBP1 PE=1 SV=4	MULTI-MSMS		sh_4136_VT_061515_Expt_1_150mM	997.12	3	991.115	2970.32	43025.9	-2.9929	-0.94737	-3.9403	991.448	997.127	60.407	NaN	0.57381	60.407	60.15	60.723	0		0	0	0	0.00049965	4	15485	85.248	45.741
EHTSHLEAELEKHMAAASAECQNYAK	26	2	0	Carbamidomethyl (C)	_EHTSHLEAELEKHMAAASAEC(ca)QNYAK_	EHTSHLEAELEKHMAAASAEC(1)QNYAK			EHTSHLEAELEKHMAAASAEC(103.27)QNYAK			1	0	0	sp|Q9P2E9|RRBP1_HUMAN	sp|Q9P2E9|RRBP1_HUMAN	sp|Q9P2E9|RRBP1_HUMAN			>sp|Q9P2E9|RRBP1_HUMAN Ribosome-binding protein 1 OS=Homo sapiens GN=RRBP1 PE=1 SV=4	MULTI-MSMS		sh_4136_VT_061515_Expt_1_100mM	991.45	3	985.784	2954.33	41249.8	-2.4065	-0.80216	-3.2087	985.783	991.461	69.083	NaN	0.9202	69.083	68.731	69.652	0		0	0	0	0.0010835	1	19438	103.27	103.27
EHTSHLEAELEKHMAAASAECQNYAK	26	2	0	Carbamidomethyl (C)	_EHTSHLEAELEKHMAAASAEC(ca)QNYAK_	EHTSHLEAELEKHMAAASAEC(1)QNYAK			EHTSHLEAELEKHMAAASAEC(100.76)QNYAK			1	0	0	sp|Q9P2E9|RRBP1_HUMAN	sp|Q9P2E9|RRBP1_HUMAN	sp|Q9P2E9|RRBP1_HUMAN			>sp|Q9P2E9|RRBP1_HUMAN Ribosome-binding protein 1 OS=Homo sapiens GN=RRBP1 PE=1 SV=4	MULTI-MSMS		sh_4136_VT_061515_Expt_1_100mM	743.85	4	739.589	2954.33	48833.1	-3.0959	0.01562	-3.0803	739.84	743.847	69.058	NaN	0.51825	69.058	68.776	69.295	0		0	0	0	0.0012794	1	19453	100.76	100.76
EHYPVSSPSSPSPPAQPGGVSR	22	0	1	2 Phospho (STY)	_EHYPVSS(ph)PSSPS(ph)PPAQPGGVSR_			EHYPVS(0.07)S(0.709)PS(0.183)S(0.037)PS(1)PPAQPGGVSR			EHY(-48.58)PVS(-10.03)S(5.88)PS(-5.88)S(-12.79)PS(47.04)PPAQPGGVS(-96.35)R	0	0	2	sp|O75179|ANR17_HUMAN	sp|O75179|ANR17_HUMAN	sp|O75179|ANR17_HUMAN			>sp|O75179|ANR17_HUMAN Ankyrin repeat domain-containing protein 17 OS=Homo sapiens GN=ANKRD17 PE=1 SV=3	MULTI-MSMS		sh_4136_VT_061515_Expt_1_75mM	794.33	3	794.005	2378.99	46743.9	-3.3984	0.45315	-2.9453	794.34	797.676	51.493	NaN	1.5133	51.493	50.631	52.144	3.8147e-06		0	0	0	3.4204e-13	6	15165	157.3	157.3
EHYPVSSPSSPSPPAQPGGVSR	22	0	1	2 Phospho (STY)	_EHYPVS(ph)SPSSPS(ph)PPAQPGGVSR_			EHYPVS(0.847)S(0.147)PS(0.044)S(0.203)PS(0.76)PPAQPGGVSR			EHY(-72.95)PVS(7.65)S(-7.65)PS(-12.5)S(-5.83)PS(5.83)PPAQPGGVS(-57.08)R	0	0	2	sp|O75179|ANR17_HUMAN	sp|O75179|ANR17_HUMAN	sp|O75179|ANR17_HUMAN			>sp|O75179|ANR17_HUMAN Ankyrin repeat domain-containing protein 17 OS=Homo sapiens GN=ANKRD17 PE=1 SV=3	MULTI-MSMS		sh_4136_VT_061515_Expt_1_75mM	1196	2	1190.5	2378.99	39397.7	-3.059	-0.76858	-3.8275	1190.5	1196.01	51.495	NaN	1.1202	51.495	50.808	51.928	3.8147e-06		0	0	0	7.6625e-08	5	15257	123.44	123.44
EHYPVSSPSSPSPPAQPGGVSR	22	0	1	2 Phospho (STY)	_EHYPVSSPSS(ph)PS(ph)PPAQPGGVSR_			EHYPVS(0.032)S(0.357)PS(0.06)S(0.551)PS(1)PPAQPGGVSR			EHY(-42.72)PVS(-12.3)S(-1.89)PS(-9.61)S(1.89)PS(37.54)PPAQPGGVS(-108.32)R	0	0	2	sp|O75179|ANR17_HUMAN	sp|O75179|ANR17_HUMAN	sp|O75179|ANR17_HUMAN			>sp|O75179|ANR17_HUMAN Ankyrin repeat domain-containing protein 17 OS=Homo sapiens GN=ANKRD17 PE=1 SV=3	MULTI-MSMS		sh_4136_VT_061515_Expt_1_100mM	797.67	3	794.005	2378.99	46952.6	-3.4065	0.22609	-3.1804	794.34	797.341	51.988	NaN	1.2214	51.988	51.303	52.525	3.8147e-06		0	0	0	4.4146e-13	4	13356	153.83	153.83
EHYPVSSPSSPSPPAQPGGVSR	22	0	1	Phospho (STY)	_EHYPVSSPSSPS(ph)PPAQPGGVSR_			EHYPVSSPSSPS(1)PPAQPGGVSR			EHY(-79.02)PVS(-53.7)S(-53.7)PS(-46.93)S(-38.69)PS(38.69)PPAQPGGVS(-75.98)R	0	0	1	sp|O75179|ANR17_HUMAN	sp|O75179|ANR17_HUMAN	sp|O75179|ANR17_HUMAN			>sp|O75179|ANR17_HUMAN Ankyrin repeat domain-containing protein 17 OS=Homo sapiens GN=ANKRD17 PE=1 SV=3	MULTI-MSMS		sh_4136_VT_061515_Expt_1_300mM	771.02	3	767.35	2299.03	48077.5	-3.2142	-1.0564	-4.2707	767.349	771.019	52.74	NaN	1.5159	52.74	51.693	53.209	0		0	0	0	1.3961e-07	3	11721	128.88	128.88
EHYPVSSPSSPSPPAQPGGVSR	22	0	1	Phospho (STY)	_EHYPVS(ph)SPSSPSPPAQPGGVSR_			EHYPVS(0.377)S(0.061)PS(0.377)S(0.08)PS(0.104)PPAQPGGVSR			EHY(-46.41)PVS(0)S(-7.88)PS(0)S(-6.75)PS(-5.6)PPAQPGGVS(-105.74)R	0	0	1	sp|O75179|ANR17_HUMAN	sp|O75179|ANR17_HUMAN	sp|O75179|ANR17_HUMAN			>sp|O75179|ANR17_HUMAN Ankyrin repeat domain-containing protein 17 OS=Homo sapiens GN=ANKRD17 PE=1 SV=3	MULTI-MSMS		sh_4136_VT_061515_Expt_1_500mM	767.68	3	767.35	2299.03	48331.2	-3.5512	-0.29485	-3.8461	767.684	770.686	52.608	NaN	1.8559	52.608	51.338	53.194	0		0	0	0	4.2511e-10	8	11337	141.36	141.36
EHYPVSSPSSPSPPAQPGGVSR	22	0	1	Phospho (STY)	_EHYPVSSPSS(ph)PSPPAQPGGVSR_			EHYPVS(0.045)S(0.214)PS(0.131)S(0.526)PS(0.084)PPAQPGGVSR			EHY(-72.32)PVS(-10.64)S(-3.9)PS(-6.05)S(3.9)PS(-7.99)PPAQPGGVS(-59.78)R	0	0	1	sp|O75179|ANR17_HUMAN	sp|O75179|ANR17_HUMAN	sp|O75179|ANR17_HUMAN			>sp|O75179|ANR17_HUMAN Ankyrin repeat domain-containing protein 17 OS=Homo sapiens GN=ANKRD17 PE=1 SV=3	MULTI-MSMS		sh_4136_VT_061515_Expt_1_500mM	1156.02	2	1150.52	2299.03	39798.4	-4.208	-0.34448	-4.5524	1151.02	1156.03	52.717	NaN	0.89531	52.717	52.191	53.087	3.8147e-06		0	0	0	0.001399	1	11437	95.319	95.319
EHYPVSSPSSPSPPAQPGGVSR	22	0	1	Phospho (STY)	_EHYPVSSPSSPS(ph)PPAQPGGVSR_			EHYPVSSPSSPS(1)PPAQPGGVSR			EHY(-91.01)PVS(-48.87)S(-51.05)PS(-52.57)S(-36.34)PS(36.34)PPAQPGGVS(-109.24)R	0	0	1	sp|O75179|ANR17_HUMAN	sp|O75179|ANR17_HUMAN	sp|O75179|ANR17_HUMAN			>sp|O75179|ANR17_HUMAN Ankyrin repeat domain-containing protein 17 OS=Homo sapiens GN=ANKRD17 PE=1 SV=3	MULTI-MSMS		sh_4136_VT_061515_Expt_1_750mM	771.02	3	767.35	2299.03	49208.1	-2.9666	-0.85668	-3.8233	767.684	771.019	52.375	NaN	1.8134	52.375	51.075	52.889	0		0	0	0	4.2246e-13	3	11196	164.93	164.93
EICQAIGKQMK	11	2	0	Carbamidomethyl (C),Oxidation (M)	_EIC(ca)QAIGKQM(ox)K_	EIC(1)QAIGKQMK	EICQAIGKQM(1)K		EIC(48)QAIGKQMK	EICQAIGKQM(48)K		1	1	0	sp|Q9P2D3|HTR5B_HUMAN	sp|Q9P2D3|HTR5B_HUMAN	sp|Q9P2D3|HTR5B_HUMAN			>sp|Q9P2D3|HTR5B_HUMAN HEAT repeat-containing protein 5B OS=Homo sapiens GN=HEATR5B PE=1 SV=2	MULTI-MSMS		sh_4136_VT_061515_Expt_1_150mM	446.57	3	441.225	1320.65	64480.2	-2.3051	-0.0050041	-2.3101	441.225	446.568	75.813	NaN	0.41916	75.813	75.582	76.001	0		0	0	0	0.030935	1	20531	48.004	48.004
EIGYTHMKIAEGVNSLLQMAGLLAR	25	1	1	Oxidation (M),Phospho (STY)	_EIGYT(ph)HM(ox)KIAEGVNSLLQMAGLLAR_		EIGYTHM(1)KIAEGVNSLLQMAGLLAR	EIGY(0.453)T(0.547)HMKIAEGVNSLLQMAGLLAR		EIGYTHM(45.45)KIAEGVNSLLQM(-45.45)AGLLAR	EIGY(-0.82)T(0.82)HMKIAEGVNS(-43.85)LLQMAGLLAR	0	1	1	sp|P35250|RFC2_HUMAN	sp|P35250|RFC2_HUMAN	sp|P35250|RFC2_HUMAN			>sp|P35250|RFC2_HUMAN Replication factor C subunit 2 OS=Homo sapiens GN=RFC2 PE=1 SV=3	ISO-MSMS	0	sh_4136_VT_061515_Expt_1_75mM	938.14	3	937.803	2810.39	NaN	NaN	1.3969	NaN	NaN	NaN	50.72	NaN	0.7134	50.72	50.269	50.983	3.8147e-06		0	0	0	0.03174	1	15005	74.505	25.537
EIVLAQQPVMKNFSEMK	17	2	0	2 Oxidation (M),Phospho (STY)	_EIVLAQQPVM(ox)KNFS(ph)EM(ox)K_		EIVLAQQPVM(1)KNFSEM(1)K	EIVLAQQPVMKNFS(1)EMK		EIVLAQQPVM(51.23)KNFSEM(51.23)K	EIVLAQQPVMKNFS(51.23)EMK	0	2	1	REV__sp|P13637|AT1A3_HUMAN	REV__sp|P13637|AT1A3_HUMAN	REV__sp|P13637|AT1A3_HUMAN			>sp|P13637|AT1A3_HUMAN Sodium/potassium-transporting ATPase subunit alpha-3 OS=Homo sapiens GN=ATP1A3 PE=1 SV=3	MULTI-MSMS		sh_4136_VT_061515_Expt_1_25mM	1060.51	2	1052.5	2102.98	41298	-4.9524	-0.12215	-5.0745	1053	1060.51	48.585	NaN	0.57724	48.585	48.189	48.766	0		0	0	0	0.032658	1	14888	51.225	51.225
EKETKALSLAR	11	2	1	Unmodified	_EKETKALSLAR_							0	0	0	sp|P35579|MYH9_HUMAN;sp|P35580|MYH10_HUMAN;sp|P35749|MYH11_HUMAN	sp|P35579|MYH9_HUMAN;sp|P35580|MYH10_HUMAN	sp|P35579|MYH9_HUMAN			>sp|P35579|MYH9_HUMAN Myosin-9 OS=Homo sapiens GN=MYH9 PE=1 SV=4;>sp|P35580|MYH10_HUMAN Myosin-10 OS=Homo sapiens GN=MYH10 PE=1 SV=3;>sp|P35749|MYH11_HUMAN Myosin-11 OS=Homo sapiens GN=MYH11 PE=1 SV=3	MULTI-MSMS		sh_4136_VT_061515_Expt_1_150mM	623.36	2	623.362	1244.71	52726.6	-3.3309	-0.29934	-3.6302	623.361	636.38	46.276	NaN	0.55391	46.276	45.971	46.525	0		0	0	0	0.0014669	2	10750	177.83	177.83
EKKEVVEEAENGR	13	2	1	Unmodified	_EKKEVVEEAENGR_							0	0	0	sp|P06454|PTMA_HUMAN	sp|P06454|PTMA_HUMAN	sp|P06454|PTMA_HUMAN			>sp|P06454|PTMA_HUMAN Prothymosin alpha OS=Homo sapiens GN=PTMA PE=1 SV=2	MULTI-MSMS		sh_4136_VT_061515_Expt_1_25mM	772.4	2	758.884	1515.75	48244.9	-3.8554	-0.57615	-4.4315	758.884	771.902	43.03	NaN	0.59345	43.03	42.733	43.326	0		0	0	0	6.1743e-05	2	12620	153.7	153.7
ELDGERER	8	0	2	Unmodified	_ELDGERER_							0	0	0	sp|P67936|TPM4_HUMAN	sp|P67936|TPM4_HUMAN	sp|P67936|TPM4_HUMAN			>sp|P67936|TPM4_HUMAN Tropomyosin alpha-4 chain OS=Homo sapiens GN=TPM4 PE=1 SV=3	MULTI-MSMS		sh_4136_VT_061515_Expt_1_25mM	502.24	2	502.244	1002.47	60384.5	-4.1744	0.059876	-4.1145	502.244	512.252	31.576	NaN	0.41595	31.576	31.359	31.775	0		0	0	0	0.0078416	2	8324	140.09	140.09
ELEDATETADAMNR	14	0	1	Oxidation (M)	_ELEDATETADAM(ox)NR_		ELEDATETADAM(1)NR			ELEDATETADAM(90.76)NR		0	1	0	sp|P35579|MYH9_HUMAN	sp|P35579|MYH9_HUMAN	sp|P35579|MYH9_HUMAN			>sp|P35579|MYH9_HUMAN Myosin-9 OS=Homo sapiens GN=MYH9 PE=1 SV=4	MULTI-MSMS		sh_4136_VT_061515_Expt_1_25mM	797.35	2	791.338	1580.66	47574.9	-3.6024	0.075298	-3.5271	791.338	796.342	42.616	NaN	0.73181	42.616	42.261	42.993	3.8147e-06		0	0	0	0.0069583	1	12412	90.759	62.476
ELEDATETADAMNR	14	0	1	Oxidation (M)	_ELEDATETADAM(ox)NR_		ELEDATETADAM(1)NR			ELEDATETADAM(213.18)NR		0	1	0	sp|P35579|MYH9_HUMAN	sp|P35579|MYH9_HUMAN	sp|P35579|MYH9_HUMAN			>sp|P35579|MYH9_HUMAN Myosin-9 OS=Homo sapiens GN=MYH9 PE=1 SV=4	MULTI-MSMS		sh_4136_VT_061515_Expt_1_25mM	791.33	2	791.338	1580.66	46180.8	-3.5695	-0.19273	-3.7623	791.339	796.342	43.067	NaN	0.41935	43.067	42.865	43.284	0		0	0	0	2.9344e-12	2	12625	213.18	180.74
ELEDATETADAMNR	14	0	1	Oxidation (M)	_ELEDATETADAM(ox)NR_		ELEDATETADAM(1)NR			ELEDATETADAM(221.86)NR		0	1	0	sp|P35579|MYH9_HUMAN	sp|P35579|MYH9_HUMAN	sp|P35579|MYH9_HUMAN			>sp|P35579|MYH9_HUMAN Myosin-9 OS=Homo sapiens GN=MYH9 PE=1 SV=4	MULTI-MSMS		sh_4136_VT_061515_Expt_1_25mM	791.34	2	791.338	1580.66	47312.2	-3.3776	-1.2368	-4.6145	791.338	796.342	44.641	NaN	0.49009	44.641	44.393	44.883	0		0	0	0	2.8933e-17	2	13241	221.86	221.86
ELEDATETADAMNR	14	0	1	Oxidation (M)	_ELEDATETADAM(ox)NR_		ELEDATETADAM(1)NR			ELEDATETADAM(120.57)NR		0	1	0	sp|P35579|MYH9_HUMAN	sp|P35579|MYH9_HUMAN	sp|P35579|MYH9_HUMAN			>sp|P35579|MYH9_HUMAN Myosin-9 OS=Homo sapiens GN=MYH9 PE=1 SV=4	MULTI-MSMS		sh_4136_VT_061515_Expt_1_25mM	531.56	3	527.895	1580.66	56329.8	-3.7125	-0.52032	-4.2328	527.894	531.23	44.632	NaN	0.4064	44.632	44.436	44.842	0		0	0	0	0.00072815	1	13278	120.57	120.57
ELEDATETADAMNR	14	0	1	Oxidation (M)	_ELEDATETADAM(ox)NR_		ELEDATETADAM(1)NR			ELEDATETADAM(222.79)NR		0	1	0	sp|P35579|MYH9_HUMAN	sp|P35579|MYH9_HUMAN	sp|P35579|MYH9_HUMAN			>sp|P35579|MYH9_HUMAN Myosin-9 OS=Homo sapiens GN=MYH9 PE=1 SV=4	MULTI-MSMS		sh_4136_VT_061515_Expt_1_25mM	791.84	2	791.338	1580.66	45778.9	-3.7726	-0.78906	-4.5616	791.84	796.342	53.769	NaN	0.4677	53.769	53.508	53.976	0		0	0	0	2.7227e-17	2	17058	222.79	185.65
ELEDATETADAMNR	14	0	1	Oxidation (M)	_ELEDATETADAM(ox)NR_		ELEDATETADAM(1)NR			ELEDATETADAM(275.85)NR		0	1	0	sp|P35579|MYH9_HUMAN	sp|P35579|MYH9_HUMAN	sp|P35579|MYH9_HUMAN			>sp|P35579|MYH9_HUMAN Myosin-9 OS=Homo sapiens GN=MYH9 PE=1 SV=4	MULTI-MSMS		sh_4136_VT_061515_Expt_1_50mM	796.34	2	791.338	1580.66	47093	-3.8845	-0.12652	-4.011	791.339	796.343	42.489	NaN	0.37188	42.489	42.275	42.647	0		0	0	0	7.578e-44	2	11768	275.85	234.61
ELEDATETADAMNR	14	0	1	Oxidation (M)	_ELEDATETADAM(ox)NR_		ELEDATETADAM(1)NR			ELEDATETADAM(213.18)NR		0	1	0	sp|P35579|MYH9_HUMAN	sp|P35579|MYH9_HUMAN	sp|P35579|MYH9_HUMAN			>sp|P35579|MYH9_HUMAN Myosin-9 OS=Homo sapiens GN=MYH9 PE=1 SV=4	MULTI-MSMS		sh_4136_VT_061515_Expt_1_200mM	791.34	2	791.338	1580.66	47167.5	-2.61	-0.86864	-3.4787	791.338	796.342	46.078	NaN	0.66871	46.078	45.704	46.372	0		0	0	0	2.9344e-12	2	10624	213.18	174.18
ELEDATETADAMNR	14	0	1	Unmodified	_ELEDATETADAMNR_							0	0	0	sp|P35579|MYH9_HUMAN	sp|P35579|MYH9_HUMAN	sp|P35579|MYH9_HUMAN			>sp|P35579|MYH9_HUMAN Myosin-9 OS=Homo sapiens GN=MYH9 PE=1 SV=4	MULTI-MSMS		sh_4136_VT_061515_Expt_1_25mM	788.35	2	783.341	1564.67	47495.2	-3.6358	-0.62421	-4.26	783.341	788.345	52.817	NaN	0.41437	52.817	52.675	53.089	0		0	0	0	8.8927e-08	2	16667	187.57	133.17
ELEDATETADAMNR	14	0	1	Unmodified	_ELEDATETADAMNR_							0	0	0	sp|P35579|MYH9_HUMAN	sp|P35579|MYH9_HUMAN	sp|P35579|MYH9_HUMAN			>sp|P35579|MYH9_HUMAN Myosin-9 OS=Homo sapiens GN=MYH9 PE=1 SV=4	MULTI-MSMS		sh_4136_VT_061515_Expt_1_25mM	788.85	2	783.341	1564.67	46781.2	-3.6345	-0.82336	-4.4579	783.341	788.345	53.764	NaN	0.46929	53.764	53.55	54.019	0		0	0	0	7.3257e-08	3	17003	190.37	125.13
ELEDATETADAMNR	14	0	1	Unmodified	_ELEDATETADAMNR_							0	0	0	sp|P35579|MYH9_HUMAN	sp|P35579|MYH9_HUMAN	sp|P35579|MYH9_HUMAN			>sp|P35579|MYH9_HUMAN Myosin-9 OS=Homo sapiens GN=MYH9 PE=1 SV=4	ISO-MSMS	0	sh_4136_VT_061515_Expt_1_25mM	783.33	2	783.341	1564.67	NaN	NaN	-0.4869	NaN	NaN	NaN	48.282	NaN	0.32972	48.282	48.105	48.435	-3.8147e-06		0	0	0	5.9424e-19	1	14805	131.66	105.13
ELEKRASGQAFELILSPR	18	1	2	Phospho (STY)	_ELEKRAS(ph)GQAFELILSPR_			ELEKRAS(1)GQAFELILSPR			ELEKRAS(60.95)GQAFELILS(-60.95)PR	0	0	1	sp|P16949|STMN1_HUMAN	sp|P16949|STMN1_HUMAN	sp|P16949|STMN1_HUMAN			>sp|P16949|STMN1_HUMAN Stathmin OS=Homo sapiens GN=STMN1 PE=1 SV=3	MULTI-MSMS		sh_4136_VT_061515_Expt_1_50mM	709.03	3	708.7	2123.08	50497.9	-2.6099	-0.38419	-2.9941	709.034	718.711	71.472	NaN	0.50214	71.472	71.243	71.745	0		0	0	0	0.00018406	2	23720	113.47	113.47
ELGDHVTNLRK	11	1	1	Unmodified	_ELGDHVTNLRK_							0	0	0	sp|P02794|FRIH_HUMAN	sp|P02794|FRIH_HUMAN	sp|P02794|FRIH_HUMAN			>sp|P02794|FRIH_HUMAN Ferritin heavy chain OS=Homo sapiens GN=FTH1 PE=1 SV=2	MULTI-MSMS		sh_4136_VT_061515_Expt_1_200mM	641.35	2	641.349	1280.68	52450.9	-3.7415	0.047181	-3.6944	641.349	650.36	62.329	NaN	0.94603	62.329	61.931	62.877	3.8147e-06		0	0	0	0.0012524	3	15961	156.58	117.43
ELGDHVTNLRK	11	1	1	Unmodified	_ELGDHVTNLRK_							0	0	0	sp|P02794|FRIH_HUMAN	sp|P02794|FRIH_HUMAN	sp|P02794|FRIH_HUMAN			>sp|P02794|FRIH_HUMAN Ferritin heavy chain OS=Homo sapiens GN=FTH1 PE=1 SV=2	MULTI-MSMS		sh_4136_VT_061515_Expt_1_300mM	641.85	2	641.349	1280.68	51338.9	-3.48	-0.56185	-4.0418	641.349	650.36	50.369	NaN	0.68143	50.369	50.016	50.697	0		0	0	0	0.024786	1	10944	79.201	57.53
ELKPMASGASSA	12	1	0	Oxidation (M),Phospho (STY)	_ELKPM(ox)ASGASS(ph)A_		ELKPM(1)ASGASSA	ELKPMASGAS(0.001)S(0.999)A		ELKPM(156.08)ASGASSA	ELKPMAS(-83.91)GAS(-30)S(30)A	0	1	1	sp|Q8WWI5|CTL1_HUMAN	sp|Q8WWI5|CTL1_HUMAN	sp|Q8WWI5|CTL1_HUMAN			>sp|Q8WWI5|CTL1_HUMAN Choline transporter-like protein 1 OS=Homo sapiens GN=SLC44A1 PE=1 SV=1	MULTI-MSMS		sh_4136_VT_061515_Expt_1_25mM	622.76	2	622.765	1243.52	54167.4	-4.0927	-0.47631	-4.569	622.765	626.772	38.116	NaN	0.42871	38.116	37.886	38.315	0		0	0	0	0.00015865	2	10641	156.08	99.129
ELKPMASGASSA	12	1	0	Oxidation (M),Phospho (STY)	_ELKPM(ox)AS(ph)GASSA_		ELKPM(1)ASGASSA	ELKPMAS(1)GASSA		ELKPM(137.62)ASGASSA	ELKPMAS(50.82)GAS(-50.82)S(-81.49)A	0	1	1	sp|Q8WWI5|CTL1_HUMAN	sp|Q8WWI5|CTL1_HUMAN	sp|Q8WWI5|CTL1_HUMAN			>sp|Q8WWI5|CTL1_HUMAN Choline transporter-like protein 1 OS=Homo sapiens GN=SLC44A1 PE=1 SV=1	MULTI-MSMS		sh_4136_VT_061515_Expt_1_25mM	622.76	2	622.765	1243.52	53562.1	-3.9215	-0.11152	-4.033	622.765	626.772	38.916	NaN	0.37658	38.916	38.702	39.079	0		0	0	0	0.00022494	2	10977	137.62	137.62
ELMEMAEQRK	10	1	1	2 Oxidation (M)	_ELM(ox)EM(ox)AEQRK_		ELM(1)EM(1)AEQRK			ELM(47.84)EM(47.84)AEQRK		0	2	0	REV__sp|Q14524|SCN5A_HUMAN	REV__sp|Q14524|SCN5A_HUMAN	REV__sp|Q14524|SCN5A_HUMAN			>sp|Q14524|SCN5A_HUMAN Sodium channel protein type 5 subunit alpha OS=Homo sapiens GN=SCN5A PE=1 SV=2	MULTI-MSMS		sh_4136_VT_061515_Expt_1_50mM	648.8	2	648.8	1295.59	51813.2	-2.7621	0.2107	-2.5514	648.8	657.811	30.196	NaN	0.41682	30.196	29.955	30.372	0		0	0	0	0.023881	1	7362	47.844	47.844
ELSIKASSLEVQK	13	2	0	Phospho (STY)	_ELS(ph)IKASSLEVQK_			ELS(0.999)IKAS(0.001)SLEVQK			ELS(30.8)IKAS(-30.8)S(-37.25)LEVQK	0	0	1	sp|Q8TCG1|CIP2A_HUMAN	sp|Q8TCG1|CIP2A_HUMAN	sp|Q8TCG1|CIP2A_HUMAN			>sp|Q8TCG1|CIP2A_HUMAN Protein CIP2A OS=Homo sapiens GN=KIAA1524 PE=1 SV=2	MULTI-MSMS		sh_4136_VT_061515_Expt_1_50mM	509.94	3	504.595	1510.76	59111.5	-3.2007	-1.3713	-4.572	504.595	509.937	46.253	NaN	0.36842	46.253	46.056	46.424	0		0	0	0	0.02953	1	13325	72.34	72.34
ELTAVTCKLDGFLTHLK	17	2	0	Carbamidomethyl (C),2 Phospho (STY)	_ELT(ph)AVTC(ca)KLDGFLT(ph)HLK_	ELTAVTC(1)KLDGFLTHLK		ELT(0.999)AVT(0.304)CKLDGFLT(0.697)HLK	ELTAVTC(43.3)KLDGFLTHLK		ELT(28.83)AVT(-3.61)CKLDGFLT(3.61)HLK	1	0	2	REV__P02768-1;REV__sp|P02768|ALBU_HUMAN	REV__P02768-1	REV__P02768-1			>P02768-1 SWISS-PROT:P02768-1 Tax_Id=9606 Gene_Symbol=ALB Isoform 1 of Serum albumin precursor;>sp|P02768|ALBU_HUMAN Serum albumin OS=Homo sapiens GN=ALB PE=1 SV=2	MULTI-MSMS		sh_4136_VT_061515_Expt_1_150mM	1061.51	2	1053.49	2104.97	40001.4	-3.4521	0.78295	-2.6692	1053.49	1061.5	67.438	NaN	0.74471	67.438	67.069	67.814	0		0	0	0	0.032658	1	17794	43.297	10.415
EMDEEDKAFKQK	12	3	0	Oxidation (M)	_EM(ox)DEEDKAFKQK_		EM(1)DEEDKAFKQK			EM(107.97)DEEDKAFKQK		0	1	0	sp|Q9Y2S6|CCD72_HUMAN	sp|Q9Y2S6|CCD72_HUMAN	sp|Q9Y2S6|CCD72_HUMAN			>sp|Q9Y2S6|CCD72_HUMAN Coiled-coil domain-containing protein 72 OS=Homo sapiens GN=CCDC72 PE=1 SV=1	MULTI-MSMS		sh_4136_VT_061515_Expt_1_25mM	769.36	2	757.346	1512.68	48555.5	-3.6632	-0.82599	-4.4892	757.345	769.366	39.537	NaN	0.42466	39.537	39.292	39.716	0		0	0	0	0.0018974	2	11212	107.97	107.97
EMDEEDKAFKQK	12	3	0	Oxidation (M)	_EM(ox)DEEDKAFKQK_		EM(1)DEEDKAFKQK			EM(98.94)DEEDKAFKQK		0	1	0	sp|Q9Y2S6|CCD72_HUMAN	sp|Q9Y2S6|CCD72_HUMAN	sp|Q9Y2S6|CCD72_HUMAN			>sp|Q9Y2S6|CCD72_HUMAN Coiled-coil domain-containing protein 72 OS=Homo sapiens GN=CCDC72 PE=1 SV=1	MULTI-MSMS		sh_4136_VT_061515_Expt_1_25mM	505.57	3	505.233	1512.68	59800.7	-3.8126	-0.68122	-4.4938	505.233	513.246	39.543	NaN	0.42466	39.543	39.292	39.716	0		0	0	0	0.0028703	1	11208	98.943	98.943
EMEAELEDER	10	0	1	Oxidation (M)	_EM(ox)EAELEDER_		EM(1)EAELEDER			EM(96.17)EAELEDER		0	1	0	sp|P35579|MYH9_HUMAN	sp|P35579|MYH9_HUMAN	sp|P35579|MYH9_HUMAN			>sp|P35579|MYH9_HUMAN Myosin-9 OS=Homo sapiens GN=MYH9 PE=1 SV=4	MULTI-MSMS		sh_4136_VT_061515_Expt_1_25mM	633.76	2	633.761	1265.51	53175.4	-4.0589	0.44862	-3.6102	633.761	638.765	42.671	NaN	0.56255	42.671	42.388	42.95	0		0	0	0	0.0067255	2	12458	96.171	96.171
EMEAELEDERK	11	1	1	Oxidation (M)	_EM(ox)EAELEDERK_		EM(1)EAELEDERK			EM(116.55)EAELEDERK		0	1	0	sp|P35579|MYH9_HUMAN	sp|P35579|MYH9_HUMAN	sp|P35579|MYH9_HUMAN			>sp|P35579|MYH9_HUMAN Myosin-9 OS=Homo sapiens GN=MYH9 PE=1 SV=4	MULTI-MSMS		sh_4136_VT_061515_Expt_1_25mM	706.82	2	697.809	1393.6	49022.2	-3.8374	-0.63648	-4.4739	697.808	706.82	39.737	NaN	0.554	39.737	39.421	39.975	0		0	0	0	0.0010819	2	11334	116.55	116.55
EMEAELEDERK	11	1	1	Unmodified	_EMEAELEDERK_							0	0	0	sp|P35579|MYH9_HUMAN	sp|P35579|MYH9_HUMAN	sp|P35579|MYH9_HUMAN			>sp|P35579|MYH9_HUMAN Myosin-9 OS=Homo sapiens GN=MYH9 PE=1 SV=4	MULTI-MSMS		sh_4136_VT_061515_Expt_1_25mM	689.81	2	689.811	1377.61	45674.9	-4.4046	-0.64164	-5.0463	690.312	698.822	48.271	NaN	0.4548	48.271	48.021	48.476	0		0	0	0	0.0014584	1	14772	132.25	132.25
EMEAELEDERKQR	13	1	2	Oxidation (M)	_EM(ox)EAELEDERKQR_		EM(1)EAELEDERKQR			EM(127.17)EAELEDERKQR		0	1	0	sp|P35579|MYH9_HUMAN	sp|P35579|MYH9_HUMAN	sp|P35579|MYH9_HUMAN			>sp|P35579|MYH9_HUMAN Myosin-9 OS=Homo sapiens GN=MYH9 PE=1 SV=4	MULTI-MSMS		sh_4136_VT_061515_Expt_1_25mM	839.88	2	839.889	1677.76	45051.7	-3.932	-0.633	-4.565	839.888	853.904	40.188	NaN	0.54583	40.188	39.89	40.435	0		0	0	0	0.00059213	2	11436	127.17	127.17
EMEAELEDERKQR	13	1	2	Oxidation (M)	_EM(ox)EAELEDERKQR_		EM(1)EAELEDERKQR			EM(79.66)EAELEDERKQR		0	1	0	sp|P35579|MYH9_HUMAN	sp|P35579|MYH9_HUMAN	sp|P35579|MYH9_HUMAN			>sp|P35579|MYH9_HUMAN Myosin-9 OS=Homo sapiens GN=MYH9 PE=1 SV=4	MULTI-MSMS		sh_4136_VT_061515_Expt_1_25mM	560.26	3	560.262	1677.76	56010.7	-3.3799	-0.98102	-4.3609	560.261	569.605	40.189	NaN	0.63081	40.189	39.847	40.477	0		0	0	0	0.012547	1	11437	79.659	79.659
EMEAELEDERKQR	13	1	2	Oxidation (M)	_EM(ox)EAELEDERKQR_		EM(1)EAELEDERKQR			EM(78.34)EAELEDERKQR		0	1	0	sp|P35579|MYH9_HUMAN	sp|P35579|MYH9_HUMAN	sp|P35579|MYH9_HUMAN			>sp|P35579|MYH9_HUMAN Myosin-9 OS=Homo sapiens GN=MYH9 PE=1 SV=4	MULTI-MSMS		sh_4136_VT_061515_Expt_1_25mM	427.7	4	420.448	1677.76	64290.2	-3.401	-0.73725	-4.1382	420.448	427.455	40.192	NaN	0.50248	40.192	39.933	40.435	0		0	0	0	0.013758	2	11438	78.342	78.342
EMEAELEDERKQR	13	1	2	Oxidation (M)	_EM(ox)EAELEDERKQR_		EM(1)EAELEDERKQR			EM(115.57)EAELEDERKQR		0	1	0	sp|P35579|MYH9_HUMAN	sp|P35579|MYH9_HUMAN	sp|P35579|MYH9_HUMAN			>sp|P35579|MYH9_HUMAN Myosin-9 OS=Homo sapiens GN=MYH9 PE=1 SV=4	MULTI-MSMS		sh_4136_VT_061515_Expt_1_50mM	839.89	2	839.889	1677.76	46442.1	-4.1611	0.32752	-3.8336	839.889	853.905	37.608	NaN	0.73482	37.608	37.207	37.942	0		0	0	0	0.0010873	2	9790	115.57	74.807
EMEAELEDERKQR	13	1	2	Oxidation (M)	_EM(ox)EAELEDERKQR_		EM(1)EAELEDERKQR			EM(96.23)EAELEDERKQR		0	1	0	sp|P35579|MYH9_HUMAN	sp|P35579|MYH9_HUMAN	sp|P35579|MYH9_HUMAN			>sp|P35579|MYH9_HUMAN Myosin-9 OS=Homo sapiens GN=MYH9 PE=1 SV=4	MULTI-MSMS		sh_4136_VT_061515_Expt_1_50mM	569.6	3	560.262	1677.76	55648.7	-3.6101	-0.45816	-4.0682	560.261	569.605	37.608	NaN	0.60336	37.608	37.338	37.942	0		0	0	0	0.004127	1	9794	96.229	96.229
EMEAELEDERKQR	13	1	2	Unmodified	_EMEAELEDERKQR_							0	0	0	sp|P35579|MYH9_HUMAN	sp|P35579|MYH9_HUMAN	sp|P35579|MYH9_HUMAN			>sp|P35579|MYH9_HUMAN Myosin-9 OS=Homo sapiens GN=MYH9 PE=1 SV=4	ISO-MSMS	0	sh_4136_VT_061515_Expt_1_50mM	831.89	2	831.891	1661.77	NaN	NaN	2.0887	NaN	NaN	NaN	42.773	NaN	0.41335	42.773	42.606	43.019	0		0	0	0	0.024675	1	11892	91.961	34.787
ENMEELLNLCSGKFTSQDASTPASSELNK	29	2	0	Carbamidomethyl (C),Oxidation (M),3 Phospho (STY)	_ENM(ox)EELLNLC(ca)S(ph)GKFTSQDAS(ph)T(ph)PASSELNK_	ENMEELLNLC(1)SGKFTSQDASTPASSELNK	ENM(1)EELLNLCSGKFTSQDASTPASSELNK	ENMEELLNLCS(0.334)GKFT(0.334)S(0.333)QDAS(0.5)T(0.5)PAS(0.5)S(0.5)ELNK	ENMEELLNLC(34.72)SGKFTSQDASTPASSELNK	ENM(34.72)EELLNLCSGKFTSQDASTPASSELNK	ENMEELLNLCS(0)GKFT(0)S(0)QDAS(0)T(0)PAS(0)S(0)ELNK	1	1	3	sp|Q9HAW4|CLSPN_HUMAN	sp|Q9HAW4|CLSPN_HUMAN	sp|Q9HAW4|CLSPN_HUMAN			>sp|Q9HAW4|CLSPN_HUMAN Claspin OS=Homo sapiens GN=CLSPN PE=1 SV=3	MULTI-MSMS		sh_4136_VT_061515_Expt_1_50mM	865.1	4	864.847	3455.36	43974.6	-3.0785	0.51775	-2.5608	865.099	869.106	96.59	NaN	0.89477	96.59	96.03	96.924	0		0	0	0	0.026172	1	33942	34.715	34.715
EQHLTKEEREIR	12	1	2	Unmodified	_EQHLTKEEREIR_							0	0	0	sp|O75533|SF3B1_HUMAN	sp|O75533|SF3B1_HUMAN	sp|O75533|SF3B1_HUMAN			>sp|O75533|SF3B1_HUMAN Splicing factor 3B subunit 1 OS=Homo sapiens GN=SF3B1 PE=1 SV=3	MULTI-MSMS		sh_4136_VT_061515_Expt_1_75mM	798.43	2	784.413	1566.81	48058.4	-3.4087	-0.5984	-4.0071	784.914	798.428	40.638	NaN	0.39629	40.638	40.393	40.79	0		0	0	0	0.0014661	1	11265	136.53	136.53
EREEIEKQK	9	2	1	Unmodified	_EREEIEKQK_							0	0	0	sp|Q13442|HAP28_HUMAN	sp|Q13442|HAP28_HUMAN	sp|Q13442|HAP28_HUMAN			>sp|Q13442|HAP28_HUMAN 28 kDa heat- and acid-stable phosphoprotein OS=Homo sapiens GN=PDAP1 PE=1 SV=1	MULTI-MSMS		sh_4136_VT_061515_Expt_1_25mM	594.81	2	594.815	1187.61	55628.8	-4.2353	0.28252	-3.9528	594.815	607.833	33.474	NaN	0.29187	33.474	33.301	33.593	0		0	0	0	0.026793	1	8963	104.05	18.378
ERQASLASPSLRTSHSGPR	19	0	3	3 Phospho (STY)	_ERQAS(ph)LAS(ph)PS(ph)LRTSHSGPR_			ERQAS(0.997)LAS(0.862)PS(0.663)LRT(0.342)S(0.074)HS(0.062)GPR			ERQAS(26.3)LAS(7.48)PS(3.4)LRT(-3.4)S(-10.41)HS(-11.2)GPR	0	0	3	sp|P50406|5HT6R_HUMAN	sp|P50406|5HT6R_HUMAN	sp|P50406|5HT6R_HUMAN			>sp|P50406|5HT6R_HUMAN 5-hydroxytryptamine receptor 6 OS=Homo sapiens GN=HTR6 PE=1 SV=1	MULTI-SECPEP		sh_4136_VT_061515_Expt_1_75mM	769.66	3	759.657	2275.95	47413.9	-3.1179	-0.13306	-3.2509	759.657	769.665	41.368	NaN	0.9628	41.368	40.941	41.904	0		0	0	0	0.031746	1	11531	44.848	44.848
ERQEAEEAKEALLQASR	17	1	2	Unmodified	_ERQEAEEAKEALLQASR_							0	0	0	sp|P26038|MOES_HUMAN	sp|P26038|MOES_HUMAN	sp|P26038|MOES_HUMAN			>sp|P26038|MOES_HUMAN Moesin OS=Homo sapiens GN=MSN PE=1 SV=3	MULTI-MSMS		sh_4136_VT_061515_Expt_1_50mM	653.67	3	653.336	1956.99	51356.6	-2.8976	-0.049266	-2.9469	653.671	662.68	54.224	NaN	0.44359	54.224	53.993	54.436	0		0	0	0	5.1916e-10	2	16585	174.87	174.87
ERQEAEEAKEALLQASR	17	1	2	Unmodified	_ERQEAEEAKEALLQASR_							0	0	0	sp|P26038|MOES_HUMAN	sp|P26038|MOES_HUMAN	sp|P26038|MOES_HUMAN			>sp|P26038|MOES_HUMAN Moesin OS=Homo sapiens GN=MSN PE=1 SV=3	MULTI-MSMS		sh_4136_VT_061515_Expt_1_50mM	497.26	4	490.254	1956.99	59655.1	-2.9034	0.30578	-2.5976	490.254	497.512	54.223	NaN	0.40284	54.223	53.993	54.395	0		0	0	0	0.0051066	1	16590	97.45	66.06
ERQEAEEAKEALLQASR	17	1	2	Unmodified	_ERQEAEEAKEALLQASR_							0	0	0	sp|P26038|MOES_HUMAN	sp|P26038|MOES_HUMAN	sp|P26038|MOES_HUMAN			>sp|P26038|MOES_HUMAN Moesin OS=Homo sapiens GN=MSN PE=1 SV=3	MULTI-MSMS		sh_4136_VT_061515_Expt_1_50mM	993.52	2	979.501	1956.99	42259.5	-3.0527	-0.25965	-3.3124	980.003	993.515	54.228	NaN	0.40284	54.228	53.993	54.395	0		0	0	0	6.6601e-16	3	16621	205.88	176.8
ERSKTEEDILR	11	1	2	Phospho (STY)	_ERS(ph)KTEEDILR_			ERS(0.833)KT(0.167)EEDILR			ERS(6.98)KT(-6.98)EEDILR	0	0	1	sp|Q63HQ0|AP1AR_HUMAN	sp|Q63HQ0|AP1AR_HUMAN	sp|Q63HQ0|AP1AR_HUMAN			>sp|Q63HQ0|AP1AR_HUMAN AP-1 complex-associated regulatory protein OS=Homo sapiens GN=AP1AR PE=1 SV=1	MULTI-MSMS		sh_4136_VT_061515_Expt_1_25mM	742.36	2	728.346	1454.68	49570.8	-4.5308	0.18961	-4.3412	728.345	742.361	50.579	NaN	0.78315	50.579	50.21	50.993	0		0	0	0	0.0071535	1	15749	97.734	97.734
ERSPALKSPLQSVVVR	16	1	2	Phospho (STY)	_ERSPALKSPLQS(ph)VVVR_			ERS(0.001)PALKS(0.012)PLQS(0.988)VVVR			ERS(-31.8)PALKS(-19.27)PLQS(19.27)VVVR	0	0	1	sp|Q9Y2W1|TR150_HUMAN	sp|Q9Y2W1|TR150_HUMAN	sp|Q9Y2W1|TR150_HUMAN			>sp|Q9Y2W1|TR150_HUMAN Thyroid hormone receptor-associated protein 3 OS=Homo sapiens GN=THRAP3 PE=1 SV=2	MULTI-MSMS		sh_4136_VT_061515_Expt_1_1M	924	2	923.501	1844.99	43050.1	-3.1461	-0.29433	-3.4404	923.501	937.516	43.183	NaN	0.20803	43.183	43.06	43.268	0		0	0	0	0.0027413	2	5900	102.64	54.42
ERSPALKSPLQSVVVR	16	1	2	Phospho (STY)	_ERS(ph)PALKSPLQSVVVR_			ERS(1)PALKSPLQSVVVR			ERS(45.82)PALKS(-58.2)PLQS(-45.82)VVVR	0	0	1	sp|Q9Y2W1|TR150_HUMAN	sp|Q9Y2W1|TR150_HUMAN	sp|Q9Y2W1|TR150_HUMAN			>sp|Q9Y2W1|TR150_HUMAN Thyroid hormone receptor-associated protein 3 OS=Homo sapiens GN=THRAP3 PE=1 SV=2	MULTI-MSMS		sh_4136_VT_061515_Expt_1_1M	937.52	2	923.501	1844.99	42728.9	-3.0893	-0.37924	-3.4685	923.501	937.516	45.428	NaN	0.56401	45.428	45.084	45.648	0		0	0	0	0.00088926	1	6270	115.57	115.57
ERSPALKSPLQSVVVR	16	1	2	Phospho (STY)	_ERS(ph)PALKSPLQSVVVR_			ERS(0.997)PALKSPLQS(0.003)VVVR			ERS(25.01)PALKS(-35.26)PLQS(-25.01)VVVR	0	0	1	sp|Q9Y2W1|TR150_HUMAN	sp|Q9Y2W1|TR150_HUMAN	sp|Q9Y2W1|TR150_HUMAN			>sp|Q9Y2W1|TR150_HUMAN Thyroid hormone receptor-associated protein 3 OS=Homo sapiens GN=THRAP3 PE=1 SV=2	MULTI-MSMS		sh_4136_VT_061515_Expt_1_1M	616	3	616.003	1844.99	52512.1	-3.1264	-0.38031	-3.5067	616.003	625.346	45.428	NaN	0.72482	45.428	45.045	45.77	-3.8147e-06		0	0	0	0.023656	1	6304	77.506	57.117
ERSPALKSPLQSVVVR	16	1	2	Phospho (STY)	_ERSPALKS(ph)PLQSVVVR_			ERSPALKS(0.955)PLQS(0.045)VVVR			ERS(-35.91)PALKS(13.28)PLQS(-13.28)VVVR	0	0	1	sp|Q9Y2W1|TR150_HUMAN	sp|Q9Y2W1|TR150_HUMAN	sp|Q9Y2W1|TR150_HUMAN			>sp|Q9Y2W1|TR150_HUMAN Thyroid hormone receptor-associated protein 3 OS=Homo sapiens GN=THRAP3 PE=1 SV=2	MULTI-MSMS		sh_4136_VT_061515_Expt_1_750mM	616.34	3	616.003	1844.99	52584.9	-3.476	-0.25755	-3.7336	616.337	625.347	63.658	NaN	0.45506	63.658	63.406	63.861	0		0	0	0	0.018531	1	14458	80.382	47.21
ERSPALKSPLQSVVVR	16	1	2	Phospho (STY)	_ERSPALKS(ph)PLQSVVVR_			ERS(0.014)PALKS(0.893)PLQS(0.093)VVVR			ERS(-18.08)PALKS(9.84)PLQS(-9.84)VVVR	0	0	1	sp|Q9Y2W1|TR150_HUMAN	sp|Q9Y2W1|TR150_HUMAN	sp|Q9Y2W1|TR150_HUMAN			>sp|Q9Y2W1|TR150_HUMAN Thyroid hormone receptor-associated protein 3 OS=Homo sapiens GN=THRAP3 PE=1 SV=2	MULTI-MSMS		sh_4136_VT_061515_Expt_1_750mM	938.01	2	923.501	1844.99	41814	-3.8204	0.66131	-3.1591	923.502	937.517	63.668	NaN	0.33929	63.668	63.467	63.806	0		0	0	0	0.00054388	1	14461	118.47	118.47
ERSPALKSPLQSVVVR	16	1	2	Phospho (STY)	_ERS(ph)PALKSPLQSVVVR_			ERS(1)PALKSPLQSVVVR			ERS(75.07)PALKS(-75.07)PLQS(-75.07)VVVR	0	0	1	sp|Q9Y2W1|TR150_HUMAN	sp|Q9Y2W1|TR150_HUMAN	sp|Q9Y2W1|TR150_HUMAN			>sp|Q9Y2W1|TR150_HUMAN Thyroid hormone receptor-associated protein 3 OS=Homo sapiens GN=THRAP3 PE=1 SV=2	MULTI-MSMS		sh_4136_VT_061515_Expt_1_750mM	923.5	2	923.501	1844.99	42708.6	-3.8471	-0.15273	-3.9998	923.501	937.516	68.093	NaN	1.0694	68.093	67.483	68.552	0		0	0	0	0.00012014	3	15762	137.69	72.606
ERSPALKSPLQSVVVR	16	1	2	Phospho (STY)	_ERS(ph)PALKSPLQSVVVR_			ERS(0.998)PALKS(0.002)PLQSVVVR			ERS(27.16)PALKS(-27.16)PLQS(-49.96)VVVR	0	0	1	sp|Q9Y2W1|TR150_HUMAN	sp|Q9Y2W1|TR150_HUMAN	sp|Q9Y2W1|TR150_HUMAN			>sp|Q9Y2W1|TR150_HUMAN Thyroid hormone receptor-associated protein 3 OS=Homo sapiens GN=THRAP3 PE=1 SV=2	MULTI-MSMS		sh_4136_VT_061515_Expt_1_750mM	616	3	616.003	1844.99	52930.4	-3.4963	-0.51304	-4.0093	616.003	625.346	68.091	NaN	1.6792	68.091	67.299	68.978	7.6294e-06		0	0	0	0.0059511	2	15779	95.57	73.095
ERSPALKSPLQSVVVR	16	1	2	2 Phospho (STY)	_ERS(ph)PALKS(ph)PLQSVVVR_			ERS(1)PALKS(0.973)PLQS(0.028)VVVR			ERS(35.12)PALKS(15.53)PLQS(-15.53)VVVR	0	0	2	sp|Q9Y2W1|TR150_HUMAN	sp|Q9Y2W1|TR150_HUMAN	sp|Q9Y2W1|TR150_HUMAN			>sp|Q9Y2W1|TR150_HUMAN Thyroid hormone receptor-associated protein 3 OS=Homo sapiens GN=THRAP3 PE=1 SV=2	MULTI-MSMS		sh_4136_VT_061515_Expt_1_75mM	642.66	3	642.659	1924.95	52147.7	-3.2638	-0.4154	-3.6792	642.658	652.002	64.509	NaN	0.66966	64.509	64.146	64.815	0		0	0	0	0.026386	1	20162	59.585	59.585
ERSPALKSPLQSVVVR	16	1	2	2 Phospho (STY)	_ERS(ph)PALKS(ph)PLQSVVVR_			ERS(1)PALKS(0.974)PLQS(0.026)VVVR			ERS(54.98)PALKS(15.68)PLQS(-15.68)VVVR	0	0	2	sp|Q9Y2W1|TR150_HUMAN	sp|Q9Y2W1|TR150_HUMAN	sp|Q9Y2W1|TR150_HUMAN			>sp|Q9Y2W1|TR150_HUMAN Thyroid hormone receptor-associated protein 3 OS=Homo sapiens GN=THRAP3 PE=1 SV=2	MULTI-MSMS		sh_4136_VT_061515_Expt_1_100mM	977.5	2	963.484	1924.95	42238.4	-2.3411	-1.1132	-3.4543	963.484	977.499	65.163	NaN	0.58809	65.163	64.801	65.39	0		0	0	0	0.0086817	2	18042	74.048	74.048
ERSPALKSPLQSVVVR	16	1	2	2 Phospho (STY)	_ERS(ph)PALKS(ph)PLQSVVVR_			ERS(1)PALKS(0.538)PLQS(0.462)VVVR			ERS(45.08)PALKS(0.67)PLQS(-0.67)VVVR	0	0	2	sp|Q9Y2W1|TR150_HUMAN	sp|Q9Y2W1|TR150_HUMAN	sp|Q9Y2W1|TR150_HUMAN			>sp|Q9Y2W1|TR150_HUMAN Thyroid hormone receptor-associated protein 3 OS=Homo sapiens GN=THRAP3 PE=1 SV=2	ISO-MSMS	1	sh_4136_VT_061515_Expt_1_150mM	977.5	2	963.484	1924.95	NaN	NaN	-0.46753	NaN	NaN	NaN	65.371	NaN	0.55185	65.371	65.012	65.564	0		0	0	0	0.012238	2	17160	97.256	70.781
ESESVDKVMDQKEHK	15	3	0	Oxidation (M)	_ESESVDKVM(ox)DQKEHK_		ESESVDKVM(1)DQKEHK			ESESVDKVM(142.38)DQKEHK		0	1	0	sp|Q14103|HNRPD_HUMAN	sp|Q14103|HNRPD_HUMAN	sp|Q14103|HNRPD_HUMAN			>sp|Q14103|HNRPD_HUMAN Heterogeneous nuclear ribonucleoprotein D0 OS=Homo sapiens GN=HNRNPD PE=1 SV=1	MULTI-MSMS		sh_4136_VT_061515_Expt_1_25mM	902.92	2	902.923	1803.83	44351.7	-4.0414	-0.11407	-4.1555	902.923	914.944	38.217	NaN	0.47578	38.217	37.968	38.444	0		0	0	0	6.8625e-05	2	10695	142.38	142.38
ESLKEEDESDDDNM	14	1	0	Oxidation (M),Phospho (STY)	_ESLKEEDES(ph)DDDNM(ox)_		ESLKEEDESDDDNM(1)	ESLKEEDES(1)DDDNM		ESLKEEDESDDDNM(331.34)	ES(-185.04)LKEEDES(185.04)DDDNM	0	1	1	sp|P25788|PSA3_HUMAN	sp|P25788|PSA3_HUMAN	sp|P25788|PSA3_HUMAN			>sp|P25788|PSA3_HUMAN Proteasome subunit alpha type-3 OS=Homo sapiens GN=PSMA3 PE=1 SV=2	MULTI-MSMS		sh_4136_VT_061515_Expt_1_25mM	876.29	2	876.295	1750.58	44861.1	-4.4862	-0.23782	-4.724	876.296	880.303	33.446	NaN	1.3341	33.446	32.754	34.088	0		0	0	0	1.1329e-86	6	8985	331.34	288.76
ESLKEEDESDDDNM	14	1	0	Oxidation (M),Phospho (STY)	_ESLKEEDES(ph)DDDNM(ox)_		ESLKEEDESDDDNM(1)	ESLKEEDES(1)DDDNM		ESLKEEDESDDDNM(241.79)	ES(-124.83)LKEEDES(124.83)DDDNM	0	1	1	sp|P25788|PSA3_HUMAN	sp|P25788|PSA3_HUMAN	sp|P25788|PSA3_HUMAN			>sp|P25788|PSA3_HUMAN Proteasome subunit alpha type-3 OS=Homo sapiens GN=PSMA3 PE=1 SV=2	MULTI-MSMS		sh_4136_VT_061515_Expt_1_25mM	876.79	2	876.295	1750.58	44557.1	-4.587	0.30998	-4.277	876.296	880.303	34.422	NaN	0.84296	34.422	33.983	34.826	0		0	0	0	5.4872e-25	2	9299	241.79	219.18
ESLKEEDESDDDNM	14	1	0	Oxidation (M)	_ESLKEEDESDDDNM(ox)_		ESLKEEDESDDDNM(1)			ESLKEEDESDDDNM(304.42)		0	1	0	sp|P25788|PSA3_HUMAN	sp|P25788|PSA3_HUMAN	sp|P25788|PSA3_HUMAN			>sp|P25788|PSA3_HUMAN Proteasome subunit alpha type-3 OS=Homo sapiens GN=PSMA3 PE=1 SV=2	MULTI-MSMS		sh_4136_VT_061515_Expt_1_25mM	836.31	2	836.312	1670.61	46013.8	-4.7661	0.20803	-4.5581	836.313	840.32	35.495	NaN	1.2467	35.495	34.924	36.171	0		0	0	0	2.1922e-57	2	9597	304.42	262.8
ESLKEEDESDDDNM	14	1	0	Phospho (STY)	_ESLKEEDES(ph)DDDNM_			ESLKEEDES(1)DDDNM			ES(-97.3)LKEEDES(97.3)DDDNM	0	0	1	sp|P25788|PSA3_HUMAN	sp|P25788|PSA3_HUMAN	sp|P25788|PSA3_HUMAN			>sp|P25788|PSA3_HUMAN Proteasome subunit alpha type-3 OS=Homo sapiens GN=PSMA3 PE=1 SV=2	MULTI-MSMS		sh_4136_VT_061515_Expt_1_25mM	872.31	2	868.298	1734.58	45048.1	-3.9679	-0.51208	-4.48	868.298	872.305	44.34	NaN	0.41118	44.34	44.149	44.56	0		0	0	0	4.2329e-12	2	13141	211.57	211.57
ESLKEEDESDDDNM	14	1	0	Unmodified	_ESLKEEDESDDDNM_							0	0	0	sp|P25788|PSA3_HUMAN	sp|P25788|PSA3_HUMAN	sp|P25788|PSA3_HUMAN			>sp|P25788|PSA3_HUMAN Proteasome subunit alpha type-3 OS=Homo sapiens GN=PSMA3 PE=1 SV=2	MULTI-MSMS		sh_4136_VT_061515_Expt_1_25mM	828.31	2	828.315	1654.62	45353.9	-3.9829	-0.48273	-4.4656	828.315	832.823	44.607	NaN	0.36651	44.607	44.436	44.803	0		0	0	0	9.9913e-12	1	13275	206.49	206.49
ESLQIELQQVVQMQR	15	0	1	Phospho (STY)	_ES(ph)LQIELQQVVQMQR_			ES(1)LQIELQQVVQMQR			ES(89.48)LQIELQQVVQMQR	0	0	1	REV__sp|O15409|FOXP2_HUMAN	REV__sp|O15409|FOXP2_HUMAN	REV__sp|O15409|FOXP2_HUMAN			>sp|O15409|FOXP2_HUMAN Forkhead box protein P2 OS=Homo sapiens GN=FOXP2 PE=1 SV=2	MULTI-MSMS		sh_4136_VT_061515_Expt_1_150mM	955.46	2	954.966	1907.92	41556.2	-3.5873	-1.6283	-5.2156	954.964	959.969	66.369	NaN	0.65782	66.369	66.045	66.703	0		0	0	0	0.0149	1	17459	89.484	89.484
ESVPEFPLSPPKKK	14	3	0	Phospho (STY)	_ESVPEFPLS(ph)PPKKK_			ESVPEFPLS(1)PPKKK			ES(-64.21)VPEFPLS(64.21)PPKKK	0	0	1	sp|P16949|STMN1_HUMAN	sp|P16949|STMN1_HUMAN	sp|P16949|STMN1_HUMAN			>sp|P16949|STMN1_HUMAN Stathmin OS=Homo sapiens GN=STMN1 PE=1 SV=3	MULTI-MSMS		sh_4136_VT_061515_Expt_1_250mM	831.92	2	831.929	1661.84	46395.9	-3.1208	-1.1206	-4.2414	831.928	844.451	65.244	NaN	1.2231	65.244	64.486	65.709	0		0	0	0	0.0014455	2	15156	118.19	118.19
ESVPEFPLSPPKKK	14	3	0	Phospho (STY)	_ESVPEFPLS(ph)PPKKK_			ESVPEFPLS(1)PPKKK			ES(-44.14)VPEFPLS(44.14)PPKKK	0	0	1	sp|P16949|STMN1_HUMAN	sp|P16949|STMN1_HUMAN	sp|P16949|STMN1_HUMAN			>sp|P16949|STMN1_HUMAN Stathmin OS=Homo sapiens GN=STMN1 PE=1 SV=3	MULTI-SECPEP		sh_4136_VT_061515_Expt_1_300mM	843.95	2	831.929	1661.84	45339.1	-4.2002	-0.043523	-4.2437	831.929	843.95	65.619	NaN	1.0138	65.619	64.992	66.006	0		0	0	0	0.01952	1	15817	64.507	64.507
ESVPPSIIMSSQKALVSGK	19	2	0	Oxidation (M),Phospho (STY)	_ESVPPS(ph)IIM(ox)SSQKALVSGK_		ESVPPSIIM(1)SSQKALVSGK	ES(0.009)VPPS(0.33)IIMS(0.33)S(0.33)QKALVSGK		ESVPPSIIM(55.86)SSQKALVSGK	ES(-15.78)VPPS(0)IIMS(0)S(0)QKALVS(-30.71)GK	0	1	1	sp|O95182|NDUA7_HUMAN	sp|O95182|NDUA7_HUMAN	sp|O95182|NDUA7_HUMAN			>sp|O95182|NDUA7_HUMAN NADH dehydrogenase [ubiquinone] 1 alpha subcomplex subunit 7 OS=Homo sapiens GN=NDUFA7 PE=1 SV=3	MULTI-MSMS		sh_4136_VT_061515_Expt_1_50mM	1036.03	2	1027.52	2053.02	40666.3	-3.2284	-1.4859	-4.7143	1027.51	1036.03	52.438	NaN	0.32984	52.438	52.226	52.556	-3.8147e-06		0	0	0	0.027967	1	15879	55.864	25.654
ETGEHLVHVK	10	1	0	Unmodified	_ETGEHLVHVK_							0	0	0	sp|P21333|FLNA_HUMAN	sp|P21333|FLNA_HUMAN	sp|P21333|FLNA_HUMAN			>sp|P21333|FLNA_HUMAN Filamin-A OS=Homo sapiens GN=FLNA PE=1 SV=4	MULTI-MSMS		sh_4136_VT_061515_Expt_1_100mM	574.8	2	574.807	1147.6	55386.2	-3.1521	0.096366	-3.0558	574.807	578.814	42.542	NaN	0.38612	42.542	42.311	42.697	0		0	0	0	0.004998	2	10010	153.24	153.24
ETGEHLVHVKK	11	2	0	Unmodified	_ETGEHLVHVKK_							0	0	0	sp|P21333|FLNA_HUMAN	sp|P21333|FLNA_HUMAN	sp|P21333|FLNA_HUMAN			>sp|P21333|FLNA_HUMAN Filamin-A OS=Homo sapiens GN=FLNA PE=1 SV=4	MULTI-MSMS		sh_4136_VT_061515_Expt_1_300mM	638.85	2	638.854	1275.69	52141.6	-3.6836	-0.42375	-4.1074	638.854	646.868	51.419	NaN	0.82409	51.419	51.039	51.863	0		0	0	0	0.0012552	2	11241	173.32	173.32
ETGEHLVHVKK	11	2	0	Unmodified	_ETGEHLVHVKK_							0	0	0	sp|P21333|FLNA_HUMAN	sp|P21333|FLNA_HUMAN	sp|P21333|FLNA_HUMAN			>sp|P21333|FLNA_HUMAN Filamin-A OS=Homo sapiens GN=FLNA PE=1 SV=4	MULTI-MSMS		sh_4136_VT_061515_Expt_1_500mM	646.87	2	638.854	1275.69	53085.2	-3.2873	-0.7161	-4.0034	638.854	646.868	53.264	NaN	1.0583	53.264	52.79	53.848	-3.8147e-06		0	0	0	0.00152	2	11509	170.47	170.47
ETIEQEKQAGES	12	1	0	Unmodified	_ETIEQEKQAGES_							0	0	0	sp|P62328|TYB4_HUMAN	sp|P62328|TYB4_HUMAN	sp|P62328|TYB4_HUMAN			>sp|P62328|TYB4_HUMAN Thymosin beta-4 OS=Homo sapiens GN=TMSB4X PE=1 SV=2	MULTI-MSMS		sh_4136_VT_061515_Expt_1_25mM	678.82	2	674.815	1347.62	50915.3	-4.5477	0.27938	-4.2684	674.815	678.822	36.911	NaN	0.45106	36.911	36.663	37.114	0		0	0	0	0.00073721	2	10192	162.68	154.97
ETIEQEKQAGES	12	1	0	Unmodified	_ETIEQEKQAGES_							0	0	0	sp|P62328|TYB4_HUMAN	sp|P62328|TYB4_HUMAN	sp|P62328|TYB4_HUMAN			>sp|P62328|TYB4_HUMAN Thymosin beta-4 OS=Homo sapiens GN=TMSB4X PE=1 SV=2	MULTI-MSMS		sh_4136_VT_061515_Expt_1_100mM	678.82	2	674.815	1347.62	50246.5	-3.7356	0.21723	-3.5184	674.815	678.822	37.072	NaN	0.65454	37.072	36.634	37.288	0		0	0	0	3.9831e-14	1	8321	228.12	228.12
ETIEQEKQAGES	12	1	0	Unmodified	_ETIEQEKQAGES_							0	0	0	sp|P62328|TYB4_HUMAN	sp|P62328|TYB4_HUMAN	sp|P62328|TYB4_HUMAN			>sp|P62328|TYB4_HUMAN Thymosin beta-4 OS=Homo sapiens GN=TMSB4X PE=1 SV=2	ISO-MSMS	0	sh_4136_VT_061515_Expt_1_150mM	674.82	2	674.815	1347.62	NaN	NaN	0.52108	NaN	NaN	NaN	37.223	NaN	1.1174	37.223	36.704	37.821	0		0	0	0	6.9647e-274	1	8004	216.03	101.79
ETIEQEKQAGES	12	1	0	Unmodified	_ETIEQEKQAGES_							0	0	0	sp|P62328|TYB4_HUMAN	sp|P62328|TYB4_HUMAN	sp|P62328|TYB4_HUMAN			>sp|P62328|TYB4_HUMAN Thymosin beta-4 OS=Homo sapiens GN=TMSB4X PE=1 SV=2	MULTI-MSMS		sh_4136_VT_061515_Expt_1_200mM	678.82	2	674.815	1347.62	52238.5	-3.1306	0.6959	-2.4347	674.815	678.822	37.179	NaN	1.5542	37.179	35.951	37.505	0		0	0	0	2.0857e-21	4	8047	250.7	250.7
ETIEQEKQAGES	12	1	0	Unmodified	_ETIEQEKQAGES_							0	0	0	sp|P62328|TYB4_HUMAN	sp|P62328|TYB4_HUMAN	sp|P62328|TYB4_HUMAN			>sp|P62328|TYB4_HUMAN Thymosin beta-4 OS=Homo sapiens GN=TMSB4X PE=1 SV=2	MULTI-MSMS		sh_4136_VT_061515_Expt_1_250mM	674.81	2	674.815	1347.62	52224.3	-3.2199	-0.2582	-3.4781	674.815	678.822	37.105	NaN	0.84543	37.105	36.666	37.512	0		0	0	0	0.00065813	3	6554	155.99	110.91
ETIEQEKQAGES	12	1	0	Unmodified	_ETIEQEKQAGES_							0	0	0	sp|P62328|TYB4_HUMAN	sp|P62328|TYB4_HUMAN	sp|P62328|TYB4_HUMAN			>sp|P62328|TYB4_HUMAN Thymosin beta-4 OS=Homo sapiens GN=TMSB4X PE=1 SV=2	ISO-MSMS	1	sh_4136_VT_061515_Expt_1_300mM	678.82	2	674.815	1347.62	NaN	NaN	-3.1695	NaN	NaN	NaN	37.098	NaN	0.36803	37.098	36.865	37.233	3.8147e-06		0	0	0	2.7833e-10	1	7288	124.21	77.855
ETVCFSDQITTSNLNK	16	1	0	3 Phospho (STY)	_ET(ph)VCFS(ph)DQITTS(ph)NLNK_			ET(1)VCFS(1)DQIT(0.004)T(0.193)S(0.804)NLNK			ET(40.77)VCFS(40.49)DQIT(-23.74)T(-6.2)S(6.2)NLNK	0	0	3	sp|Q70EK8|UBP53_HUMAN	sp|Q70EK8|UBP53_HUMAN	sp|Q70EK8|UBP53_HUMAN			>sp|Q70EK8|UBP53_HUMAN Inactive ubiquitin carboxyl-terminal hydrolase 53 OS=Homo sapiens GN=USP53 PE=2 SV=2	ISO-MSMS	0	sh_4136_VT_061515_Expt_1_25mM	1020.37	2	1020.38	2038.74	NaN	NaN	-5.505	NaN	NaN	NaN	75.378	NaN	0.50482	75.378	75.062	75.567	0		0	0	0	0.018795	1	25989	72.09	1.5351
EVEDKESEGEEEDEDEDLSK	20	2	0	Unmodified	_EVEDKESEGEEEDEDEDLSK_							0	0	0	sp|O95218|ZRAB2_HUMAN	sp|O95218|ZRAB2_HUMAN	sp|O95218|ZRAB2_HUMAN			>sp|O95218|ZRAB2_HUMAN Zinc finger Ran-binding domain-containing protein 2 OS=Homo sapiens GN=ZRANB2 PE=1 SV=2	MSMS	0	sh_4136_VT_061515_Expt_1_50mM	780.98	3	780.65	2338.93	NaN	NaN	NaN	NaN	NaN	NaN	8.4337	NaN	1	8.4337	7.9337	8.9337	0		0	0	0	7.4021e-166	1	1951	183.36	78.403
EVEDKESEGEEEDEDEDLSK	20	2	0	Unmodified	_EVEDKESEGEEEDEDEDLSK_							0	0	0	sp|O95218|ZRAB2_HUMAN	sp|O95218|ZRAB2_HUMAN	sp|O95218|ZRAB2_HUMAN			>sp|O95218|ZRAB2_HUMAN Zinc finger Ran-binding domain-containing protein 2 OS=Homo sapiens GN=ZRANB2 PE=1 SV=2	MSMS	1	sh_4136_VT_061515_Expt_1_50mM	786.33	3	780.65	2338.93	NaN	NaN	NaN	NaN	NaN	NaN	8.4424	NaN	1	8.4424	7.9424	8.9424	0		0	0	0	0.00038896	1	1954	98.062	47.985
EVFSTPLKDMYYLTRDLK	18	2	1	Oxidation (M)	_EVFSTPLKDM(ox)YYLTRDLK_		EVFSTPLKDM(1)YYLTRDLK			EVFSTPLKDM(62.06)YYLTRDLK		0	1	0	REV__sp|P42356|PI4KA_HUMAN	REV__sp|P42356|PI4KA_HUMAN	REV__sp|P42356|PI4KA_HUMAN			>sp|P42356|PI4KA_HUMAN Phosphatidylinositol 4-kinase alpha OS=Homo sapiens GN=PI4KA PE=1 SV=3	MULTI-MSMS		sh_4136_VT_061515_Expt_1_50mM	746.06	3	745.717	2234.13	47677.5	-2.8298	-0.28244	-3.1122	745.717	754.396	66.125	NaN	0.49776	66.125	65.814	66.311	0		0	0	0	0.030721	1	21508	62.055	62.055
EVHDELEDLPSPPPPLSPPPTTSPHK	26	1	0	2 Phospho (STY)	_EVHDELEDLPS(ph)PPPPLS(ph)PPPTTSPHK_			EVHDELEDLPS(0.999)PPPPLS(0.882)PPPT(0.04)T(0.04)S(0.04)PHK			EVHDELEDLPS(39.3)PPPPLS(13.5)PPPT(-13.5)T(-13.5)S(-13.5)PHK	0	0	2	sp|Q9NQX3|GEPH_HUMAN	sp|Q9NQX3|GEPH_HUMAN	sp|Q9NQX3|GEPH_HUMAN			>sp|Q9NQX3|GEPH_HUMAN Gephyrin OS=Homo sapiens GN=GPHN PE=1 SV=1	ISO-MSMS	0	sh_4136_VT_061515_Expt_1_75mM	992.11	3	991.782	2972.32	NaN	NaN	0.44164	NaN	NaN	NaN	69.309	NaN	0.97545	69.309	68.739	69.714	0		0	0	0	0.030979	1	22001	57.845	22.96
EVSMDDHKLSLDELHRK	17	2	1	Oxidation (M)	_EVSM(ox)DDHKLSLDELHRK_		EVSM(1)DDHKLSLDELHRK			EVSM(89.62)DDHKLSLDELHRK		0	1	0	sp|P05023|AT1A1_HUMAN	sp|P05023|AT1A1_HUMAN	sp|P05023|AT1A1_HUMAN			>sp|P05023|AT1A1_HUMAN Sodium/potassium-transporting ATPase subunit alpha-1 OS=Homo sapiens GN=ATP1A1 PE=1 SV=1	MULTI-MSMS		sh_4136_VT_061515_Expt_1_100mM	699.02	3	690.009	2067.01	49698.3	-3.8717	0.19395	-3.6777	690.344	698.688	53.556	NaN	0.51544	53.556	53.308	53.824	3.8147e-06		0	0	0	0.0030867	1	13948	89.624	52.455
EVVKPVPITSPAVSK	15	2	0	Unmodified	_EVVKPVPITSPAVSK_							0	0	0	sp|Q96HC4|PDLI5_HUMAN	sp|Q96HC4|PDLI5_HUMAN	sp|Q96HC4|PDLI5_HUMAN			>sp|Q96HC4|PDLI5_HUMAN PDZ and LIM domain protein 5 OS=Homo sapiens GN=PDLIM5 PE=1 SV=5	MULTI-MSMS		sh_4136_VT_061515_Expt_1_500mM	522.98	3	517.643	1549.91	59365.1	-4.0661	0.3411	-3.725	517.643	522.986	57.869	NaN	0.56332	57.869	57.564	58.128	0		0	0	0	0.00089697	2	12898	118.24	118.24
EVVKPVPITSPAVSK	15	2	0	Unmodified	_EVVKPVPITSPAVSK_							0	0	0	sp|Q96HC4|PDLI5_HUMAN	sp|Q96HC4|PDLI5_HUMAN	sp|Q96HC4|PDLI5_HUMAN			>sp|Q96HC4|PDLI5_HUMAN PDZ and LIM domain protein 5 OS=Homo sapiens GN=PDLIM5 PE=1 SV=5	MULTI-MSMS		sh_4136_VT_061515_Expt_1_500mM	783.97	2	775.961	1549.91	47098.1	-3.9515	-0.061891	-4.0134	775.961	783.975	57.869	NaN	0.62313	57.869	57.505	58.128	0		0	0	0	0.00013317	2	12893	143.97	143.97
EVVKPVPITSPAVSK	15	2	0	Unmodified	_EVVKPVPITSPAVSK_							0	0	0	sp|Q96HC4|PDLI5_HUMAN	sp|Q96HC4|PDLI5_HUMAN	sp|Q96HC4|PDLI5_HUMAN			>sp|Q96HC4|PDLI5_HUMAN PDZ and LIM domain protein 5 OS=Homo sapiens GN=PDLIM5 PE=1 SV=5	MULTI-MSMS		sh_4136_VT_061515_Expt_1_750mM	517.64	3	517.643	1549.91	58987.7	-3.5638	0.13639	-3.4274	517.643	522.986	57.761	NaN	0.5584	57.761	57.433	57.992	0		0	0	0	0.0029851	2	12715	106.58	106.58
EVVKPVPITSPAVSK	15	2	0	Unmodified	_EVVKPVPITSPAVSK_							0	0	0	sp|Q96HC4|PDLI5_HUMAN	sp|Q96HC4|PDLI5_HUMAN	sp|Q96HC4|PDLI5_HUMAN			>sp|Q96HC4|PDLI5_HUMAN PDZ and LIM domain protein 5 OS=Homo sapiens GN=PDLIM5 PE=1 SV=5	MULTI-MSMS		sh_4136_VT_061515_Expt_1_750mM	784.47	2	775.961	1549.91	47288	-3.4149	-0.13908	-3.554	775.961	783.975	57.761	NaN	0.5584	57.761	57.433	57.992	0		0	0	0	6.5846e-09	2	12713	194.55	194.55
EVVSIQTSLEQK	12	1	0	2 Phospho (STY)	_EVVSIQT(ph)S(ph)LEQK_			EVVS(0.053)IQT(0.954)S(0.993)LEQK			EVVS(-13.18)IQT(13.18)S(21.04)LEQK	0	0	2	sp|Q8NDV3|SMC1B_HUMAN	sp|Q8NDV3|SMC1B_HUMAN	sp|Q8NDV3|SMC1B_HUMAN			>sp|Q8NDV3|SMC1B_HUMAN Structural maintenance of chromosomes protein 1B OS=Homo sapiens GN=SMC1B PE=1 SV=2	ISO-MSMS	1	sh_4136_VT_061515_Expt_1_50mM	765.34	2	760.836	1519.66	NaN	NaN	1.0311e-05	NaN	NaN	NaN	59.979	NaN	0.52995	59.979	59.657	60.187	0		0	0	0	0.025558	1	19039	74.611	8.3484
FADLSEAANR	10	0	1	Unmodified	_FADLSEAANR_							0	0	0	sp|P08670|VIME_HUMAN	sp|P08670|VIME_HUMAN	sp|P08670|VIME_HUMAN			>sp|P08670|VIME_HUMAN Vimentin OS=Homo sapiens GN=VIM PE=1 SV=4	MULTI-MSMS		sh_4136_VT_061515_Expt_1_50mM	547.27	2	547.267	1092.52	58466.8	-3.1642	0.17025	-2.9939	547.267	552.271	48.421	NaN	0.69516	48.421	48.2	48.895	0		0	0	0	5.2822e-05	2	14188	201.84	141.83
FAELPEFRPEEVLPSPTLQSLATSPR	26	0	2	2 Phospho (STY)	_FAELPEFRPEEVLPS(ph)PTLQSLATS(ph)PR_			FAELPEFRPEEVLPS(0.995)PT(0.007)LQS(0.013)LAT(0.198)S(0.787)PR			FAELPEFRPEEVLPS(23.23)PT(-23.23)LQS(-17.82)LAT(-5.99)S(5.99)PR	0	0	2	sp|Q96RK0|CIC_HUMAN	sp|Q96RK0|CIC_HUMAN	sp|Q96RK0|CIC_HUMAN			>sp|Q96RK0|CIC_HUMAN Protein capicua homolog OS=Homo sapiens GN=CIC PE=1 SV=2	MULTI-MSMS		sh_4136_VT_061515_Expt_1_50mM	1031.5	3	1024.49	3070.45	41261.4	-3.1614	-0.13029	-3.2917	1024.82	1031.5	87.798	NaN	0.61278	87.798	87.477	88.09	0		0	0	0	6.6229e-08	4	30372	118.36	74.098
FAELPEFRPEEVLPSPTLQSLATSPR	26	0	2	Phospho (STY)	_FAELPEFRPEEVLPSPTLQSLATS(ph)PR_			FAELPEFRPEEVLPSPTLQS(0.002)LAT(0.046)S(0.952)PR			FAELPEFRPEEVLPS(-50.14)PT(-39.98)LQS(-26.8)LAT(-13.18)S(13.18)PR	0	0	1	sp|Q96RK0|CIC_HUMAN	sp|Q96RK0|CIC_HUMAN	sp|Q96RK0|CIC_HUMAN			>sp|Q96RK0|CIC_HUMAN Protein capicua homolog OS=Homo sapiens GN=CIC PE=1 SV=2	MULTI-MSMS		sh_4136_VT_061515_Expt_1_50mM	998.51	3	997.834	2990.48	37861.8	-2.9918	-0.037691	-3.0294	998.504	1004.84	88.258	NaN	0.53039	88.258	87.926	88.456	-7.6294e-06		0	0	0	5.6115e-05	3	30600	109.68	109.68
FAELPEFRPEEVLPSPTLQSLATSPR	26	0	2	Phospho (STY)	_FAELPEFRPEEVLPSPTLQSLATS(ph)PR_			FAELPEFRPEEVLPSPTLQSLAT(0.02)S(0.98)PR			FAELPEFRPEEVLPS(-94.51)PT(-71.62)LQS(-50.34)LAT(-16.84)S(16.84)PR	0	0	1	sp|Q96RK0|CIC_HUMAN	sp|Q96RK0|CIC_HUMAN	sp|Q96RK0|CIC_HUMAN			>sp|Q96RK0|CIC_HUMAN Protein capicua homolog OS=Homo sapiens GN=CIC PE=1 SV=2	MULTI-MSMS		sh_4136_VT_061515_Expt_1_75mM	1004.84	3	997.834	2990.48	39769.7	-3.3114	-0.13018	-3.4416	998.168	1004.84	89.752	NaN	0.60607	89.752	89.384	89.991	0		0	0	0	4.2937e-12	7	29707	143.27	143.27
FAGLPETGRMDPGTVATMR	19	0	2	2 Phospho (STY)	_FAGLPET(ph)GRMDPGTVAT(ph)MR_			FAGLPET(0.938)GRMDPGT(0.062)VAT(1)MR			FAGLPET(11.83)GRMDPGT(-11.83)VAT(56.86)MR	0	0	2	sp|Q9NPA2|MMP25_HUMAN	sp|Q9NPA2|MMP25_HUMAN	sp|Q9NPA2|MMP25_HUMAN			>sp|Q9NPA2|MMP25_HUMAN Matrix metalloproteinase-25 OS=Homo sapiens GN=MMP25 PE=1 SV=1	ISO-MSMS	0	sh_4136_VT_061515_Expt_1_25mM	1084.46	2	1083.96	2165.9	NaN	NaN	2.1409	NaN	NaN	NaN	49.826	NaN	0.337	49.826	49.672	50.009	0		0	0	0	0.022839	1	15412	94.389	35.017
FANYIDKVR	9	1	1	Unmodified	_FANYIDKVR_							0	0	0	sp|P08670|VIME_HUMAN	sp|P08670|VIME_HUMAN	sp|P08670|VIME_HUMAN			>sp|P08670|VIME_HUMAN Vimentin OS=Homo sapiens GN=VIM PE=1 SV=4	MULTI-MSMS		sh_4136_VT_061515_Expt_1_150mM	572.32	2	563.306	1124.6	57240	-3.3642	-0.049634	-3.4139	563.306	572.318	54.217	NaN	0.40119	54.217	54.015	54.416	3.8147e-06		0	0	0	0.0037047	2	13442	134.25	59.871
FANYIDKVR	9	1	1	Unmodified	_FANYIDKVR_							0	0	0	sp|P08670|VIME_HUMAN	sp|P08670|VIME_HUMAN	sp|P08670|VIME_HUMAN			>sp|P08670|VIME_HUMAN Vimentin OS=Homo sapiens GN=VIM PE=1 SV=4	MULTI-MSMS		sh_4136_VT_061515_Expt_1_150mM	563.3	2	563.306	1124.6	55202.7	-3.2995	-0.21827	-3.5177	563.306	572.317	57.557	NaN	0.44738	57.557	57.325	57.772	-3.8147e-06		0	0	0	0.00030202	2	14544	188.04	118.22
FANYIDKVR	9	1	1	Unmodified	_FANYIDKVR_							0	0	0	sp|P08670|VIME_HUMAN	sp|P08670|VIME_HUMAN	sp|P08670|VIME_HUMAN			>sp|P08670|VIME_HUMAN Vimentin OS=Homo sapiens GN=VIM PE=1 SV=4	MULTI-MSMS		sh_4136_VT_061515_Expt_1_150mM	375.87	3	375.873	1124.6	70029.6	-3.306	0.50141	-2.8046	375.873	381.881	57.557	NaN	0.44738	57.557	57.325	57.772	0		0	0	0	0.011322	2	14551	114.84	74.924
FANYIDKVR	9	1	1	Unmodified	_FANYIDKVR_							0	0	0	sp|P08670|VIME_HUMAN	sp|P08670|VIME_HUMAN	sp|P08670|VIME_HUMAN			>sp|P08670|VIME_HUMAN Vimentin OS=Homo sapiens GN=VIM PE=1 SV=4	MULTI-MSMS		sh_4136_VT_061515_Expt_1_200mM	563.31	2	563.306	1124.6	57810	-3.5695	-0.055839	-3.6254	563.306	572.317	61.696	NaN	0.45264	61.696	61.479	61.931	3.8147e-06		0	0	0	0.0074284	1	15816	123.86	65.904
FFCMECQFKTDDRTCNHFELASER	24	1	2	Carbamidomethyl (C),Oxidation (M),Phospho (STY)	_FFC(ca)M(ox)ECQFKTDDRTCNHFELAS(ph)ER_	FFC(0.5)MEC(0.5)QFKTDDRTCNHFELASER	FFCM(1)ECQFKTDDRTCNHFELASER	FFCMECQFKTDDRT(0.007)CNHFELAS(0.993)ER	FFC(0)MEC(0)QFKTDDRTC(-44.04)NHFELASER	FFCM(56.06)ECQFKTDDRTCNHFELASER	FFCMECQFKT(-38.79)DDRT(-21.83)CNHFELAS(21.83)ER	1	1	1	REV__sp|P57071|PRD15_HUMAN	REV__sp|P57071|PRD15_HUMAN	REV__sp|P57071|PRD15_HUMAN			>sp|P57071|PRD15_HUMAN PR domain zinc finger protein 15 OS=Homo sapiens GN=PRDM15 PE=2 SV=4	MULTI-MSMS		sh_4136_VT_061515_Expt_1_25mM	1037.75	3	1037.41	3109.22	42358	-4.7938	0.28241	-4.5114	1037.75	1047.43	52.936	NaN	0.41303	52.936	52.717	53.13	-3.8147e-06		0	0	0	0.032658	1	16718	56.055	56.055
FGISSVPTK	9	1	0	Unmodified	_FGISSVPTK_							0	0	0	sp|P82979|SARNP_HUMAN	sp|P82979|SARNP_HUMAN	sp|P82979|SARNP_HUMAN			>sp|P82979|SARNP_HUMAN SAP domain-containing ribonucleoprotein OS=Homo sapiens GN=SARNP PE=1 SV=3	MULTI-MSMS		sh_4136_VT_061515_Expt_1_150mM	472.27	2	468.263	934.512	62584.1	-2.8817	-0.049939	-2.9316	468.263	472.27	58.07	NaN	0.56355	58.07	57.721	58.285	0		0	0	0	0.0089175	2	14696	132.01	87.661
FGISSVPTK	9	1	0	Unmodified	_FGISSVPTK_							0	0	0	sp|P82979|SARNP_HUMAN	sp|P82979|SARNP_HUMAN	sp|P82979|SARNP_HUMAN			>sp|P82979|SARNP_HUMAN SAP domain-containing ribonucleoprotein OS=Homo sapiens GN=SARNP PE=1 SV=3	MULTI-MSMS		sh_4136_VT_061515_Expt_1_200mM	468.26	2	468.263	934.512	61803	-2.5407	-1.088	-3.6286	468.263	472.27	57.988	NaN	0.39598	57.988	57.77	58.166	0		0	0	0	0.0062441	1	14555	143.03	91.968
FGLNVSSISR	10	0	1	Unmodified	_FGLNVSSISR_							0	0	0	sp|P82979|SARNP_HUMAN	sp|P82979|SARNP_HUMAN	sp|P82979|SARNP_HUMAN			>sp|P82979|SARNP_HUMAN SAP domain-containing ribonucleoprotein OS=Homo sapiens GN=SARNP PE=1 SV=3	MULTI-MSMS		sh_4136_VT_061515_Expt_1_150mM	540.3	2	540.296	1078.58	58477.3	-3.2673	0.34207	-2.9252	540.296	545.3	68.364	NaN	0.38675	68.364	68.116	68.503	0		0	0	0	0.002646	2	18139	143.24	91.802
FGLNVSSISR	10	0	1	Unmodified	_FGLNVSSISR_							0	0	0	sp|P82979|SARNP_HUMAN	sp|P82979|SARNP_HUMAN	sp|P82979|SARNP_HUMAN			>sp|P82979|SARNP_HUMAN SAP domain-containing ribonucleoprotein OS=Homo sapiens GN=SARNP PE=1 SV=3	MULTI-MSMS		sh_4136_VT_061515_Expt_1_200mM	540.3	2	540.296	1078.58	57133.5	-4.0296	0.32621	-3.7034	540.296	545.3	68.294	NaN	0.69443	68.294	68.046	68.741	0		0	0	0	0.0044832	2	18054	162.38	110.94
FGLNVSSISR	10	0	1	Unmodified	_FGLNVSSISR_							0	0	0	sp|P82979|SARNP_HUMAN	sp|P82979|SARNP_HUMAN	sp|P82979|SARNP_HUMAN			>sp|P82979|SARNP_HUMAN SAP domain-containing ribonucleoprotein OS=Homo sapiens GN=SARNP PE=1 SV=3	MULTI-MSMS		sh_4136_VT_061515_Expt_1_250mM	540.29	2	540.296	1078.58	53678.6	-4.1216	-0.055023	-4.1766	540.296	545.3	68.072	NaN	0.45102	68.072	67.871	68.322	0		0	0	0	0.0049658	2	15977	155	138.62
FGSTGSTPPVSPTPSER	17	0	1	3 Phospho (STY)	_FGSTGS(ph)T(ph)PPVS(ph)PTPSER_			FGS(0.035)T(0.177)GS(0.894)T(0.894)PPVS(0.999)PT(0.001)PSER			FGS(-17.12)T(-9.62)GS(9.62)T(9.62)PPVS(30.08)PT(-30.08)PS(-53.68)ER	0	0	3	sp|Q969V6|MKL1_HUMAN	sp|Q969V6|MKL1_HUMAN	sp|Q969V6|MKL1_HUMAN			>sp|Q969V6|MKL1_HUMAN MKL/myocardin-like protein 1 OS=Homo sapiens GN=MKL1 PE=1 SV=1	MULTI-MSMS		sh_4136_VT_061515_Expt_1_25mM	972.36	2	972.365	1942.72	42099.2	-4.6619	0.1742	-4.4877	972.365	977.369	48.004	NaN	0.589	48.004	47.762	48.351	-3.8147e-06		0	0	0	0.00024455	3	14653	117.4	68.059
FGSTGSTPPVSPTPSER	17	0	1	3 Phospho (STY)	_FGS(ph)T(ph)GSTPPVSPT(ph)PSER_			FGS(0.847)T(0.423)GS(0.34)T(0.39)PPVS(0.482)PT(0.45)PS(0.068)ER			FGS(6.98)T(0.15)GS(-1.41)T(-0.15)PPVS(-0.15)PT(0.15)PS(-8.32)ER	0	0	3	sp|Q969V6|MKL1_HUMAN	sp|Q969V6|MKL1_HUMAN	sp|Q969V6|MKL1_HUMAN			>sp|Q969V6|MKL1_HUMAN MKL/myocardin-like protein 1 OS=Homo sapiens GN=MKL1 PE=1 SV=1	MULTI-SECPEP		sh_4136_VT_061515_Expt_1_25mM	976.9	2	972.365	1942.72	42976.1	-4.5159	-0.33854	-4.8545	972.364	977.37	49.184	NaN	0.33492	49.184	48.974	49.308	0		0	0	0	0.024865	1	15154	65.901	30.154
FGTFGGLGSK	10	1	0	Unmodified	_FGTFGGLGSK_							0	0	0	sp|Q09666|AHNK_HUMAN	sp|Q09666|AHNK_HUMAN	sp|Q09666|AHNK_HUMAN			>sp|Q09666|AHNK_HUMAN Neuroblast differentiation-associated protein AHNAK OS=Homo sapiens GN=AHNAK PE=1 SV=2	MULTI-MSMS		sh_4136_VT_061515_Expt_1_200mM	485.75	2	485.753	969.492	62011.3	-3.17	-0.33705	-3.507	485.753	489.76	63.488	NaN	0.54204	63.488	63.225	63.767	-3.8147e-06		0	0	0	0.0041146	1	16399	145.99	145.99
FGTFGGLGSK	10	1	0	Unmodified	_FGTFGGLGSK_							0	0	0	sp|Q09666|AHNK_HUMAN	sp|Q09666|AHNK_HUMAN	sp|Q09666|AHNK_HUMAN			>sp|Q09666|AHNK_HUMAN Neuroblast differentiation-associated protein AHNAK OS=Homo sapiens GN=AHNAK PE=1 SV=2	MULTI-MSMS		sh_4136_VT_061515_Expt_1_250mM	489.76	2	485.753	969.492	60544.2	-2.722	-1.4374	-4.1594	485.752	489.759	63.159	NaN	0.43617	63.159	62.919	63.355	3.8147e-06		0	0	0	0.005786	2	14441	123.86	123.86
FGVEQDRMDKSAVGHEYQSK	20	2	1	Oxidation (M)	_FGVEQDRM(ox)DKSAVGHEYQSK_		FGVEQDRM(1)DKSAVGHEYQSK			FGVEQDRM(135.08)DKSAVGHEYQSK		0	1	0	sp|Q14247|SRC8_HUMAN	sp|Q14247|SRC8_HUMAN	sp|Q14247|SRC8_HUMAN			>sp|Q14247|SRC8_HUMAN Src substrate cortactin OS=Homo sapiens GN=CTTN PE=1 SV=2	MULTI-MSMS		sh_4136_VT_061515_Expt_1_100mM	776.69	3	776.362	2326.06	46383.4	-3.6642	-0.59063	-4.2548	776.697	785.374	46.654	NaN	0.62958	46.654	46.238	46.868	0		0	0	0	5.062e-07	2	11473	135.08	135.08
FGVEQDRMDKSAVGHEYQSK	20	2	1	Oxidation (M)	_FGVEQDRM(ox)DKSAVGHEYQSK_		FGVEQDRM(1)DKSAVGHEYQSK			FGVEQDRM(139.46)DKSAVGHEYQSK		0	1	0	sp|Q14247|SRC8_HUMAN	sp|Q14247|SRC8_HUMAN	sp|Q14247|SRC8_HUMAN			>sp|Q14247|SRC8_HUMAN Src substrate cortactin OS=Homo sapiens GN=CTTN PE=1 SV=2	MULTI-MSMS		sh_4136_VT_061515_Expt_1_150mM	785.38	3	776.362	2326.06	47790	-3.8556	0.11584	-3.7397	776.697	785.375	47.285	NaN	0.27533	47.285	47.12	47.396	0		0	0	0	3.763e-07	2	11095	139.46	100.68
FKMPEINIK	9	2	0	Oxidation (M)	_FKM(ox)PEINIK_		FKM(1)PEINIK			FKM(111.46)PEINIK		0	1	0	sp|Q09666|AHNK_HUMAN	sp|Q09666|AHNK_HUMAN	sp|Q09666|AHNK_HUMAN			>sp|Q09666|AHNK_HUMAN Neuroblast differentiation-associated protein AHNAK OS=Homo sapiens GN=AHNAK PE=1 SV=2	MULTI-MSMS		sh_4136_VT_061515_Expt_1_750mM	379.21	3	379.211	1134.61	69880.7	-3.4421	0.53619	-2.9059	379.211	384.554	59.481	NaN	0.84069	59.481	58.994	59.835	0		0	0	0	0.0037585	1	13291	111.46	49.776
FKMPEINIK	9	2	0	Oxidation (M)	_FKM(ox)PEINIK_		FKM(1)PEINIK			FKM(93.18)PEINIK		0	1	0	sp|Q09666|AHNK_HUMAN	sp|Q09666|AHNK_HUMAN	sp|Q09666|AHNK_HUMAN			>sp|Q09666|AHNK_HUMAN Neuroblast differentiation-associated protein AHNAK OS=Homo sapiens GN=AHNAK PE=1 SV=2	MULTI-MSMS		sh_4136_VT_061515_Expt_1_750mM	379.21	3	379.211	1134.61	67220.6	-3.4352	0.38449	-3.0507	379.211	384.554	60.305	NaN	0.63745	60.305	59.894	60.532	3.8147e-06		0	0	0	0.0078318	2	13532	93.178	31.499
FKMPEINIK	9	2	0	Oxidation (M)	_FKM(ox)PEINIK_		FKM(1)PEINIK			FKM(67.9)PEINIK		0	1	0	sp|Q09666|AHNK_HUMAN	sp|Q09666|AHNK_HUMAN	sp|Q09666|AHNK_HUMAN			>sp|Q09666|AHNK_HUMAN Neuroblast differentiation-associated protein AHNAK OS=Homo sapiens GN=AHNAK PE=1 SV=2	MULTI-MSMS		sh_4136_VT_061515_Expt_1_750mM	568.31	2	568.313	1134.61	57491	-3.6209	0.073735	-3.5472	568.313	576.327	60.295	NaN	0.82393	60.295	59.835	60.659	0		0	0	0	0.025151	1	13510	67.897	67.897
FKMPEMNIK	9	2	0	Unmodified	_FKMPEMNIK_							0	0	0	sp|Q09666|AHNK_HUMAN	sp|Q09666|AHNK_HUMAN	sp|Q09666|AHNK_HUMAN			>sp|Q09666|AHNK_HUMAN Neuroblast differentiation-associated protein AHNAK OS=Homo sapiens GN=AHNAK PE=1 SV=2	MSMS	0	sh_4136_VT_061515_Expt_1_1M	380.2	3	379.865	1136.57	NaN	NaN	NaN	NaN	NaN	NaN	45.763	NaN	1	45.763	45.263	46.263	0		0	0	0	1.553e-108	1	6348	170.47	73.98
FKMPEMNIK	9	2	0	Unmodified	_FKMPEMNIK_							0	0	0	sp|Q09666|AHNK_HUMAN	sp|Q09666|AHNK_HUMAN	sp|Q09666|AHNK_HUMAN			>sp|Q09666|AHNK_HUMAN Neuroblast differentiation-associated protein AHNAK OS=Homo sapiens GN=AHNAK PE=1 SV=2	MULTI-MSMS		sh_4136_VT_061515_Expt_1_750mM	385.21	3	379.865	1136.57	66624.1	-3.4254	0.37241	-3.053	379.865	385.208	68.791	NaN	0.97152	68.791	68.192	69.164	0		0	0	0	0.00606	3	15909	127.68	82.926
FKMPEMNIK	9	2	0	Unmodified	_FKMPEMNIK_							0	0	0	sp|Q09666|AHNK_HUMAN	sp|Q09666|AHNK_HUMAN	sp|Q09666|AHNK_HUMAN			>sp|Q09666|AHNK_HUMAN Neuroblast differentiation-associated protein AHNAK OS=Homo sapiens GN=AHNAK PE=1 SV=2	MULTI-MSMS		sh_4136_VT_061515_Expt_1_750mM	569.29	2	569.293	1136.57	55100.6	-3.6125	0.34923	-3.2633	569.293	577.308	68.772	NaN	1.2046	68.772	68.021	69.226	7.6294e-06		0	0	0	0.032094	1	16020	89.08	11.888
FKMPEMNIK	9	2	0	2 Oxidation (M)	_FKM(ox)PEM(ox)NIK_		FKM(1)PEM(1)NIK			FKM(138.4)PEM(138.4)NIK		0	2	0	sp|Q09666|AHNK_HUMAN	sp|Q09666|AHNK_HUMAN	sp|Q09666|AHNK_HUMAN			>sp|Q09666|AHNK_HUMAN Neuroblast differentiation-associated protein AHNAK OS=Homo sapiens GN=AHNAK PE=1 SV=2	MULTI-MSMS		sh_4136_VT_061515_Expt_1_500mM	390.53	3	390.528	1168.56	69088.9	-3.3203	-0.14676	-3.4671	390.528	395.87	45.516	NaN	1.5841	45.516	44.583	46.167	0		0	0	0	0.00055926	5	9512	138.4	138.4
FKMPEMNIK	9	2	0	2 Oxidation (M)	_FKM(ox)PEM(ox)NIK_		FKM(1)PEM(1)NIK			FKM(55.46)PEM(55.46)NIK		0	2	0	sp|Q09666|AHNK_HUMAN	sp|Q09666|AHNK_HUMAN	sp|Q09666|AHNK_HUMAN			>sp|Q09666|AHNK_HUMAN Neuroblast differentiation-associated protein AHNAK OS=Homo sapiens GN=AHNAK PE=1 SV=2	MULTI-MSMS		sh_4136_VT_061515_Expt_1_750mM	593.3	2	585.288	1168.56	51503.5	-3.0357	-1.7762	-4.8119	585.789	593.302	42.785	NaN	0.6309	42.785	42.443	43.074	0		0	0	0	0.023873	1	8481	55.461	55.461
FKMPEMNIK	9	2	0	2 Oxidation (M)	_FKM(ox)PEM(ox)NIK_		FKM(1)PEM(1)NIK			FKM(123.35)PEM(123.35)NIK		0	2	0	sp|Q09666|AHNK_HUMAN	sp|Q09666|AHNK_HUMAN	sp|Q09666|AHNK_HUMAN			>sp|Q09666|AHNK_HUMAN Neuroblast differentiation-associated protein AHNAK OS=Homo sapiens GN=AHNAK PE=1 SV=2	MULTI-MSMS		sh_4136_VT_061515_Expt_1_750mM	390.53	3	390.528	1168.56	67709.7	-2.9997	-0.33105	-3.3307	390.528	395.87	44.775	NaN	1.5391	44.775	43.89	45.429	0		0	0	0	0.0012828	5	9056	123.35	123.35
FKMPEMNIK	9	2	0	2 Oxidation (M)	_FKM(ox)PEM(ox)NIK_		FKM(1)PEM(1)NIK			FKM(69.28)PEM(69.28)NIK		0	2	0	sp|Q09666|AHNK_HUMAN	sp|Q09666|AHNK_HUMAN	sp|Q09666|AHNK_HUMAN			>sp|Q09666|AHNK_HUMAN Neuroblast differentiation-associated protein AHNAK OS=Homo sapiens GN=AHNAK PE=1 SV=2	MULTI-MSMS		sh_4136_VT_061515_Expt_1_750mM	585.29	2	585.288	1168.56	54500.6	-3.1338	-0.97297	-4.1067	585.288	593.302	44.761	NaN	1.9682	44.761	43.89	45.858	0		0	0	0	0.014216	3	8936	69.275	69.275
FKMPEMNIK	9	2	0	Oxidation (M)	_FKM(ox)PEMNIK_		FKM(0.594)PEM(0.406)NIK			FKM(1.65)PEM(-1.65)NIK		0	1	0	sp|Q09666|AHNK_HUMAN	sp|Q09666|AHNK_HUMAN	sp|Q09666|AHNK_HUMAN			>sp|Q09666|AHNK_HUMAN Neuroblast differentiation-associated protein AHNAK OS=Homo sapiens GN=AHNAK PE=1 SV=2	MULTI-MSMS		sh_4136_VT_061515_Expt_1_500mM	577.29	2	577.291	1152.57	54644.5	-3.765	0.16029	-3.6047	577.291	585.305	56.262	NaN	1.906	56.262	54.976	56.882	-3.8147e-06		0	0	0	0.026691	1	12352	66.299	66.299
FKMPEMNIK	9	2	0	Oxidation (M)	_FKM(ox)PEMNIK_		FKM(0.961)PEM(0.039)NIK			FKM(13.89)PEM(-13.89)NIK		0	1	0	sp|Q09666|AHNK_HUMAN	sp|Q09666|AHNK_HUMAN	sp|Q09666|AHNK_HUMAN			>sp|Q09666|AHNK_HUMAN Neuroblast differentiation-associated protein AHNAK OS=Homo sapiens GN=AHNAK PE=1 SV=2	MULTI-MSMS		sh_4136_VT_061515_Expt_1_500mM	385.2	3	385.196	1152.57	68395.5	-3.572	0.25053	-3.3215	385.196	390.539	56.293	NaN	1.3246	56.293	55.557	56.882	0		0	0	0	0.0015969	3	12512	128.86	128.86
FLCSLFAPVCLDDLDETIQPCHSLCVQVK	29	1	0	3 Carbamidomethyl (C),2 Phospho (STY)	_FLC(ca)SLFAPVC(ca)LDDLDET(ph)IQPC(ca)HS(ph)LCVQVK_	FLC(0.998)SLFAPVC(0.998)LDDLDETIQPC(0.981)HSLC(0.023)VQVK		FLCS(0.061)LFAPVCLDDLDET(0.941)IQPCHS(0.998)LCVQVK	FLC(29.9)SLFAPVC(30.1)LDDLDETIQPC(17.37)HSLC(-17.37)VQVK		FLCS(-12.18)LFAPVCLDDLDET(12.18)IQPCHS(29.9)LCVQVK	3	0	2	sp|Q96HF1|SFRP2_HUMAN	sp|Q96HF1|SFRP2_HUMAN	sp|Q96HF1|SFRP2_HUMAN			>sp|Q96HF1|SFRP2_HUMAN Secreted frizzled-related protein 2 OS=Homo sapiens GN=SFRP2 PE=1 SV=2	ISO-MSMS	1	sh_4136_VT_061515_Expt_1_50mM	716.32	5	714.315	3566.54	NaN	NaN	1.4426	NaN	NaN	NaN	38.653	NaN	0.52201	38.653	38.379	38.901	0		0	0	0	0.031638	1	10252	34.715	12.515
FLDMMQIYDGKKYYIYGEPR	20	2	1	2 Oxidation (M),Phospho (STY)	_FLDM(ox)M(ox)QIYDGKKYY(ph)IYGEPR_		FLDM(1)M(1)QIYDGKKYYIYGEPR	FLDMMQIY(0.005)DGKKY(0.01)Y(0.493)IY(0.493)GEPR		FLDM(32.51)M(32.51)QIYDGKKYYIYGEPR	FLDMMQIY(-20.03)DGKKY(-16.99)Y(0)IY(0)GEPR	0	2	1	sp|Q9BZ81|MAGB5_HUMAN	sp|Q9BZ81|MAGB5_HUMAN	sp|Q9BZ81|MAGB5_HUMAN			>sp|Q9BZ81|MAGB5_HUMAN Melanoma-associated antigen B5 OS=Homo sapiens GN=MAGEB5 PE=2 SV=2	MULTI-SECPEP		sh_4136_VT_061515_Expt_1_150mM	880.82	3	881.395	2641.16	44617.7	-3.502	-0.68496	-4.187	881.729	890.407	54.817	NaN	0.91602	54.817	54.212	55.128	0		0	0	0	0.032263	1	13721	32.511	1.5418
FLTCPKILESSVDPIDEISVIEYTR	25	1	1	Carbamidomethyl (C),4 Phospho (STY)	_FLTC(ca)PKILES(ph)S(ph)VDPIDEIS(ph)VIEYT(ph)R_	FLTC(1)PKILESSVDPIDEISVIEYTR		FLT(0.191)CPKILES(0.817)S(0.992)VDPIDEIS(0.828)VIEY(0.497)T(0.674)R	FLTC(45.7)PKILESSVDPIDEISVIEYTR		FLT(-6.83)CPKILES(6.83)S(21.79)VDPIDEIS(5.11)VIEY(-1.9)T(1.9)R	1	0	4	sp|Q86TB3|ALPK2_HUMAN	sp|Q86TB3|ALPK2_HUMAN	sp|Q86TB3|ALPK2_HUMAN			>sp|Q86TB3|ALPK2_HUMAN Alpha-protein kinase 2 OS=Homo sapiens GN=ALPK2 PE=1 SV=3	MULTI-MSMS		sh_4136_VT_061515_Expt_1_50mM	1088.13	3	1082.13	3243.35	38583.7	-3.5785	1.0583	-2.5202	1082.46	1088.47	94.99	NaN	0.72279	94.99	94.639	95.362	-7.6294e-06		0	0	0	0.021213	1	33301	45.703	45.703
FLVEEPGGAFIVDFCETFMVVLDDQDAYHEMVK	33	1	0	Carbamidomethyl (C),2 Oxidation (M),Phospho (STY)	_FLVEEPGGAFIVDFC(ca)ET(ph)FM(ox)VVLDDQDAYHEM(ox)VK_	FLVEEPGGAFIVDFC(1)ETFMVVLDDQDAYHEMVK	FLVEEPGGAFIVDFCETFM(1)VVLDDQDAYHEM(1)VK	FLVEEPGGAFIVDFCET(0.948)FMVVLDDQDAY(0.052)HEMVK	FLVEEPGGAFIVDFC(32.61)ETFMVVLDDQDAYHEMVK	FLVEEPGGAFIVDFCETFM(32.61)VVLDDQDAYHEM(32.61)VK	FLVEEPGGAFIVDFCET(12.61)FMVVLDDQDAY(-12.61)HEMVK	1	2	1	REV__sp|O00469|PLOD2_HUMAN	REV__sp|O00469|PLOD2_HUMAN	REV__sp|O00469|PLOD2_HUMAN			>sp|O00469|PLOD2_HUMAN Procollagen-lysine,2-oxoglutarate 5-dioxygenase 2 OS=Homo sapiens GN=PLOD2 PE=1 SV=2	ISO-MSMS	0	sh_4136_VT_061515_Expt_1_25mM	991.93	4	991.437	3961.72	NaN	NaN	-0.83193	NaN	NaN	NaN	100.56	NaN	0.75149	100.56	100.2	100.95	0		0	0	0	0.032658	1	35844	32.612	1.8848
FNAHGDANTIVCNSK	15	1	0	Carbamidomethyl (C)	_FNAHGDANTIVC(ca)NSK_	FNAHGDANTIVC(1)NSK			FNAHGDANTIVC(105.39)NSK			1	0	0	sp|P09382|LEG1_HUMAN	sp|P09382|LEG1_HUMAN	sp|P09382|LEG1_HUMAN			>sp|P09382|LEG1_HUMAN Galectin-1 OS=Homo sapiens GN=LGALS1 PE=1 SV=2	ISO-MSMS	0	sh_4136_VT_061515_Expt_1_100mM	824.37	2	824.381	1646.75	NaN	NaN	2.3385	NaN	NaN	NaN	51.16	NaN	0.34102	51.16	50.962	51.303	0		0	0	0	0.0025563	1	13140	105.39	61.699
FNVPVSLESKK	11	2	0	Unmodified	_FNVPVSLESKK_							0	0	0	sp|P82979|SARNP_HUMAN	sp|P82979|SARNP_HUMAN	sp|P82979|SARNP_HUMAN			>sp|P82979|SARNP_HUMAN SAP domain-containing ribonucleoprotein OS=Homo sapiens GN=SARNP PE=1 SV=3	MULTI-MSMS		sh_4136_VT_061515_Expt_1_200mM	624.35	2	624.353	1246.69	52890.4	-3.9239	0.45422	-3.4697	624.353	632.368	64.297	NaN	0.37503	64.297	64.103	64.478	7.6294e-06		0	0	0	0.013497	1	16705	84.718	56.54
FNVPVSLESKK	11	2	0	Unmodified	_FNVPVSLESKK_							0	0	0	sp|P82979|SARNP_HUMAN	sp|P82979|SARNP_HUMAN	sp|P82979|SARNP_HUMAN			>sp|P82979|SARNP_HUMAN SAP domain-containing ribonucleoprotein OS=Homo sapiens GN=SARNP PE=1 SV=3	MULTI-MSMS		sh_4136_VT_061515_Expt_1_200mM	416.57	3	416.571	1246.69	67704.3	-3.2616	-0.0073759	-3.2689	416.571	421.914	64.3	NaN	0.37503	64.3	64.103	64.478	0		0	0	0	0.0037915	1	16732	117.25	88.294
FQRPGDPQSAQDK	13	1	1	Unmodified	_FQRPGDPQSAQDK_							0	0	0	sp|Q15637|SF01_HUMAN	sp|Q15637|SF01_HUMAN	sp|Q15637|SF01_HUMAN			>sp|Q15637|SF01_HUMAN Splicing factor 1 OS=Homo sapiens GN=SF1 PE=1 SV=4	MULTI-MSMS		sh_4136_VT_061515_Expt_1_150mM	746.37	2	737.358	1472.7	49120.6	-3.4916	-0.17744	-3.669	737.358	746.369	41.474	NaN	0.8876	41.474	40.925	41.812	0		0	0	0	0.0039585	2	9199	108.58	108.58
FQRPGDPQSAQDK	13	1	1	Unmodified	_FQRPGDPQSAQDK_							0	0	0	sp|Q15637|SF01_HUMAN	sp|Q15637|SF01_HUMAN	sp|Q15637|SF01_HUMAN			>sp|Q15637|SF01_HUMAN Splicing factor 1 OS=Homo sapiens GN=SF1 PE=1 SV=4	MULTI-MSMS		sh_4136_VT_061515_Expt_1_150mM	497.91	3	491.908	1472.7	57330.2	-3.143	-0.35471	-3.4977	491.907	497.915	41.481	NaN	0.55492	41.481	41.201	41.756	0		0	0	0	0.018189	1	9269	86.291	86.291
FSAGLGGGYGGGYTCSLGGGFGSSFGVSDALLGGSEK	37	1	0	Carbamidomethyl (C),5 Phospho (STY)	_FS(ph)AGLGGGY(ph)GGGYTC(ca)SLGGGFGS(ph)S(ph)FGVS(ph)DALLGGSEK_	FSAGLGGGYGGGYTC(1)SLGGGFGSSFGVSDALLGGSEK		FS(0.854)AGLGGGY(0.906)GGGY(0.349)T(0.357)CS(0.357)LGGGFGS(0.583)S(0.683)FGVS(0.533)DALLGGS(0.378)EK	FSAGLGGGYGGGYTC(31.37)SLGGGFGSSFGVSDALLGGSEK		FS(15.59)AGLGGGY(15.59)GGGY(-5.91)T(-5.71)CS(-5.71)LGGGFGS(5.71)S(6.11)FGVS(5.71)DALLGGS(-6.11)EK	1	0	5	Q6IFX2	Q6IFX2	Q6IFX2	Krt42	Keratin, type I cytoskeletal 42	>Q6IFX2 SWISS-PROT:Q6IFX2 Tax_Id=10090 Gene_Symbol=Krt42 Keratin, type I cytoskeletal 42	ISO-MSMS	0	sh_4136_VT_061515_Expt_1_25mM	1279.13	3	1278.47	3832.39	NaN	NaN	0.39994	NaN	NaN	NaN	56.592	NaN	0.46627	56.592	56.333	56.799	-3.8147e-06		0	0	0	0.029645	1	18207	31.368	6.1881
FSGSGSGTDFTLTISSLEPEDFAVYYCQQR	30	0	1	6 Phospho (STY)	_FS(ph)GSGS(ph)GTDFT(ph)LT(ph)ISSLEPEDFAVY(ph)Y(ph)CQQR_			FS(0.656)GS(0.518)GS(0.565)GT(0.566)DFT(0.592)LT(0.592)IS(0.592)S(0.592)LEPEDFAVY(0.664)Y(0.664)CQQR			FS(2.49)GS(-2.42)GS(0)GT(0)DFT(0)LT(0)IS(0)S(0)LEPEDFAVY(2.35)Y(2.35)CQQR	0	0	6	sp|P04433|KV309_HUMAN	sp|P04433|KV309_HUMAN	sp|P04433|KV309_HUMAN			>sp|P04433|KV309_HUMAN Ig kappa chain V-III region VG (Fragment) OS=Homo sapiens PE=1 SV=1	ISO-MSMS	0	sh_4136_VT_061515_Expt_1_25mM	631.89	6	631.721	3784.28	NaN	NaN	0.71546	NaN	NaN	NaN	106.41	NaN	0.96619	106.41	105.85	106.82	0		0	0	0	0.014859	1	37894	6.18	2.0794
FSMPGFK	7	1	0	Oxidation (M)	_FSM(ox)PGFK_		FSM(1)PGFK			FSM(138.85)PGFK		0	1	0	sp|Q09666|AHNK_HUMAN	sp|Q09666|AHNK_HUMAN	sp|Q09666|AHNK_HUMAN			>sp|Q09666|AHNK_HUMAN Neuroblast differentiation-associated protein AHNAK OS=Homo sapiens GN=AHNAK PE=1 SV=2	MULTI-MSMS		sh_4136_VT_061515_Expt_1_300mM	419.2	2	415.199	828.384	64503.3	-3.671	0.18646	-3.4845	415.199	419.206	51.727	NaN	0.82494	51.727	51.154	51.979	3.8147e-06		0	0	0	0.01186	1	11361	138.85	89.258
FSMPGFK	7	1	0	Oxidation (M)	_FSM(ox)PGFK_		FSM(1)PGFK			FSM(88.73)PGFK		0	1	0	sp|Q09666|AHNK_HUMAN	sp|Q09666|AHNK_HUMAN	sp|Q09666|AHNK_HUMAN			>sp|Q09666|AHNK_HUMAN Neuroblast differentiation-associated protein AHNAK OS=Homo sapiens GN=AHNAK PE=1 SV=2	ISO-MSMS	1	sh_4136_VT_061515_Expt_1_300mM	837.4	1	829.391	828.384	NaN	NaN	-0.9859	NaN	NaN	NaN	51.721	NaN	0.44198	51.721	51.479	51.921	0		0	0	0	0.029893	1	11378	88.734	25.892
FSMPGFKGEGPEVDVTLPK	19	2	0	Oxidation (M)	_FSM(ox)PGFKGEGPEVDVTLPK_		FSM(1)PGFKGEGPEVDVTLPK			FSM(57.53)PGFKGEGPEVDVTLPK		0	1	0	sp|Q09666|AHNK_HUMAN	sp|Q09666|AHNK_HUMAN	sp|Q09666|AHNK_HUMAN			>sp|Q09666|AHNK_HUMAN Neuroblast differentiation-associated protein AHNAK OS=Homo sapiens GN=AHNAK PE=1 SV=2	MULTI-MSMS		sh_4136_VT_061515_Expt_1_250mM	690.02	3	684.343	2050.01	49402.4	-4.3307	0.14061	-4.1901	684.343	689.686	71.769	NaN	0.766	71.769	71.412	72.178	-7.6294e-06		0	0	0	0.029354	1	17034	57.525	30.977
FSMPGFKGEGPEVDVTLPK	19	2	0	Oxidation (M)	_FSM(ox)PGFKGEGPEVDVTLPK_		FSM(1)PGFKGEGPEVDVTLPK			FSM(65.23)PGFKGEGPEVDVTLPK		0	1	0	sp|Q09666|AHNK_HUMAN	sp|Q09666|AHNK_HUMAN	sp|Q09666|AHNK_HUMAN			>sp|Q09666|AHNK_HUMAN Neuroblast differentiation-associated protein AHNAK OS=Homo sapiens GN=AHNAK PE=1 SV=2	MULTI-MSMS		sh_4136_VT_061515_Expt_1_300mM	690.35	3	684.343	2050.01	51160.6	-4.5535	-0.1158	-4.6693	684.678	689.686	72.012	NaN	1.0945	72.012	71.489	72.584	0		0	0	0	0.012819	2	17615	65.225	40.059
FSMPGFKGEGPEVDVTLPK	19	2	0	Oxidation (M)	_FSM(ox)PGFKGEGPEVDVTLPK_		FSM(1)PGFKGEGPEVDVTLPK			FSM(56.85)PGFKGEGPEVDVTLPK		0	1	0	sp|Q09666|AHNK_HUMAN	sp|Q09666|AHNK_HUMAN	sp|Q09666|AHNK_HUMAN			>sp|Q09666|AHNK_HUMAN Neuroblast differentiation-associated protein AHNAK OS=Homo sapiens GN=AHNAK PE=1 SV=2	MULTI-MSMS		sh_4136_VT_061515_Expt_1_500mM	690.02	3	684.343	2050.01	50169.8	-3.526	-0.64207	-4.1681	684.677	690.02	71.986	NaN	2.3284	71.986	71.418	73.746	7.6294e-06		0	0	0	0.0308	1	16843	56.851	56.851
FSMPGFKGEGPEVDVTLPK	19	2	0	Oxidation (M)	_FSM(ox)PGFKGEGPEVDVTLPK_		FSM(1)PGFKGEGPEVDVTLPK			FSM(61.87)PGFKGEGPEVDVTLPK		0	1	0	sp|Q09666|AHNK_HUMAN	sp|Q09666|AHNK_HUMAN	sp|Q09666|AHNK_HUMAN			>sp|Q09666|AHNK_HUMAN Neuroblast differentiation-associated protein AHNAK OS=Homo sapiens GN=AHNAK PE=1 SV=2	MULTI-MSMS		sh_4136_VT_061515_Expt_1_750mM	1034.53	2	1026.01	2050.01	41709.5	-4.2616	0.076585	-4.185	1026.51	1034.53	71.765	NaN	1.6844	71.765	71.358	73.042	0		0	0	0	0.020023	1	16704	61.87	61.87
FSMPGFKGEGPEVDVTLPK	19	2	0	Unmodified	_FSMPGFKGEGPEVDVTLPK_							0	0	0	sp|Q09666|AHNK_HUMAN	sp|Q09666|AHNK_HUMAN	sp|Q09666|AHNK_HUMAN			>sp|Q09666|AHNK_HUMAN Neuroblast differentiation-associated protein AHNAK OS=Homo sapiens GN=AHNAK PE=1 SV=2	MULTI-MSMS		sh_4136_VT_061515_Expt_1_300mM	679.01	3	679.012	2034.01	49622.2	-4.3811	-0.074099	-4.4552	679.346	684.689	80.741	NaN	0.80878	80.741	80.383	81.191	0		0	0	0	0.017757	2	20188	76.82	76.82
FSMPGFKGEGPEVDVTLPK	19	2	0	Unmodified	_FSMPGFKGEGPEVDVTLPK_							0	0	0	sp|Q09666|AHNK_HUMAN	sp|Q09666|AHNK_HUMAN	sp|Q09666|AHNK_HUMAN			>sp|Q09666|AHNK_HUMAN Neuroblast differentiation-associated protein AHNAK OS=Homo sapiens GN=AHNAK PE=1 SV=2	MULTI-MSMS		sh_4136_VT_061515_Expt_1_300mM	1026.53	2	1018.01	2034.01	42583.4	-4.7516	0.28472	-4.4669	1018.52	1026.53	80.746	NaN	0.92406	80.746	80.383	81.307	0		0	0	0	0.015616	1	20193	78.078	26.319
FSMPGFKGEGPEVDVTLPK	19	2	0	Unmodified	_FSMPGFKGEGPEVDVTLPK_							0	0	0	sp|Q09666|AHNK_HUMAN	sp|Q09666|AHNK_HUMAN	sp|Q09666|AHNK_HUMAN			>sp|Q09666|AHNK_HUMAN Neuroblast differentiation-associated protein AHNAK OS=Homo sapiens GN=AHNAK PE=1 SV=2	MULTI-MSMS		sh_4136_VT_061515_Expt_1_750mM	679.34	3	679.012	2034.01	50536.9	-3.1166	-0.64115	-3.7578	679.346	684.688	80.513	NaN	0.96227	80.513	80.045	81.008	0		0	0	0	0.02542	1	19167	72.315	72.315
FSTDEGQCWQTYTFTR	16	0	1	Carbamidomethyl (C),5 Phospho (STY)	_FS(ph)TDEGQC(ca)WQT(ph)Y(ph)T(ph)FT(ph)R_	FSTDEGQC(1)WQTYTFTR		FS(0.544)T(0.479)DEGQCWQT(0.997)Y(0.996)T(0.994)FT(0.989)R	FSTDEGQC(23.79)WQTYTFTR		FS(0.58)T(-0.58)DEGQCWQT(22.79)Y(21.55)T(19.59)FT(16.81)R	1	0	5	sp|Q99523|SORT_HUMAN	sp|Q99523|SORT_HUMAN	sp|Q99523|SORT_HUMAN			>sp|Q99523|SORT_HUMAN Sortilin OS=Homo sapiens GN=SORT1 PE=1 SV=3	MSMS	0	sh_4136_VT_061515_Expt_1_150mM	809.4	3	809.569	2425.68	NaN	NaN	NaN	NaN	NaN	NaN	98.358	NaN	1	98.358	97.858	98.858	0		0	0	0	0.02681	1	27302	23.79	10.698
FSTKAFNPSEYQAITEASSNQR	22	1	1	3 Phospho (STY)	_FS(ph)T(ph)KAFNPSEY(ph)QAITEASSNQR_			FS(0.844)T(0.844)KAFNPS(0.227)EY(0.652)QAIT(0.1)EAS(0.189)S(0.144)NQR			FS(9.45)T(9.45)KAFNPS(-9.45)EY(6.97)QAIT(-10.91)EAS(-6.97)S(-8.92)NQR	0	0	3	sp|Q5T1H1|EYS_HUMAN	sp|Q5T1H1|EYS_HUMAN	sp|Q5T1H1|EYS_HUMAN			>sp|Q5T1H1|EYS_HUMAN Protein eyes shut homolog OS=Homo sapiens GN=EYS PE=1 SV=5	MULTI-MSMS		sh_4136_VT_061515_Expt_1_25mM	912.03	3	906.029	2715.07	44435.1	-3.0859	-1.2466	-4.3325	906.362	912.37	59.728	NaN	0.44807	59.728	59.496	59.944	0		0	0	0	0.032021	1	19501	38.756	0.012157
FSVPGFKAEGPEVDVNLPK	19	2	0	Unmodified	_FSVPGFKAEGPEVDVNLPK_							0	0	0	sp|Q09666|AHNK_HUMAN	sp|Q09666|AHNK_HUMAN	sp|Q09666|AHNK_HUMAN			>sp|Q09666|AHNK_HUMAN Neuroblast differentiation-associated protein AHNAK OS=Homo sapiens GN=AHNAK PE=1 SV=2	MULTI-MSMS		sh_4136_VT_061515_Expt_1_250mM	682.7	3	677.358	2029.05	51061.5	-4.1977	0.025894	-4.1718	677.692	682.701	79.129	NaN	0.70368	79.129	78.759	79.463	0		0	0	0	0.00010748	1	19203	113.01	113.01
FSVPGFKAEGPEVDVNLPK	19	2	0	Unmodified	_FSVPGFKAEGPEVDVNLPK_							0	0	0	sp|Q09666|AHNK_HUMAN	sp|Q09666|AHNK_HUMAN	sp|Q09666|AHNK_HUMAN			>sp|Q09666|AHNK_HUMAN Neuroblast differentiation-associated protein AHNAK OS=Homo sapiens GN=AHNAK PE=1 SV=2	MULTI-MSMS		sh_4136_VT_061515_Expt_1_250mM	1016.04	2	1015.53	2029.05	41392.1	-4.0554	-0.61569	-4.6711	1015.53	1024.05	79.158	NaN	0.58298	79.158	78.88	79.463	0		0	0	0	7.781e-05	2	19230	114.55	114.55
FSVPGFKAEGPEVDVNLPK	19	2	0	Unmodified	_FSVPGFKAEGPEVDVNLPK_							0	0	0	sp|Q09666|AHNK_HUMAN	sp|Q09666|AHNK_HUMAN	sp|Q09666|AHNK_HUMAN			>sp|Q09666|AHNK_HUMAN Neuroblast differentiation-associated protein AHNAK OS=Homo sapiens GN=AHNAK PE=1 SV=2	MULTI-MSMS		sh_4136_VT_061515_Expt_1_300mM	1024.04	2	1015.53	2029.05	42114.9	-4.7736	0.11175	-4.6619	1016.03	1024.05	79.341	NaN	0.40075	79.341	79.09	79.49	0		0	0	0	4.7166e-05	2	19842	116.13	116.13
FSVPGFKAEGPEVDVNLPK	19	2	0	Unmodified	_FSVPGFKAEGPEVDVNLPK_							0	0	0	sp|Q09666|AHNK_HUMAN	sp|Q09666|AHNK_HUMAN	sp|Q09666|AHNK_HUMAN			>sp|Q09666|AHNK_HUMAN Neuroblast differentiation-associated protein AHNAK OS=Homo sapiens GN=AHNAK PE=1 SV=2	MULTI-MSMS		sh_4136_VT_061515_Expt_1_300mM	677.69	3	677.358	2029.05	51542.1	-4.4265	0.061472	-4.365	677.693	683.035	79.344	NaN	0.45271	79.344	79.09	79.542	0		0	0	0	0.014998	1	19821	78.441	49.364
FSVPGFKAEGPEVDVNLPK	19	2	0	Unmodified	_FSVPGFKAEGPEVDVNLPK_							0	0	0	sp|Q09666|AHNK_HUMAN	sp|Q09666|AHNK_HUMAN	sp|Q09666|AHNK_HUMAN			>sp|Q09666|AHNK_HUMAN Neuroblast differentiation-associated protein AHNAK OS=Homo sapiens GN=AHNAK PE=1 SV=2	MULTI-MSMS		sh_4136_VT_061515_Expt_1_500mM	677.69	3	677.358	2029.05	51806.5	-3.2787	-0.26018	-3.5389	677.358	683.035	79.278	NaN	0.64629	79.278	78.97	79.616	7.6294e-06		0	0	0	0.0051463	2	18907	86.548	86.548
FSVPGFKAEGPEVDVNLPK	19	2	0	Unmodified	_FSVPGFKAEGPEVDVNLPK_							0	0	0	sp|Q09666|AHNK_HUMAN	sp|Q09666|AHNK_HUMAN	sp|Q09666|AHNK_HUMAN			>sp|Q09666|AHNK_HUMAN Neuroblast differentiation-associated protein AHNAK OS=Homo sapiens GN=AHNAK PE=1 SV=2	MULTI-MSMS		sh_4136_VT_061515_Expt_1_500mM	1024.06	2	1015.53	2029.05	40224.8	-3.9838	0.76844	-3.2154	1015.53	1023.55	79.299	NaN	0.3574	79.299	79.094	79.452	0		0	0	0	0.0017711	2	18932	96.544	96.544
FSVPGFKAEGPEVDVNLPK	19	2	0	Unmodified	_FSVPGFKAEGPEVDVNLPK_							0	0	0	sp|Q09666|AHNK_HUMAN	sp|Q09666|AHNK_HUMAN	sp|Q09666|AHNK_HUMAN			>sp|Q09666|AHNK_HUMAN Neuroblast differentiation-associated protein AHNAK OS=Homo sapiens GN=AHNAK PE=1 SV=2	MULTI-MSMS		sh_4136_VT_061515_Expt_1_750mM	677.36	3	677.358	2029.05	52363.6	-3.2723	-0.13341	-3.4058	677.358	683.035	79.137	NaN	0.48204	79.137	78.853	79.335	0		0	0	0	0.00032964	2	18819	101.53	101.53
FTFSGR	6	0	1	Unmodified	_FTFSGR_							0	0	0	sp|Q09666|AHNK_HUMAN	sp|Q09666|AHNK_HUMAN	sp|Q09666|AHNK_HUMAN			>sp|Q09666|AHNK_HUMAN Neuroblast differentiation-associated protein AHNAK OS=Homo sapiens GN=AHNAK PE=1 SV=2	ISO-MSMS	1	sh_4136_VT_061515_Expt_1_100mM	724.37	1	714.357	713.35	NaN	NaN	0.27778	NaN	NaN	NaN	52.003	NaN	0.43473	52.003	51.799	52.234	0		0	0	0	2.8108e-08	1	13378	120.76	120.76
FTGSQPFGR	9	0	1	Unmodified	_FTGSQPFGR_							0	0	0	Q28194	Q28194	Q28194			>Q28194 TREMBL:Q28194 (Bos taurus) Thrombospondin-1	MULTI-MSMS		sh_4136_VT_061515_Expt_1_150mM	503.75	2	498.749	995.482	59495.5	-3.2361	0.64038	-2.5957	498.749	503.753	52.351	NaN	0.65789	52.351	51.962	52.62	0		0	0	0	0.026254	1	12821	111.46	94.915
FYGPEGPYGVFAGR	14	0	1	Unmodified	_FYGPEGPYGVFAGR_							0	0	0	sp|O00264|PGRC1_HUMAN	sp|O00264|PGRC1_HUMAN	sp|O00264|PGRC1_HUMAN			>sp|O00264|PGRC1_HUMAN Membrane-associated progesterone receptor component 1 OS=Homo sapiens GN=PGRMC1 PE=1 SV=3	MULTI-MSMS		sh_4136_VT_061515_Expt_1_200mM	763.87	2	758.865	1515.71	49479.6	-3.3205	-0.38089	-3.7014	759.366	763.869	75.071	NaN	0.5768	75.071	74.802	75.378	0		0	0	0	0.0014036	1	20356	131.69	98.5
FYGPEGPYGVFAGR	14	0	1	Unmodified	_FYGPEGPYGVFAGR_							0	0	0	sp|O00264|PGRC1_HUMAN	sp|O00264|PGRC1_HUMAN	sp|O00264|PGRC1_HUMAN			>sp|O00264|PGRC1_HUMAN Membrane-associated progesterone receptor component 1 OS=Homo sapiens GN=PGRMC1 PE=1 SV=3	ISO-MSMS	0	sh_4136_VT_061515_Expt_1_250mM	758.87	2	758.865	1515.71	NaN	NaN	-0.783	NaN	NaN	NaN	75.128	NaN	0.52687	75.128	74.842	75.369	0		0	0	0	0.00082395	2	18057	105.95	67.182
GAAGRPLELSDFR	13	0	2	Unmodified	_GAAGRPLELSDFR_							0	0	0	sp|P42167|LAP2B_HUMAN	sp|P42167|LAP2B_HUMAN	sp|P42167|LAP2B_HUMAN			>sp|P42167|LAP2B_HUMAN Lamina-associated polypeptide 2, isoforms beta/gamma OS=Homo sapiens GN=TMPO PE=1 SV=2	MULTI-SECPEP		sh_4136_VT_061515_Expt_1_150mM	470.25	3	463.581	1387.72	60244.9	-3.0456	-0.076401	-3.122	463.581	470.253	66.861	NaN	0.36365	66.861	66.654	67.018	0		0	0	0	0.029359	1	17613	68.44	68.44
GAFYLVFEYMDHDLMGLLESGLVHFSEDHIK	31	1	0	Oxidation (M),Phospho (STY)	_GAFY(ph)LVFEYM(ox)DHDLMGLLESGLVHFSEDHIK_		GAFYLVFEYM(0.911)DHDLM(0.089)GLLESGLVHFSEDHIK	GAFY(0.88)LVFEY(0.091)MDHDLMGLLES(0.027)GLVHFS(0.002)EDHIK		GAFYLVFEYM(11.2)DHDLM(-11.2)GLLESGLVHFSEDHIK	GAFY(10.71)LVFEY(-10.71)MDHDLMGLLES(-15.6)GLVHFS(-28.36)EDHIK	0	1	1	sp|Q9NYV4|CDK12_HUMAN	sp|Q9NYV4|CDK12_HUMAN	sp|Q9NYV4|CDK12_HUMAN			>sp|Q9NYV4|CDK12_HUMAN Cyclin-dependent kinase 12 OS=Homo sapiens GN=CDK12 PE=1 SV=2	ISO-MSMS	0	sh_4136_VT_061515_Expt_1_75mM	743.14	5	742.542	3707.67	NaN	NaN	2.5008	NaN	NaN	NaN	63.474	NaN	0.41533	63.474	63.197	63.612	-3.8147e-06		0	0	0	0.032631	1	19823	32.409	2.7344
GAKEEHGGLIRSPR	14	1	2	Phospho (STY)	_GAKEEHGGLIRS(ph)PR_			GAKEEHGGLIRS(1)PR			GAKEEHGGLIRS(78.08)PR	0	0	1	sp|P26368|U2AF2_HUMAN	sp|P26368|U2AF2_HUMAN	sp|P26368|U2AF2_HUMAN			>sp|P26368|U2AF2_HUMAN Splicing factor U2AF 65 kDa subunit OS=Homo sapiens GN=U2AF2 PE=1 SV=4	MULTI-MSMS		sh_4136_VT_061515_Expt_1_500mM	807.91	2	793.894	1585.77	46418.4	-4.2244	0.38892	-3.8354	793.894	807.909	49.275	NaN	1.1778	49.275	48.705	49.883	0		0	0	0	0.029136	1	10379	78.078	78.078
GAKEEHGGLIRSPR	14	1	2	Phospho (STY)	_GAKEEHGGLIRS(ph)PR_			GAKEEHGGLIRS(1)PR			GAKEEHGGLIRS(122.44)PR	0	0	1	sp|P26368|U2AF2_HUMAN	sp|P26368|U2AF2_HUMAN	sp|P26368|U2AF2_HUMAN			>sp|P26368|U2AF2_HUMAN Splicing factor U2AF 65 kDa subunit OS=Homo sapiens GN=U2AF2 PE=1 SV=4	MULTI-MSMS		sh_4136_VT_061515_Expt_1_750mM	807.91	2	793.894	1585.77	45835.6	-3.3148	-0.42572	-3.7405	793.893	807.909	46.706	NaN	1.302	46.706	46.111	47.413	0		0	0	0	0.0012169	2	9582	122.44	122.44
GALALEEKR	9	1	1	Unmodified	_GALALEEKR_							0	0	0	sp|P35579|MYH9_HUMAN	sp|P35579|MYH9_HUMAN	sp|P35579|MYH9_HUMAN			>sp|P35579|MYH9_HUMAN Myosin-9 OS=Homo sapiens GN=MYH9 PE=1 SV=4	MULTI-MSMS		sh_4136_VT_061515_Expt_1_75mM	502.8	2	493.785	985.556	61150.9	-4.0222	0.18145	-3.8408	493.785	502.796	45.889	NaN	0.32218	45.889	45.694	46.016	0		0	0	0	0.016005	1	13198	102.61	38.344
GALALEEKR	9	1	1	Unmodified	_GALALEEKR_							0	0	0	sp|P35579|MYH9_HUMAN	sp|P35579|MYH9_HUMAN	sp|P35579|MYH9_HUMAN			>sp|P35579|MYH9_HUMAN Myosin-9 OS=Homo sapiens GN=MYH9 PE=1 SV=4	MULTI-MSMS		sh_4136_VT_061515_Expt_1_100mM	502.8	2	493.785	985.556	61494	-3.5152	-0.019337	-3.5346	493.785	502.796	46.618	NaN	0.3283	46.618	46.443	46.771	-3.8147e-06		0	0	0	0.017842	1	11489	99.802	26.137
GALALEEKR	9	1	1	Unmodified	_GALALEEKR_							0	0	0	sp|P35579|MYH9_HUMAN	sp|P35579|MYH9_HUMAN	sp|P35579|MYH9_HUMAN			>sp|P35579|MYH9_HUMAN Myosin-9 OS=Homo sapiens GN=MYH9 PE=1 SV=4	MULTI-MSMS		sh_4136_VT_061515_Expt_1_200mM	502.8	2	493.785	985.556	57441.4	-3.5689	0.38453	-3.1844	493.785	502.796	53.572	NaN	0.54375	53.572	53.291	53.834	3.8147e-06		0	0	0	0.014412	1	13062	105.78	23.506
GASPLGPGSAAGSGAAASGGLGLGLGGR	28	0	1	Phospho (STY)	_GAS(ph)PLGPGSAAGSGAAASGGLGLGLGGR_			GAS(0.998)PLGPGS(0.002)AAGSGAAASGGLGLGLGGR			GAS(27.82)PLGPGS(-27.82)AAGS(-36.08)GAAAS(-42.39)GGLGLGLGGR	0	0	1	sp|Q6P1R3|MSD2_HUMAN	sp|Q6P1R3|MSD2_HUMAN	sp|Q6P1R3|MSD2_HUMAN			>sp|Q6P1R3|MSD2_HUMAN Myb/SANT-like DNA-binding domain-containing protein 2 OS=Homo sapiens GN=MSANTD2 PE=1 SV=1	MULTI-MSMS		sh_4136_VT_061515_Expt_1_150mM	772.04	3	768.376	2302.11	48324.9	-3.5608	0.35544	-3.2054	768.376	771.712	72.112	NaN	0.7785	72.112	71.764	72.542	0		0	0	0	1.9087e-05	5	19339	114.92	114.92
GASQAGMTGYGMPR	14	0	1	Unmodified	_GASQAGMTGYGMPR_							0	0	0	sp|P37802|TAGL2_HUMAN;sp|Q9UI15|TAGL3_HUMAN	sp|P37802|TAGL2_HUMAN	sp|P37802|TAGL2_HUMAN			>sp|P37802|TAGL2_HUMAN Transgelin-2 OS=Homo sapiens GN=TAGLN2 PE=1 SV=3;>sp|Q9UI15|TAGL3_HUMAN Transgelin-3 OS=Homo sapiens GN=TAGLN3 PE=1 SV=2	MULTI-MSMS		sh_4136_VT_061515_Expt_1_100mM	697.31	2	692.311	1382.61	51547.8	-3.9133	0.20082	-3.7125	692.311	697.315	54.769	NaN	0.5358	54.769	54.454	54.99	0		0	0	0	0.0031648	1	14363	117.08	87.778
GASQAGMTGYGMPR	14	0	1	Oxidation (M)	_GASQAGMTGYGM(ox)PR_		GASQAGMTGYGM(1)PR			GASQAGM(-41.4)TGYGM(41.4)PR		0	1	0	sp|P37802|TAGL2_HUMAN;sp|Q9UI15|TAGL3_HUMAN	sp|P37802|TAGL2_HUMAN	sp|P37802|TAGL2_HUMAN			>sp|P37802|TAGL2_HUMAN Transgelin-2 OS=Homo sapiens GN=TAGLN2 PE=1 SV=3;>sp|Q9UI15|TAGL3_HUMAN Transgelin-3 OS=Homo sapiens GN=TAGLN3 PE=1 SV=2	MULTI-SECPEP		sh_4136_VT_061515_Expt_1_100mM	705.84	2	700.308	1398.6	49496.4	-4.014	0.50138	-3.5126	700.308	705.313	45.566	NaN	0.63772	45.566	45.244	45.882	-3.8147e-06		0	0	0	0.019154	1	11066	70.889	60.767
GASQAGMTGYGMPR	14	0	1	Oxidation (M)	_GASQAGMTGYGM(ox)PR_		GASQAGMTGYGM(1)PR			GASQAGM(-70)TGYGM(70)PR		0	1	0	sp|P37802|TAGL2_HUMAN;sp|Q9UI15|TAGL3_HUMAN	sp|P37802|TAGL2_HUMAN	sp|P37802|TAGL2_HUMAN			>sp|P37802|TAGL2_HUMAN Transgelin-2 OS=Homo sapiens GN=TAGLN2 PE=1 SV=3;>sp|Q9UI15|TAGL3_HUMAN Transgelin-3 OS=Homo sapiens GN=TAGLN3 PE=1 SV=2	MULTI-MSMS		sh_4136_VT_061515_Expt_1_150mM	705.31	2	700.308	1398.6	50105.2	-3.1889	-0.33396	-3.5228	700.308	705.312	45.973	NaN	0.61938	45.973	45.661	46.28	0		0	0	0	6.9504e-05	2	10641	148.41	120.54
GASQAGMTGYGMPR	14	0	1	Oxidation (M)	_GASQAGM(ox)TGYGMPR_		GASQAGM(1)TGYGMPR			GASQAGM(65.42)TGYGM(-65.42)PR		0	1	0	sp|P37802|TAGL2_HUMAN;sp|Q9UI15|TAGL3_HUMAN	sp|P37802|TAGL2_HUMAN	sp|P37802|TAGL2_HUMAN			>sp|P37802|TAGL2_HUMAN Transgelin-2 OS=Homo sapiens GN=TAGLN2 PE=1 SV=3;>sp|Q9UI15|TAGL3_HUMAN Transgelin-3 OS=Homo sapiens GN=TAGLN3 PE=1 SV=2	MULTI-MSMS		sh_4136_VT_061515_Expt_1_150mM	700.31	2	700.308	1398.6	49599.4	-3.4191	-0.10999	-3.5291	700.308	705.312	48.144	NaN	0.72617	48.144	47.739	48.466	3.8147e-06		0	0	0	5.7713e-06	4	11367	153.7	119.32
GASQAGMTGYGMPR	14	0	1	2 Oxidation (M)	_GASQAGM(ox)TGYGM(ox)PR_		GASQAGM(1)TGYGM(1)PR			GASQAGM(201.06)TGYGM(201.06)PR		0	2	0	sp|P37802|TAGL2_HUMAN;sp|Q9UI15|TAGL3_HUMAN	sp|P37802|TAGL2_HUMAN	sp|P37802|TAGL2_HUMAN			>sp|P37802|TAGL2_HUMAN Transgelin-2 OS=Homo sapiens GN=TAGLN2 PE=1 SV=3;>sp|Q9UI15|TAGL3_HUMAN Transgelin-3 OS=Homo sapiens GN=TAGLN3 PE=1 SV=2	MULTI-MSMS		sh_4136_VT_061515_Expt_1_150mM	713.31	2	708.306	1414.6	48367.5	-2.7239	-1.0939	-3.8177	708.305	713.309	38.973	NaN	0.82793	38.973	38.495	39.322	0		0	0	0	2.2506e-09	2	8459	201.06	201.06
GASQAGMTGYGMPR	14	0	1	2 Oxidation (M)	_GASQAGM(ox)TGYGM(ox)PR_		GASQAGM(1)TGYGM(1)PR			GASQAGM(181.67)TGYGM(181.67)PR		0	2	0	sp|P37802|TAGL2_HUMAN;sp|Q9UI15|TAGL3_HUMAN	sp|P37802|TAGL2_HUMAN	sp|P37802|TAGL2_HUMAN			>sp|P37802|TAGL2_HUMAN Transgelin-2 OS=Homo sapiens GN=TAGLN2 PE=1 SV=3;>sp|Q9UI15|TAGL3_HUMAN Transgelin-3 OS=Homo sapiens GN=TAGLN3 PE=1 SV=2	MULTI-MSMS		sh_4136_VT_061515_Expt_1_200mM	713.31	2	708.306	1414.6	49386.2	-2.8774	-0.9811	-3.8585	708.306	713.31	41.89	NaN	1.2652	41.89	41.154	42.42	3.8147e-06		0	0	0	4.0253e-07	2	9337	181.67	181.67
GASQAGMTGYGMPR	14	0	1	2 Oxidation (M)	_GASQAGM(ox)TGYGM(ox)PR_		GASQAGM(1)TGYGM(1)PR			GASQAGM(136.6)TGYGM(136.6)PR		0	2	0	sp|P37802|TAGL2_HUMAN;sp|Q9UI15|TAGL3_HUMAN	sp|P37802|TAGL2_HUMAN	sp|P37802|TAGL2_HUMAN			>sp|P37802|TAGL2_HUMAN Transgelin-2 OS=Homo sapiens GN=TAGLN2 PE=1 SV=3;>sp|Q9UI15|TAGL3_HUMAN Transgelin-3 OS=Homo sapiens GN=TAGLN3 PE=1 SV=2	MULTI-MSMS		sh_4136_VT_061515_Expt_1_250mM	708.3	2	708.306	1414.6	50123.2	-3.7705	-0.24416	-4.0147	708.306	713.31	38.68	NaN	0.63196	38.68	38.341	38.973	0		0	0	0	0.00016174	3	6980	136.6	136.6
GAVDGGLSIPHSTK	14	1	0	Unmodified	_GAVDGGLSIPHSTK_							0	0	0	sp|P46777|RL5_HUMAN	sp|P46777|RL5_HUMAN	sp|P46777|RL5_HUMAN			>sp|P46777|RL5_HUMAN 60S ribosomal protein L5 OS=Homo sapiens GN=RPL5 PE=1 SV=3	MULTI-MSMS		sh_4136_VT_061515_Expt_1_150mM	669.85	2	669.854	1337.69	50741.9	-3.4463	-0.1357	-3.582	669.854	673.861	56.023	NaN	0.41895	56.023	55.781	56.2	0		0	0	0	0.002446	1	14074	121.76	121.76
GCSSSTSVLLTLDNNVVNGSSPAIRTNYIGHK	32	1	1	6 Phospho (STY)	_GCS(ph)S(ph)S(ph)T(ph)SVLLT(ph)LDNNVVNGS(ph)SPAIRTNYIGHK_			GCS(0.76)S(0.76)S(0.76)T(0.76)S(0.773)VLLT(0.844)LDNNVVNGS(0.348)S(0.348)PAIRT(0.328)NY(0.316)IGHK			GCS(0)S(0)S(0)T(0)S(0)VLLT(9.72)LDNNVVNGS(0)S(0)PAIRT(0)NY(-0.23)IGHK	0	0	6	sp|P07996|TSP1_HUMAN	sp|P07996|TSP1_HUMAN	sp|P07996|TSP1_HUMAN			>sp|P07996|TSP1_HUMAN Thrombospondin-1 OS=Homo sapiens GN=THBS1 PE=1 SV=2	MULTI-MSMS		sh_4136_VT_061515_Expt_1_25mM	951.62	4	946.87	3783.45	41216.7	-3.8547	-0.23024	-4.0849	947.372	951.625	65.908	NaN	1.6394	65.908	65.267	66.906	0		0	0	0	0.027976	1	22165	25.726	25.726
GDATVSYEDPPTAK	14	1	0	Unmodified	_GDATVSYEDPPTAK_							0	0	0	sp|Q01844|EWS_HUMAN	sp|Q01844|EWS_HUMAN	sp|Q01844|EWS_HUMAN			>sp|Q01844|EWS_HUMAN RNA-binding protein EWS OS=Homo sapiens GN=EWSR1 PE=1 SV=1	MULTI-MSMS		sh_4136_VT_061515_Expt_1_25mM	725.84	2	725.838	1449.66	50754	-4.7039	0.12901	-4.5749	725.838	729.845	48.386	NaN	0.53359	48.386	48.063	48.597	3.8147e-06		0	0	0	2.8278e-05	1	14861	151.99	151.99
GDRMTINIQEHMAINVCPGPIR	22	0	2	2 Oxidation (M),Phospho (STY)	_GDRM(ox)T(ph)INIQEHM(ox)AINVCPGPIR_		GDRM(1)TINIQEHM(1)AINVCPGPIR	GDRMT(1)INIQEHMAINVCPGPIR		GDRM(60.33)TINIQEHM(60.33)AINVCPGPIR	GDRMT(60.33)INIQEHMAINVCPGPIR	0	2	1	sp|Q14183|DOC2A_HUMAN	sp|Q14183|DOC2A_HUMAN	sp|Q14183|DOC2A_HUMAN			>sp|Q14183|DOC2A_HUMAN Double C2-like domain-containing protein alpha OS=Homo sapiens GN=DOC2A PE=1 SV=5	MULTI-MSMS		sh_4136_VT_061515_Expt_1_150mM	866.73	3	859.731	2576.17	43128.4	-2.9843	1.2405	-1.7438	860.067	866.738	71.245	NaN	0.59882	71.245	70.972	71.571	0		0	0	0	0.012862	4	19063	60.334	26.16
GDSETDLEALFNAVMNPK	18	1	0	Oxidation (M),Phospho (STY)	_GDS(ph)ETDLEALFNAVM(ox)NPK_		GDSETDLEALFNAVM(1)NPK	GDS(0.864)ET(0.136)DLEALFNAVMNPK		GDSETDLEALFNAVM(239.56)NPK	GDS(8.04)ET(-8.04)DLEALFNAVMNPK	0	1	1	sp|P46937|YAP1_HUMAN	sp|P46937|YAP1_HUMAN	sp|P46937|YAP1_HUMAN			>sp|P46937|YAP1_HUMAN Yorkie homolog OS=Homo sapiens GN=YAP1 PE=1 SV=2	MULTI-MSMS		sh_4136_VT_061515_Expt_1_50mM	1028.44	2	1023.94	2045.87	40765	-3.2829	0.19699	-3.0859	1024.44	1028.45	92.127	NaN	0.54168	92.127	91.781	92.322	0		0	0	0	3.374e-30	4	32130	239.56	239.56
GDSETDLEALFNAVMNPK	18	1	0	Oxidation (M),Phospho (STY)	_GDSET(ph)DLEALFNAVM(ox)NPK_		GDSETDLEALFNAVM(1)NPK	GDS(0.088)ET(0.912)DLEALFNAVMNPK		GDSETDLEALFNAVM(233.79)NPK	GDS(-10.14)ET(10.14)DLEALFNAVMNPK	0	1	1	sp|P46937|YAP1_HUMAN	sp|P46937|YAP1_HUMAN	sp|P46937|YAP1_HUMAN			>sp|P46937|YAP1_HUMAN Yorkie homolog OS=Homo sapiens GN=YAP1 PE=1 SV=2	MULTI-MSMS		sh_4136_VT_061515_Expt_1_50mM	683.3	3	682.962	2045.87	50410.9	-2.7943	-0.30236	-3.0967	683.297	685.968	92.136	NaN	0.41844	92.136	91.904	92.322	0		0	0	0	2.0054e-23	3	32190	233.79	143.07
GDSETDLEALFNAVMNPK	18	1	0	Oxidation (M),Phospho (STY)	_GDS(ph)ETDLEALFNAVM(ox)NPK_		GDSETDLEALFNAVM(1)NPK	GDS(0.969)ET(0.031)DLEALFNAVMNPK		GDSETDLEALFNAVM(213.5)NPK	GDS(15.02)ET(-15.02)DLEALFNAVMNPK	0	1	1	sp|P46937|YAP1_HUMAN	sp|P46937|YAP1_HUMAN	sp|P46937|YAP1_HUMAN			>sp|P46937|YAP1_HUMAN Yorkie homolog OS=Homo sapiens GN=YAP1 PE=1 SV=2	MULTI-MSMS		sh_4136_VT_061515_Expt_1_50mM	1028.44	2	1023.94	2045.87	41208.3	-3.2986	0.42008	-2.8785	1024.44	1028.45	92.591	NaN	0.64751	92.591	92.244	92.892	7.6294e-06		0	0	0	1.0135e-17	3	32361	213.5	213.5
GDSETDLEALFNAVMNPK	18	1	0	Oxidation (M),Phospho (STY)	_GDSET(ph)DLEALFNAVM(ox)NPK_		GDSETDLEALFNAVM(1)NPK	GDS(0.328)ET(0.672)DLEALFNAVMNPK		GDSETDLEALFNAVM(188.96)NPK	GDS(-3.11)ET(3.11)DLEALFNAVMNPK	0	1	1	sp|P46937|YAP1_HUMAN	sp|P46937|YAP1_HUMAN	sp|P46937|YAP1_HUMAN			>sp|P46937|YAP1_HUMAN Yorkie homolog OS=Homo sapiens GN=YAP1 PE=1 SV=2	MULTI-MSMS		sh_4136_VT_061515_Expt_1_50mM	682.96	3	682.962	2045.87	50379.5	-2.8083	-0.19557	-3.0038	682.963	685.968	92.601	NaN	0.48836	92.601	92.363	92.851	-7.6294e-06		0	0	0	1.5577e-13	1	32385	188.96	188.96
GDSETDLEALFNAVMNPK	18	1	0	Phospho (STY)	_GDS(ph)ETDLEALFNAVMNPK_			GDS(0.942)ET(0.058)DLEALFNAVMNPK			GDS(12.14)ET(-12.14)DLEALFNAVMNPK	0	0	1	sp|P46937|YAP1_HUMAN	sp|P46937|YAP1_HUMAN	sp|P46937|YAP1_HUMAN			>sp|P46937|YAP1_HUMAN Yorkie homolog OS=Homo sapiens GN=YAP1 PE=1 SV=2	MULTI-MSMS		sh_4136_VT_061515_Expt_1_50mM	1015.94	2	1015.94	2029.87	41618.3	-3.6795	0.20201	-3.4775	1015.94	1020.45	105.67	NaN	0.71074	105.67	105.26	105.97	-7.6294e-06		0	0	0	4.2999e-50	4	37519	284.98	284.98
GDSETDLEALFNAVMNPK	18	1	0	Phospho (STY)	_GDS(ph)ETDLEALFNAVMNPK_			GDS(0.991)ET(0.009)DLEALFNAVMNPK			GDS(20.27)ET(-20.27)DLEALFNAVMNPK	0	0	1	sp|P46937|YAP1_HUMAN	sp|P46937|YAP1_HUMAN	sp|P46937|YAP1_HUMAN			>sp|P46937|YAP1_HUMAN Yorkie homolog OS=Homo sapiens GN=YAP1 PE=1 SV=2	MULTI-MSMS		sh_4136_VT_061515_Expt_1_50mM	677.63	3	677.631	2029.87	50861.7	-3.2325	-0.19974	-3.4323	677.63	680.636	105.68	NaN	0.58962	105.68	105.34	105.93	7.6294e-06		0	0	0	2.4149e-17	4	37556	214.46	214.46
GDSETDLEALFNAVMNPK	18	1	0	Phospho (STY)	_GDS(ph)ETDLEALFNAVMNPK_			GDS(0.993)ET(0.007)DLEALFNAVMNPK			GDS(21.23)ET(-21.23)DLEALFNAVMNPK	0	0	1	sp|P46937|YAP1_HUMAN	sp|P46937|YAP1_HUMAN	sp|P46937|YAP1_HUMAN			>sp|P46937|YAP1_HUMAN Yorkie homolog OS=Homo sapiens GN=YAP1 PE=1 SV=2	MULTI-MSMS		sh_4136_VT_061515_Expt_1_75mM	1020.44	2	1015.94	2029.87	40908.2	-3.3762	-0.32256	-3.6988	1015.94	1020.45	106.32	NaN	0.58844	106.32	106.03	106.62	0		0	0	0	5.8331e-14	2	35431	201.27	201.27
GDTSHSPTPGKVSSPLSPLSPGIK	24	2	0	2 Phospho (STY)	_GDTS(ph)HSPTPGKVS(ph)SPLSPLSPGIK_			GDT(0.444)S(0.508)HS(0.036)PT(0.012)PGKVS(0.757)S(0.241)PLS(0.002)PLSPGIK			GDT(-0.59)S(0.59)HS(-11.55)PT(-16.34)PGKVS(4.98)S(-4.98)PLS(-27.15)PLS(-33.78)PGIK	0	0	2	sp|Q9P2B4|CT2NL_HUMAN	sp|Q9P2B4|CT2NL_HUMAN	sp|Q9P2B4|CT2NL_HUMAN			>sp|Q9P2B4|CT2NL_HUMAN CTTNBP2 N-terminal-like protein OS=Homo sapiens GN=CTTNBP2NL PE=1 SV=2	MULTI-MSMS		sh_4136_VT_061515_Expt_1_300mM	841.73	3	836.059	2505.16	46135.9	-4.1994	-0.86331	-5.0627	836.392	841.736	65.581	NaN	0.73747	65.581	65.106	65.843	0		0	0	0	0.0015092	2	15749	78.913	51.505
GDTSHSPTPGKVSSPLSPLSPGIK	24	2	0	2 Phospho (STY)	_GDTSHS(ph)PTPGKVS(ph)SPLSPLSPGIK_			GDT(0.295)S(0.328)HS(0.366)PT(0.012)PGKVS(0.527)S(0.473)PLSPLSPGIK			GDT(-0.94)S(-0.47)HS(0.47)PT(-15.04)PGKVS(0.47)S(-0.47)PLS(-43.31)PLS(-49.51)PGIK	0	0	2	sp|Q9P2B4|CT2NL_HUMAN	sp|Q9P2B4|CT2NL_HUMAN	sp|Q9P2B4|CT2NL_HUMAN			>sp|Q9P2B4|CT2NL_HUMAN CTTNBP2 N-terminal-like protein OS=Homo sapiens GN=CTTNBP2NL PE=1 SV=2	MULTI-MSMS		sh_4136_VT_061515_Expt_1_500mM	841.73	3	836.059	2505.16	46025.9	-4.0511	0.24965	-3.8015	836.393	841.736	65.457	NaN	0.77596	65.457	65.106	65.882	0		0	0	0	0.00064562	1	15096	83.559	83.559
GDTSHSPTPGKVSSPLSPLSPGIK	24	2	0	2 Phospho (STY)	_GDTSHSPTPGKVS(ph)S(ph)PLSPLSPGIK_			GDT(0.114)S(0.114)HS(0.029)PT(0.123)PGKVS(0.705)S(0.705)PLS(0.207)PLS(0.003)PGIK			GDT(-9.01)S(-9.01)HS(-15.41)PT(-8.73)PGKVS(6.51)S(6.51)PLS(-6.51)PLS(-27.67)PGIK	0	0	2	sp|Q9P2B4|CT2NL_HUMAN	sp|Q9P2B4|CT2NL_HUMAN	sp|Q9P2B4|CT2NL_HUMAN			>sp|Q9P2B4|CT2NL_HUMAN CTTNBP2 N-terminal-like protein OS=Homo sapiens GN=CTTNBP2NL PE=1 SV=2	MULTI-MSMS		sh_4136_VT_061515_Expt_1_750mM	836.06	3	836.059	2505.16	45640.3	-3.6421	-0.65542	-4.2976	836.059	842.069	65.345	NaN	0.76012	65.345	64.928	65.688	0		0	0	0	0.021397	1	14943	51.876	51.876
GEKEQQEAIEHIDEVQNEIDRLNEQASEEILK	32	2	1	Unmodified	_GEKEQQEAIEHIDEVQNEIDRLNEQASEEILK_							0	0	0	sp|Q01105|SET_HUMAN	sp|Q01105|SET_HUMAN	sp|Q01105|SET_HUMAN			>sp|Q01105|SET_HUMAN Protein SET OS=Homo sapiens GN=SET PE=1 SV=3	MULTI-MSMS		sh_4136_VT_061515_Expt_1_50mM	941.96	4	941.712	3762.82	42260.9	-3.0815	-0.07878	-3.1603	942.213	948.47	89.362	NaN	0.65256	89.362	88.945	89.597	0		0	0	0	0.016107	1	31059	60.943	60.943
GELLEAIKR	9	1	1	Unmodified	_GELLEAIKR_							0	0	0	sp|P04179|SODM_HUMAN	sp|P04179|SODM_HUMAN	sp|P04179|SODM_HUMAN			>sp|P04179|SODM_HUMAN Superoxide dismutase [Mn], mitochondrial OS=Homo sapiens GN=SOD2 PE=1 SV=2	MULTI-MSMS		sh_4136_VT_061515_Expt_1_50mM	514.81	2	514.809	1027.6	58699	-2.7912	0.45632	-2.3349	514.809	523.82	53.154	NaN	0.36479	53.154	52.965	53.329	0		0	0	0	0.014607	2	16170	105.4	36.662
GELLEAIKR	9	1	1	Unmodified	_GELLEAIKR_							0	0	0	sp|P04179|SODM_HUMAN	sp|P04179|SODM_HUMAN	sp|P04179|SODM_HUMAN			>sp|P04179|SODM_HUMAN Superoxide dismutase [Mn], mitochondrial OS=Homo sapiens GN=SOD2 PE=1 SV=2	MULTI-MSMS		sh_4136_VT_061515_Expt_1_75mM	514.81	2	514.809	1027.6	60156.2	-3.316	-0.56976	-3.8857	514.808	523.82	59.071	NaN	0.31318	59.071	58.896	59.209	3.8147e-06		0	0	0	0.025616	1	18190	91.584	25.149
GELLEAIKR	9	1	1	Unmodified	_GELLEAIKR_							0	0	0	sp|P04179|SODM_HUMAN	sp|P04179|SODM_HUMAN	sp|P04179|SODM_HUMAN			>sp|P04179|SODM_HUMAN Superoxide dismutase [Mn], mitochondrial OS=Homo sapiens GN=SOD2 PE=1 SV=2	MULTI-MSMS		sh_4136_VT_061515_Expt_1_200mM	514.81	2	514.809	1027.6	58060.7	-4.168	0.43683	-3.7311	514.809	523.82	63.811	NaN	0.5379	63.811	63.518	64.056	-3.8147e-06		0	0	0	0.0057881	2	16509	126.07	57.333
GETESEEFEKLK	12	2	0	Unmodified	_GETESEEFEKLK_							0	0	0	sp|Q05682|CALD1_HUMAN	sp|Q05682|CALD1_HUMAN	sp|Q05682|CALD1_HUMAN			>sp|Q05682|CALD1_HUMAN Caldesmon OS=Homo sapiens GN=CALD1 PE=1 SV=3	MULTI-MSMS		sh_4136_VT_061515_Expt_1_200mM	713.34	2	713.341	1424.67	48721.2	-3.6785	0.050317	-3.6282	713.341	721.355	56.616	NaN	0.30365	56.616	56.466	56.769	0		0	0	0	0.0012414	1	14084	133.05	133.05
GFGFGQGAGALVHSE	15	0	0	Unmodified	_GFGFGQGAGALVHSE_							0	0	0	sp|P21291|CSRP1_HUMAN	sp|P21291|CSRP1_HUMAN	sp|P21291|CSRP1_HUMAN			>sp|P21291|CSRP1_HUMAN Cysteine and glycine-rich protein 1 OS=Homo sapiens GN=CSRP1 PE=1 SV=3	ISO-MSMS	-1	sh_4136_VT_061515_Expt_1_100mM	717.34	2	717.344	1432.67	NaN	NaN	0.45813	NaN	NaN	NaN	72.058	NaN	0.79156	72.058	71.654	72.446	0		0	0	0	2.0411e-90	1	20417	166.62	111.84
GFGFGQGAGALVHSE	15	0	0	Unmodified	_GFGFGQGAGALVHSE_							0	0	0	sp|P21291|CSRP1_HUMAN	sp|P21291|CSRP1_HUMAN	sp|P21291|CSRP1_HUMAN			>sp|P21291|CSRP1_HUMAN Cysteine and glycine-rich protein 1 OS=Homo sapiens GN=CSRP1 PE=1 SV=3	ISO-MSMS	-1	sh_4136_VT_061515_Expt_1_150mM	717.34	2	717.344	1432.67	NaN	NaN	0.42937	NaN	NaN	NaN	72.31	NaN	0.68192	72.31	72.063	72.745	0		0	0	0	3.3744e-18	1	19404	129.54	90.769
GFGFGQGAGALVHSE	15	0	0	Unmodified	_GFGFGQGAGALVHSE_							0	0	0	sp|P21291|CSRP1_HUMAN	sp|P21291|CSRP1_HUMAN	sp|P21291|CSRP1_HUMAN			>sp|P21291|CSRP1_HUMAN Cysteine and glycine-rich protein 1 OS=Homo sapiens GN=CSRP1 PE=1 SV=3	ISO-MSMS	-1	sh_4136_VT_061515_Expt_1_200mM	717.34	2	717.344	1432.67	NaN	NaN	-0.10903	NaN	NaN	NaN	72.094	NaN	0.60017	72.094	71.772	72.372	0		0	0	0	1.3489e-26	1	19342	137.62	110.48
GFGFGQGAGALVHSE	15	0	0	Unmodified	_GFGFGQGAGALVHSE_							0	0	0	sp|P21291|CSRP1_HUMAN	sp|P21291|CSRP1_HUMAN	sp|P21291|CSRP1_HUMAN			>sp|P21291|CSRP1_HUMAN Cysteine and glycine-rich protein 1 OS=Homo sapiens GN=CSRP1 PE=1 SV=3	ISO-MSMS	-1	sh_4136_VT_061515_Expt_1_250mM	717.34	2	717.344	1432.67	NaN	NaN	-0.11253	NaN	NaN	NaN	72.053	NaN	0.52907	72.053	71.709	72.238	0		0	0	0	2.1213e-35	1	17117	139.48	100.69
GFGFGQGAGALVHSE	15	0	0	Unmodified	_GFGFGQGAGALVHSE_							0	0	0	sp|P21291|CSRP1_HUMAN	sp|P21291|CSRP1_HUMAN	sp|P21291|CSRP1_HUMAN			>sp|P21291|CSRP1_HUMAN Cysteine and glycine-rich protein 1 OS=Homo sapiens GN=CSRP1 PE=1 SV=3	ISO-MSMS	-1	sh_4136_VT_061515_Expt_1_300mM	717.85	2	717.344	1432.67	NaN	NaN	-0.69883	NaN	NaN	NaN	72.346	NaN	0.33609	72.346	72.13	72.467	0		0	0	0	2.4096e-46	2	17781	145.81	103.19
GFSTASATTPTAGRSR	16	0	2	4 Phospho (STY)	_GFSTAS(ph)AT(ph)T(ph)PT(ph)AGRSR_			GFS(0.299)T(0.327)AS(0.393)AT(0.909)T(0.906)PT(0.904)AGRS(0.261)R			GFS(-1.28)T(-0.86)AS(0.86)AT(9.43)T(9.43)PT(9.43)AGRS(-9.43)R	0	0	4	Q8BGZ7	Q8BGZ7	Q8BGZ7	Krt75	Keratin, type II cytoskeletal 75	>Q8BGZ7 TREMBL:Q8BGZ7;Q99MH7 Tax_Id=10090 Gene_Symbol=Krt75 10 days neonate skin cDNA, RIKEN full-length enriched library, clone:4732475I03 product:CYTOKERATIN homolog	MULTI-MSMS		sh_4136_VT_061515_Expt_1_25mM	954.33	2	944.327	1886.64	43410.1	-4.3844	0.86701	-3.5174	944.328	954.337	32.694	NaN	2.1361	32.694	31.262	33.398	0		0	0	0	0.025529	1	8798	44.816	44.816
GGCGSCGCSQSSCCK	15	1	0	4 Carbamidomethyl (C),2 Phospho (STY)	_GGC(ca)GS(ph)C(ca)GCS(ph)QSSC(ca)C(ca)K_	GGC(0.955)GSC(0.71)GC(0.71)SQSSC(0.813)C(0.813)K		GGCGS(0.745)CGCS(0.508)QS(0.391)S(0.355)CCK	GGC(10.46)GSC(0)GC(0)SQSSC(4.2)C(4.2)K		GGCGS(5.43)CGCS(4.2)QS(-4.2)S(-4.2)CCK	4	0	2	sp|Q701N4|KRA52_HUMAN	sp|Q701N4|KRA52_HUMAN	sp|Q701N4|KRA52_HUMAN			>sp|Q701N4|KRA52_HUMAN Keratin-associated protein 5-2 OS=Homo sapiens GN=KRTAP5-2 PE=2 SV=1	MSMS	0	sh_4136_VT_061515_Expt_1_750mM	585.69	3	585.488	1753.44	NaN	NaN	NaN	NaN	NaN	NaN	100.16	NaN	1	100.16	99.656	100.66	0		0	0	0	0.027592	1	24517	16.487	0.85201
GGCGSGCGGCSSSCGGCGSR	20	0	1	3 Carbamidomethyl (C),3 Phospho (STY)	_GGC(ca)GS(ph)GC(ca)GGC(ca)S(ph)S(ph)SCGGCGSR_	GGC(0.565)GSGC(0.619)GGC(0.614)SSSC(0.601)GGC(0.601)GSR		GGCGS(0.679)GCGGCS(0.642)S(0.579)S(0.559)CGGCGS(0.542)R	GGC(3.66)GSGC(3.8)GGC(3.66)SSSC(-3.66)GGC(-3.66)GSR		GGCGS(4.95)GCGGCS(4.36)S(2.92)S(-2.92)CGGCGS(-4.13)R	3	0	3	sp|Q701N4|KRA52_HUMAN	sp|Q701N4|KRA52_HUMAN	sp|Q701N4|KRA52_HUMAN			>sp|Q701N4|KRA52_HUMAN Keratin-associated protein 5-2 OS=Homo sapiens GN=KRTAP5-2 PE=2 SV=1	ISO-MSMS	0	sh_4136_VT_061515_Expt_1_200mM	1025.51	2	1025.24	2048.47	NaN	NaN	1.5313	NaN	NaN	NaN	65.422	NaN	0.31151	65.422	65.257	65.569	0		0	0	0	0.013701	1	17129	8.4173	8.4173
GGEIQPVSVK	10	1	0	Unmodified	_GGEIQPVSVK_							0	0	0	sp|P61604|CH10_HUMAN	sp|P61604|CH10_HUMAN	sp|P61604|CH10_HUMAN			>sp|P61604|CH10_HUMAN 10 kDa heat shock protein, mitochondrial OS=Homo sapiens GN=HSPE1 PE=1 SV=2	MULTI-MSMS		sh_4136_VT_061515_Expt_1_25mM	507.28	2	507.285	1012.56	59017.8	-4.2523	-0.36995	-4.6223	507.284	511.292	49.246	NaN	0.40142	49.246	49.017	49.419	-3.8147e-06		0	0	0	0.026351	1	15160	94.767	74.563
GGHSSTLPESFENKPSK	17	2	0	Phospho (STY)	_GGHSSTLPESFENKPS(ph)K_			GGHSST(0.01)LPES(0.035)FENKPS(0.955)K			GGHS(-51.58)S(-36.66)T(-19.81)LPES(-14.32)FENKPS(14.32)K	0	0	1	sp|Q7Z6G8|ANS1B_HUMAN	sp|Q7Z6G8|ANS1B_HUMAN	sp|Q7Z6G8|ANS1B_HUMAN			>sp|Q7Z6G8|ANS1B_HUMAN Ankyrin repeat and sterile alpha motif domain-containing protein 1B OS=Homo sapiens GN=ANKS1B PE=1 SV=2	MULTI-MSMS		sh_4136_VT_061515_Expt_1_100mM	941.42	2	941.423	1880.83	40675.5	-2.8353	0.55339	-2.2819	941.423	949.437	53.952	NaN	0.624	53.952	53.635	54.259	0		0	0	0	0.021625	2	14096	70.837	70.837
GGHSSTLPESFENKPSK	17	2	0	Phospho (STY)	_GGHSSTLPES(ph)FENKPSK_			GGHS(0.002)STLPES(0.84)FENKPS(0.158)K			GGHS(-27.35)S(-36.21)T(-36.73)LPES(7.25)FENKPS(-7.25)K	0	0	1	sp|Q7Z6G8|ANS1B_HUMAN	sp|Q7Z6G8|ANS1B_HUMAN	sp|Q7Z6G8|ANS1B_HUMAN			>sp|Q7Z6G8|ANS1B_HUMAN Ankyrin repeat and sterile alpha motif domain-containing protein 1B OS=Homo sapiens GN=ANKS1B PE=1 SV=2	MULTI-MSMS		sh_4136_VT_061515_Expt_1_150mM	949.43	2	941.423	1880.83	42606.9	-3.4608	1.46	-2.0008	941.925	949.437	54.234	NaN	0.50189	54.234	53.969	54.47	-3.8147e-06		0	0	0	0.0090799	1	13433	81.574	31.586
GGHSSTLPESFENKPSK	17	2	0	Phospho (STY)	_GGHSSTLPES(ph)FENKPSK_			GGHSST(0.001)LPES(0.944)FENKPS(0.055)K			GGHS(-47.64)S(-48.87)T(-32.29)LPES(12.32)FENKPS(-12.32)K	0	0	1	sp|Q7Z6G8|ANS1B_HUMAN	sp|Q7Z6G8|ANS1B_HUMAN	sp|Q7Z6G8|ANS1B_HUMAN			>sp|Q7Z6G8|ANS1B_HUMAN Ankyrin repeat and sterile alpha motif domain-containing protein 1B OS=Homo sapiens GN=ANKS1B PE=1 SV=2	MULTI-MSMS		sh_4136_VT_061515_Expt_1_200mM	949.44	2	941.423	1880.83	42639	-3.5666	1.0513	-2.5153	941.423	949.438	53.981	NaN	1.1936	53.981	53.342	54.536	0		0	0	0	0.012429	1	13275	78.708	46.556
GGHSSTLPESFENKPSK	17	2	0	Phospho (STY)	_GGHSSTLPES(ph)FENKPSK_			GGHS(0.006)S(0.001)T(0.001)LPES(0.901)FENKPS(0.091)K			GGHS(-21.92)S(-29.39)T(-28.81)LPES(9.96)FENKPS(-9.96)K	0	0	1	sp|Q7Z6G8|ANS1B_HUMAN	sp|Q7Z6G8|ANS1B_HUMAN	sp|Q7Z6G8|ANS1B_HUMAN			>sp|Q7Z6G8|ANS1B_HUMAN Ankyrin repeat and sterile alpha motif domain-containing protein 1B OS=Homo sapiens GN=ANKS1B PE=1 SV=2	MULTI-MSMS		sh_4136_VT_061515_Expt_1_250mM	949.44	2	941.423	1880.83	43200.1	-3.6987	-0.32981	-4.0285	941.421	949.436	53.831	NaN	0.5432	53.831	53.544	54.087	0		0	0	0	0.018574	1	11473	73.448	73.448
GGHSSTLPESFENKPSK	17	2	0	Phospho (STY)	_GGHSSTLPES(ph)FENKPSK_			GGHS(0.001)S(0.001)T(0.012)LPES(0.961)FENKPS(0.024)K			GGHS(-29.29)S(-29.79)T(-18.98)LPES(15.98)FENKPS(-15.98)K	0	0	1	sp|Q7Z6G8|ANS1B_HUMAN	sp|Q7Z6G8|ANS1B_HUMAN	sp|Q7Z6G8|ANS1B_HUMAN			>sp|Q7Z6G8|ANS1B_HUMAN Ankyrin repeat and sterile alpha motif domain-containing protein 1B OS=Homo sapiens GN=ANKS1B PE=1 SV=2	MULTI-MSMS		sh_4136_VT_061515_Expt_1_300mM	949.93	2	941.423	1880.83	45308.4	-4.0047	0.30185	-3.7029	941.924	949.437	54.134	NaN	0.37657	54.134	53.946	54.323	0		0	0	0	0.024744	1	12203	68.168	47.158
GGIMLPEK	8	1	0	Oxidation (M)	_GGIM(ox)LPEK_		GGIM(1)LPEK			GGIM(124.98)LPEK		0	1	0	sp|P61604|CH10_HUMAN	sp|P61604|CH10_HUMAN	sp|P61604|CH10_HUMAN			>sp|P61604|CH10_HUMAN 10 kDa heat shock protein, mitochondrial OS=Homo sapiens GN=HSPE1 PE=1 SV=2	MULTI-MSMS		sh_4136_VT_061515_Expt_1_75mM	434.74	2	430.731	859.447	65035.4	-3.2473	0.35966	-2.8876	430.731	434.738	53.797	NaN	0.77518	53.797	53.347	54.122	0		0	0	0	0.010996	2	16140	124.98	27.185
GGIMLPEK	8	1	0	Oxidation (M)	_GGIM(ox)LPEK_		GGIM(1)LPEK			GGIM(73.04)LPEK		0	1	0	sp|P61604|CH10_HUMAN	sp|P61604|CH10_HUMAN	sp|P61604|CH10_HUMAN			>sp|P61604|CH10_HUMAN 10 kDa heat shock protein, mitochondrial OS=Homo sapiens GN=HSPE1 PE=1 SV=2	ISO-MSMS	1	sh_4136_VT_061515_Expt_1_75mM	868.47	1	860.455	859.447	NaN	NaN	-1.0541	NaN	NaN	NaN	53.796	NaN	0.63709	53.796	53.439	54.076	-3.8147e-06		0	0	0	0.032401	1	16158	73.039	65.252
GGIMLPEKSQGK	12	2	0	Oxidation (M)	_GGIM(ox)LPEKSQGK_		GGIM(1)LPEKSQGK			GGIM(140.14)LPEKSQGK		0	1	0	sp|P61604|CH10_HUMAN	sp|P61604|CH10_HUMAN	sp|P61604|CH10_HUMAN			>sp|P61604|CH10_HUMAN 10 kDa heat shock protein, mitochondrial OS=Homo sapiens GN=HSPE1 PE=1 SV=2	MULTI-MSMS		sh_4136_VT_061515_Expt_1_200mM	630.83	2	630.834	1259.65	52923.7	-3.7525	-0.43717	-4.1897	630.834	638.849	51.943	NaN	0.59748	51.943	51.581	52.178	-3.8147e-06		0	0	0	0.0002489	2	12510	140.14	140.14
GGIMLPEKSQGK	12	2	0	Oxidation (M)	_GGIM(ox)LPEKSQGK_		GGIM(1)LPEKSQGK			GGIM(133.05)LPEKSQGK		0	1	0	sp|P61604|CH10_HUMAN	sp|P61604|CH10_HUMAN	sp|P61604|CH10_HUMAN			>sp|P61604|CH10_HUMAN 10 kDa heat shock protein, mitochondrial OS=Homo sapiens GN=HSPE1 PE=1 SV=2	MULTI-MSMS		sh_4136_VT_061515_Expt_1_250mM	638.85	2	630.834	1259.65	52484.9	-3.4959	-1.0765	-4.5725	630.834	638.848	49.232	NaN	0.96519	49.232	48.635	49.6	0		0	0	0	0.00035165	2	9941	133.05	133.05
GGIMLPEKSQGK	12	2	0	Oxidation (M)	_GGIM(ox)LPEKSQGK_		GGIM(1)LPEKSQGK			GGIM(102.4)LPEKSQGK		0	1	0	sp|P61604|CH10_HUMAN	sp|P61604|CH10_HUMAN	sp|P61604|CH10_HUMAN			>sp|P61604|CH10_HUMAN 10 kDa heat shock protein, mitochondrial OS=Homo sapiens GN=HSPE1 PE=1 SV=2	MULTI-MSMS		sh_4136_VT_061515_Expt_1_300mM	638.85	2	630.834	1259.65	53381.4	-3.6063	-0.66685	-4.2731	630.834	638.848	49.698	NaN	0.82236	49.698	49.14	49.962	0		0	0	0	0.0014326	2	10734	102.4	102.4
GGIMLPEKSQGK	12	2	0	Oxidation (M)	_GGIM(ox)LPEKSQGK_		GGIM(1)LPEKSQGK			GGIM(86.11)LPEKSQGK		0	1	0	sp|P61604|CH10_HUMAN	sp|P61604|CH10_HUMAN	sp|P61604|CH10_HUMAN			>sp|P61604|CH10_HUMAN 10 kDa heat shock protein, mitochondrial OS=Homo sapiens GN=HSPE1 PE=1 SV=2	MULTI-MSMS		sh_4136_VT_061515_Expt_1_500mM	630.83	2	630.834	1259.65	53314.2	-3.6757	-0.30338	-3.9791	630.834	638.849	49.754	NaN	1.0486	49.754	49.134	50.183	0		0	0	0	0.0046076	2	10555	86.114	37.116
GGIMLPEKSQGK	12	2	0	Unmodified	_GGIMLPEKSQGK_							0	0	0	sp|P61604|CH10_HUMAN	sp|P61604|CH10_HUMAN	sp|P61604|CH10_HUMAN			>sp|P61604|CH10_HUMAN 10 kDa heat shock protein, mitochondrial OS=Homo sapiens GN=HSPE1 PE=1 SV=2	MULTI-MSMS		sh_4136_VT_061515_Expt_1_200mM	622.84	2	622.837	1243.66	53534.3	-3.9395	0.22313	-3.7163	622.837	630.851	54.095	NaN	0.39837	54.095	53.885	54.283	0		0	0	0	0.0031805	1	13251	117.86	98.583
GGNEESTKTGNAGSR	15	1	1	Unmodified	_GGNEESTKTGNAGSR_							0	0	0	sp|P00441|SODC_HUMAN	sp|P00441|SODC_HUMAN	sp|P00441|SODC_HUMAN			>sp|P00441|SODC_HUMAN Superoxide dismutase [Cu-Zn] OS=Homo sapiens GN=SOD1 PE=1 SV=2	MULTI-MSMS		sh_4136_VT_061515_Expt_1_25mM	741.85	2	732.837	1463.66	49576.2	-4.6047	-0.43258	-5.0373	732.838	742.348	28.133	NaN	0.57774	28.133	27.805	28.383	1.9073e-06		0	0	0	2.2212e-06	2	7238	161.82	130.23
GGPISFSSSR	10	0	1	Unmodified	_GGPISFSSSR_							0	0	0	sp|P35580|MYH10_HUMAN	sp|P35580|MYH10_HUMAN	sp|P35580|MYH10_HUMAN			>sp|P35580|MYH10_HUMAN Myosin-10 OS=Homo sapiens GN=MYH10 PE=1 SV=3	MULTI-MSMS		sh_4136_VT_061515_Expt_1_150mM	497.75	2	497.751	993.488	59058.8	-3.4244	0.54362	-2.8807	497.751	502.755	54.489	NaN	0.51216	54.489	54.16	54.672	0		0	0	0	0.0071454	2	13509	120.06	84.409
GGPISFSSSR	10	0	1	Unmodified	_GGPISFSSSR_							0	0	0	sp|P35580|MYH10_HUMAN	sp|P35580|MYH10_HUMAN	sp|P35580|MYH10_HUMAN			>sp|P35580|MYH10_HUMAN Myosin-10 OS=Homo sapiens GN=MYH10 PE=1 SV=3	MULTI-MSMS		sh_4136_VT_061515_Expt_1_200mM	497.75	2	497.751	993.488	59156.7	-3.6689	0.60319	-3.0657	497.751	502.756	55.095	NaN	0.54614	55.095	54.85	55.396	0		0	0	0	0.0082901	2	13567	117.02	91.784
GGSGSHNWGTVKDELTESPK	20	2	0	Unmodified	_GGSGSHNWGTVKDELTESPK_							0	0	0	sp|Q8NC51|PAIRB_HUMAN	sp|Q8NC51|PAIRB_HUMAN	sp|Q8NC51|PAIRB_HUMAN			>sp|Q8NC51|PAIRB_HUMAN Plasminogen activator inhibitor 1 RNA-binding protein OS=Homo sapiens GN=SERBP1 PE=1 SV=2	MULTI-MSMS		sh_4136_VT_061515_Expt_1_75mM	701.67	3	695.999	2084.98	50712.1	-3.5395	0.6114	-2.9281	696	701.344	59.115	NaN	0.58082	59.115	58.933	59.514	0		0	0	0	0.012492	1	18206	78.917	57.076
GGSSILSDVLFSNAAPSESCSMTTPYNPSPLLYK	34	1	0	Carbamidomethyl (C),Oxidation (M),3 Phospho (STY)	_GGS(ph)S(ph)ILSDVLFSNAAPSESC(ca)SM(ox)TTPYNPSPLLY(ph)K_	GGSSILSDVLFSNAAPSESC(1)SMTTPYNPSPLLYK	GGSSILSDVLFSNAAPSESCSM(1)TTPYNPSPLLYK	GGS(0.628)S(0.628)ILS(0.628)DVLFS(0.098)NAAPS(0.018)ES(0.113)CS(0.113)MT(0.113)T(0.113)PY(0.107)NPS(0.113)PLLY(0.329)K	GGSSILSDVLFSNAAPSESC(32.98)SMTTPYNPSPLLYK	GGSSILSDVLFSNAAPSESCSM(32.98)TTPYNPSPLLYK	GGS(0)S(0)ILS(0)DVLFS(-10.31)NAAPS(-14.37)ES(-4.8)CS(-4.8)MT(-4.8)T(-4.8)PY(-5.07)NPS(-4.8)PLLY(4.8)K	1	1	3	REV__sp|P31260|HXA10_HUMAN	REV__sp|P31260|HXA10_HUMAN	REV__sp|P31260|HXA10_HUMAN			>sp|P31260|HXA10_HUMAN Homeobox protein Hox-A10 OS=Homo sapiens GN=HOXA10 PE=1 SV=3	ISO-MSMS	1	sh_4136_VT_061515_Expt_1_25mM	964.91	4	962.405	3845.59	NaN	NaN	0.6769	NaN	NaN	NaN	46.832	NaN	0.73519	46.832	46.563	47.298	0		0	0	0	0.032658	1	14181	32.98	4.5921
GGVVGIKVDK	10	2	0	Unmodified	_GGVVGIKVDK_							0	0	0	sp|P04075|ALDOA_HUMAN	sp|P04075|ALDOA_HUMAN	sp|P04075|ALDOA_HUMAN			>sp|P04075|ALDOA_HUMAN Fructose-bisphosphate aldolase A OS=Homo sapiens GN=ALDOA PE=1 SV=2	MULTI-MSMS		sh_4136_VT_061515_Expt_1_150mM	486.3	2	486.298	970.581	61612.8	-2.9087	0.017229	-2.8915	486.298	494.312	50.096	NaN	0.53798	50.096	49.854	50.392	0		0	0	0	0.023549	2	12011	83.869	43.517
GGVVGIKVDKGVVPLAGTNGETTTQGLDGLSER	33	2	1	Unmodified	_GGVVGIKVDKGVVPLAGTNGETTTQGLDGLSER_							0	0	0	sp|P04075|ALDOA_HUMAN	sp|P04075|ALDOA_HUMAN	sp|P04075|ALDOA_HUMAN			>sp|P04075|ALDOA_HUMAN Fructose-bisphosphate aldolase A OS=Homo sapiens GN=ALDOA PE=1 SV=2	MULTI-MSMS		sh_4136_VT_061515_Expt_1_500mM	1075.91	3	1075.58	3223.7	41601.1	-4.2163	0.15976	-4.0565	1075.91	1084.59	74.76	NaN	0.53843	74.76	74.439	74.978	0		0	0	0	4.8919e-14	2	17687	149.52	130.98
GGVVGIKVDKGVVPLAGTNGETTTQGLDGLSER	33	2	1	Unmodified	_GGVVGIKVDKGVVPLAGTNGETTTQGLDGLSER_							0	0	0	sp|P04075|ALDOA_HUMAN	sp|P04075|ALDOA_HUMAN	sp|P04075|ALDOA_HUMAN			>sp|P04075|ALDOA_HUMAN Fructose-bisphosphate aldolase A OS=Homo sapiens GN=ALDOA PE=1 SV=2	ISO-MSMS	0	sh_4136_VT_061515_Expt_1_500mM	807.18	4	806.933	3223.7	NaN	NaN	0.29835	NaN	NaN	NaN	74.779	NaN	0.55222	74.779	74.552	75.104	0		0	0	0	0.00037674	1	17675	89.434	66.455
GGVVGIKVDKGVVPLAGTNGETTTQGLDGLSER	33	2	1	Unmodified	_GGVVGIKVDKGVVPLAGTNGETTTQGLDGLSER_							0	0	0	sp|P04075|ALDOA_HUMAN	sp|P04075|ALDOA_HUMAN	sp|P04075|ALDOA_HUMAN			>sp|P04075|ALDOA_HUMAN Fructose-bisphosphate aldolase A OS=Homo sapiens GN=ALDOA PE=1 SV=2	MULTI-MSMS		sh_4136_VT_061515_Expt_1_750mM	807.18	4	806.933	3223.7	46060	-4.0277	0.15742	-3.8703	807.435	813.693	74.498	NaN	0.91193	74.498	74.187	75.099	0		0	0	0	8.7907e-06	3	17523	100.24	100.24
GGVVGIKVDKGVVPLAGTNGETTTQGLDGLSER	33	2	1	Unmodified	_GGVVGIKVDKGVVPLAGTNGETTTQGLDGLSER_							0	0	0	sp|P04075|ALDOA_HUMAN	sp|P04075|ALDOA_HUMAN	sp|P04075|ALDOA_HUMAN			>sp|P04075|ALDOA_HUMAN Fructose-bisphosphate aldolase A OS=Homo sapiens GN=ALDOA PE=1 SV=2	MULTI-MSMS		sh_4136_VT_061515_Expt_1_750mM	1075.91	3	1075.58	3223.7	40713.7	-4.4628	-0.075878	-4.5387	1075.91	1084.59	74.491	NaN	0.85075	74.491	74.187	75.038	0		0	0	0	1.8054e-14	4	17525	151.15	126.95
GGYSEVNQCLSTTQNK	16	1	0	Carbamidomethyl (C),5 Phospho (STY)	_GGY(ph)S(ph)EVNQC(ca)LS(ph)T(ph)T(ph)QNK_	GGYSEVNQC(1)LSTTQNK		GGY(1)S(1)EVNQCLS(1)T(1)T(1)QNK	GGYSEVNQC(31.88)LSTTQNK		GGY(31.88)S(31.88)EVNQCLS(31.88)T(31.88)T(31.88)QNK	1	0	5	sp|Q96JC4|ZN479_HUMAN	sp|Q96JC4|ZN479_HUMAN	sp|Q96JC4|ZN479_HUMAN			>sp|Q96JC4|ZN479_HUMAN Zinc finger protein 479 OS=Homo sapiens GN=ZNF479 PE=2 SV=1	ISO-MSMS	0	sh_4136_VT_061515_Expt_1_75mM	1093.31	2	1093.32	2184.63	NaN	NaN	0.86332	NaN	NaN	NaN	10.027	NaN	6.4176	10.027	8.1278	14.545	0		0	0	0	0.013343	2	2664	35.091	9.9385
GILAADESTGSIAK	14	1	0	Unmodified	_GILAADESTGSIAK_							0	0	0	sp|P04075|ALDOA_HUMAN	sp|P04075|ALDOA_HUMAN	sp|P04075|ALDOA_HUMAN			>sp|P04075|ALDOA_HUMAN Fructose-bisphosphate aldolase A OS=Homo sapiens GN=ALDOA PE=1 SV=2	MULTI-MSMS		sh_4136_VT_061515_Expt_1_50mM	666.85	2	666.854	1331.69	50989.8	-2.5861	0.32622	-2.2598	666.854	670.861	52.896	NaN	0.36634	52.896	52.679	53.045	0		0	0	0	0.0010967	2	16076	134.61	134.61
GILAADESTGSIAKR	15	1	1	Phospho (STY)	_GILAADES(ph)TGSIAKR_			GILAADES(0.447)T(0.447)GS(0.106)IAKR			GILAADES(0)T(0)GS(-6.25)IAKR	0	0	1	sp|P04075|ALDOA_HUMAN	sp|P04075|ALDOA_HUMAN	sp|P04075|ALDOA_HUMAN			>sp|P04075|ALDOA_HUMAN Fructose-bisphosphate aldolase A OS=Homo sapiens GN=ALDOA PE=1 SV=2	MULTI-MSMS		sh_4136_VT_061515_Expt_1_50mM	784.89	2	784.888	1567.76	44893	-3.1154	-0.52111	-3.6366	784.887	793.899	51.175	NaN	0.37315	51.175	50.949	51.322	-3.8147e-06		0	0	0	0.00030406	2	15344	128.26	128.26
GINGGPSRMSPK	12	1	1	Oxidation (M),Phospho (STY)	_GINGGPSRM(ox)S(ph)PK_		GINGGPSRM(1)SPK	GINGGPS(0.001)RMS(0.999)PK		GINGGPSRM(98.94)SPK	GINGGPS(-29.97)RMS(29.97)PK	0	1	1	sp|Q8WWM7|ATX2L_HUMAN	sp|Q8WWM7|ATX2L_HUMAN	sp|Q8WWM7|ATX2L_HUMAN			>sp|Q8WWM7|ATX2L_HUMAN Ataxin-2-like protein OS=Homo sapiens GN=ATXN2L PE=1 SV=2	MULTI-MSMS		sh_4136_VT_061515_Expt_1_500mM	657.8	2	648.792	1295.57	48607.3	-2.6458	-0.72682	-3.3727	648.791	657.802	35.55	NaN	0.99996	35.55	35.028	36.028	0		0	0	0	0.001595	1	6677	98.943	64.458
GIPIEVIPMAYVPVSR	16	0	1	Oxidation (M)	_GIPIEVIPM(ox)AYVPVSR_		GIPIEVIPM(1)AYVPVSR			GIPIEVIPM(98.51)AYVPVSR		0	1	0	sp|P49247|RPIA_HUMAN	sp|P49247|RPIA_HUMAN	sp|P49247|RPIA_HUMAN			>sp|P49247|RPIA_HUMAN Ribose-5-phosphate isomerase OS=Homo sapiens GN=RPIA PE=1 SV=3	MULTI-MSMS		sh_4136_VT_061515_Expt_1_500mM	878.99	2	878.987	1755.96	43583.1	-3.6952	-0.3245	-4.0197	879.488	884.492	82.191	NaN	0.49709	82.191	81.944	82.441	7.6294e-06		0	0	0	0.0023707	2	19696	98.507	98.507
GIPIEVIPMAYVPVSR	16	0	1	Oxidation (M)	_GIPIEVIPM(ox)AYVPVSR_		GIPIEVIPM(1)AYVPVSR			GIPIEVIPM(149.44)AYVPVSR		0	1	0	sp|P49247|RPIA_HUMAN	sp|P49247|RPIA_HUMAN	sp|P49247|RPIA_HUMAN			>sp|P49247|RPIA_HUMAN Ribose-5-phosphate isomerase OS=Homo sapiens GN=RPIA PE=1 SV=3	MULTI-MSMS		sh_4136_VT_061515_Expt_1_750mM	878.99	2	878.987	1755.96	43526.1	-3.3174	-0.20269	-3.52	878.987	883.99	82.016	NaN	0.42028	82.016	81.768	82.188	0		0	0	0	1.2638e-05	1	19595	149.44	149.44
GKELNEFREK	10	2	1	Unmodified	_GKELNEFREK_							0	0	0	sp|Q9UHV9|PFD2_HUMAN	sp|Q9UHV9|PFD2_HUMAN	sp|Q9UHV9|PFD2_HUMAN			>sp|Q9UHV9|PFD2_HUMAN Prefoldin subunit 2 OS=Homo sapiens GN=PFDN2 PE=1 SV=1	MULTI-MSMS		sh_4136_VT_061515_Expt_1_50mM	638.35	2	625.33	1248.65	53172.8	-4.1811	-0.040419	-4.2215	625.33	638.349	41.109	NaN	0.29486	41.109	40.937	41.232	0		0	0	0	0.0018664	1	11215	137.89	108.94
GKFEDMAK	8	2	0	Oxidation (M)	_GKFEDM(ox)AK_		GKFEDM(1)AK			GKFEDM(109.11)AK		0	1	0	sp|P09429|HMGB1_HUMAN;sp|B2RPK0|HGB1A_HUMAN;sp|P23497|SP100_HUMAN	sp|P09429|HMGB1_HUMAN	sp|P09429|HMGB1_HUMAN			>sp|P09429|HMGB1_HUMAN High mobility group protein B1 OS=Homo sapiens GN=HMGB1 PE=1 SV=3;>sp|B2RPK0|HGB1A_HUMAN Putative high mobility group protein B1-like 1 OS=Homo sapiens GN=HMGB1P1 PE=5 SV=1;>sp|P23497|SP100_HUMAN Nuclear autoantigen Sp-100 OS=Homo sa	MULTI-MSMS		sh_4136_VT_061515_Expt_1_50mM	471.22	2	471.223	940.432	62651.8	-2.5675	-1.0467	-3.6142	471.223	479.237	32.717	NaN	0.5196	32.717	32.457	32.977	0		0	0	0	0.010442	2	8062	109.11	45.691
GKFEDMAKADK	11	3	0	Oxidation (M)	_GKFEDM(ox)AKADK_		GKFEDM(1)AKADK			GKFEDM(84.72)AKADK		0	1	0	sp|P09429|HMGB1_HUMAN;sp|B2RPK0|HGB1A_HUMAN;sp|P23497|SP100_HUMAN	sp|P09429|HMGB1_HUMAN	sp|P09429|HMGB1_HUMAN			>sp|P09429|HMGB1_HUMAN High mobility group protein B1 OS=Homo sapiens GN=HMGB1 PE=1 SV=3;>sp|B2RPK0|HGB1A_HUMAN Putative high mobility group protein B1-like 1 OS=Homo sapiens GN=HMGB1P1 PE=5 SV=1;>sp|P23497|SP100_HUMAN Nuclear autoantigen Sp-100 OS=Homo sa	ISO-MSMS	1	sh_4136_VT_061515_Expt_1_50mM	640.32	2	628.303	1254.59	NaN	NaN	-0.9099	NaN	NaN	NaN	34.607	NaN	0.46618	34.607	34.349	34.816	0		0	0	0	0.030688	1	8668	84.718	34.364
GKGEGDLSQLSK	12	2	0	Unmodified	_GKGEGDLSQLSK_							0	0	0	sp|Q9P013|CWC15_HUMAN	sp|Q9P013|CWC15_HUMAN	sp|Q9P013|CWC15_HUMAN			>sp|Q9P013|CWC15_HUMAN Protein CWC15 homolog OS=Homo sapiens GN=CWC15 PE=1 SV=2	MULTI-MSMS		sh_4136_VT_061515_Expt_1_25mM	609.82	2	609.82	1217.63	52616.2	-4.3362	-0.32772	-4.6639	609.82	617.834	47.755	NaN	0.55209	47.755	47.34	47.892	0		0	0	0	0.0084904	2	14599	96.464	96.464
GKGFSVVADTPELQR	15	1	1	Unmodified	_GKGFSVVADTPELQR_							0	0	0	sp|Q14847|LASP1_HUMAN	sp|Q14847|LASP1_HUMAN	sp|Q14847|LASP1_HUMAN			>sp|Q14847|LASP1_HUMAN LIM and SH3 domain protein 1 OS=Homo sapiens GN=LASP1 PE=1 SV=2	MULTI-MSMS		sh_4136_VT_061515_Expt_1_100mM	535.62	3	535.286	1602.84	54346.9	-3.1257	-0.52975	-3.6555	535.286	541.293	64.502	NaN	0.48107	64.502	64.271	64.752	0		0	0	0	0.0018129	1	17844	112.96	60.073
GKGFSVVADTPELQR	15	1	1	Unmodified	_GKGFSVVADTPELQR_							0	0	0	sp|Q14847|LASP1_HUMAN	sp|Q14847|LASP1_HUMAN	sp|Q14847|LASP1_HUMAN			>sp|Q14847|LASP1_HUMAN LIM and SH3 domain protein 1 OS=Homo sapiens GN=LASP1 PE=1 SV=2	ISO-MSMS	0	sh_4136_VT_061515_Expt_1_100mM	802.92	2	802.426	1602.84	NaN	NaN	-1.7751	NaN	NaN	NaN	64.479	NaN	0.43195	64.479	64.173	64.605	0		0	0	0	1.0018e-25	1	17845	134.85	78.373
GKGFSVVADTPELQR	15	1	1	Unmodified	_GKGFSVVADTPELQR_							0	0	0	sp|Q14847|LASP1_HUMAN	sp|Q14847|LASP1_HUMAN	sp|Q14847|LASP1_HUMAN			>sp|Q14847|LASP1_HUMAN LIM and SH3 domain protein 1 OS=Homo sapiens GN=LASP1 PE=1 SV=2	ISO-MSMS	1	sh_4136_VT_061515_Expt_1_100mM	811.43	2	802.426	1602.84	NaN	NaN	-0.11337	NaN	NaN	NaN	64.489	NaN	0.43074	64.489	64.222	64.653	0		0	0	0	0.00046541	1	17862	109.04	73.652
GKGGEIQPVSVK	12	2	0	Unmodified	_GKGGEIQPVSVK_							0	0	0	sp|P61604|CH10_HUMAN	sp|P61604|CH10_HUMAN	sp|P61604|CH10_HUMAN			>sp|P61604|CH10_HUMAN 10 kDa heat shock protein, mitochondrial OS=Homo sapiens GN=HSPE1 PE=1 SV=2	MULTI-MSMS		sh_4136_VT_061515_Expt_1_150mM	599.84	2	599.843	1197.67	53687.7	-3.4602	0.23686	-3.2233	599.843	607.857	46.676	NaN	0.59465	46.676	46.424	47.019	-3.8147e-06		0	0	0	0.0048135	2	10871	104.41	104.41
GKGGEIQPVSVK	12	2	0	Unmodified	_GKGGEIQPVSVK_							0	0	0	sp|P61604|CH10_HUMAN	sp|P61604|CH10_HUMAN	sp|P61604|CH10_HUMAN			>sp|P61604|CH10_HUMAN 10 kDa heat shock protein, mitochondrial OS=Homo sapiens GN=HSPE1 PE=1 SV=2	MULTI-MSMS		sh_4136_VT_061515_Expt_1_200mM	607.86	2	599.843	1197.67	53503.8	-3.6976	-0.17742	-3.875	599.843	607.857	51.639	NaN	0.47425	51.639	51.373	51.847	0		0	0	0	0.0042565	1	12421	109	93.898
GKVFSRSTLTNYK	13	2	1	3 Phospho (STY)	_GKVFSRS(ph)T(ph)LTNY(ph)K_			GKVFS(0.351)RS(0.831)T(0.816)LT(0.381)NY(0.621)K			GKVFS(-5.32)RS(5.97)T(5.32)LT(-2.08)NY(2.08)K	0	0	3	sp|A6NP11|ZN716_HUMAN	sp|A6NP11|ZN716_HUMAN	sp|A6NP11|ZN716_HUMAN			>sp|A6NP11|ZN716_HUMAN Zinc finger protein 716 OS=Homo sapiens GN=ZNF716 PE=2 SV=4	MULTI-SECPEP		sh_4136_VT_061515_Expt_1_150mM	883.91	2	870.862	1739.71	44142.8	-2.9461	1.0513	-1.8949	870.863	883.881	40.261	NaN	0.82491	40.261	39.805	40.63	3.8147e-06		0	0	0	0.030402	1	8948	42.095	42.095
GKVFSRSTLTNYK	13	2	1	3 Phospho (STY)	_GKVFS(ph)RSTLT(ph)NY(ph)K_			GKVFS(0.644)RS(0.241)T(0.263)LT(0.97)NY(0.882)K			GKVFS(5.31)RS(-5.97)T(-5.31)LT(17.39)NY(10.99)K	0	0	3	sp|A6NP11|ZN716_HUMAN	sp|A6NP11|ZN716_HUMAN	sp|A6NP11|ZN716_HUMAN			>sp|A6NP11|ZN716_HUMAN Zinc finger protein 716 OS=Homo sapiens GN=ZNF716 PE=2 SV=4	MULTI-SECPEP		sh_4136_VT_061515_Expt_1_300mM	883.91	2	870.862	1739.71	45875.8	-3.226	-0.28159	-3.5076	870.861	883.88	42.415	NaN	0.99566	42.415	41.912	42.907	-3.8147e-06		0	0	0	0.019271	1	8714	52.862	52.862
GLDLSTCPIALKSISATETAQEATLGR	27	1	1	Carbamidomethyl (C),3 Phospho (STY)	_GLDLS(ph)T(ph)C(ca)PIALKSIS(ph)ATETAQEATLGR_	GLDLSTC(1)PIALKSISATETAQEATLGR		GLDLS(0.996)T(0.999)CPIALKS(0.111)IS(0.7)AT(0.179)ET(0.006)AQEAT(0.007)LGR	GLDLSTC(50.49)PIALKSISATETAQEATLGR		GLDLS(25.34)T(34.03)CPIALKS(-8.11)IS(5.93)AT(-5.93)ET(-20.78)AQEAT(-19.9)LGR	1	0	3	sp|Q99973|TEP1_HUMAN	sp|Q99973|TEP1_HUMAN	sp|Q99973|TEP1_HUMAN			>sp|Q99973|TEP1_HUMAN Telomerase protein component 1 OS=Homo sapiens GN=TEP1 PE=1 SV=2	MULTI-SECPEP		sh_4136_VT_061515_Expt_1_100mM	1021.12	3	1015.12	3042.34	42052	-3.1385	-0.14131	-3.2798	1015.46	1021.46	54.958	NaN	1.1145	54.958	54.259	55.373	0		0	0	0	0.032202	1	14297	50.493	50.493
GLESTTLADKDGEIYCK	17	2	0	Carbamidomethyl (C)	_GLESTTLADKDGEIYC(ca)K_	GLESTTLADKDGEIYC(1)K			GLESTTLADKDGEIYC(110.22)K			1	0	0	sp|P21291|CSRP1_HUMAN	sp|P21291|CSRP1_HUMAN	sp|P21291|CSRP1_HUMAN			>sp|P21291|CSRP1_HUMAN Cysteine and glycine-rich protein 1 OS=Homo sapiens GN=CSRP1 PE=1 SV=3	MSMS	0	sh_4136_VT_061515_Expt_1_50mM	950.95	2	950.454	1898.89	NaN	NaN	NaN	NaN	NaN	NaN	54.113	NaN	1	54.113	53.613	54.613	3.8147e-06		0	0	0	0.00020508	1	16573	110.22	60.622
GLFIIDDKGILR	12	1	1	Unmodified	_GLFIIDDKGILR_							0	0	0	sp|Q13162|PRDX4_HUMAN;sp|Q06830|PRDX1_HUMAN	sp|Q13162|PRDX4_HUMAN	sp|Q13162|PRDX4_HUMAN			>sp|Q13162|PRDX4_HUMAN Peroxiredoxin-4 OS=Homo sapiens GN=PRDX4 PE=1 SV=1;>sp|Q06830|PRDX1_HUMAN Peroxiredoxin-1 OS=Homo sapiens GN=PRDX1 PE=1 SV=1	MULTI-MSMS		sh_4136_VT_061515_Expt_1_100mM	689.41	2	680.403	1358.79	49364.1	-3.2328	0.21406	-3.0187	680.905	689.414	82.455	NaN	0.29412	82.455	82.281	82.575	0		0	0	0	0.0083851	1	23947	96.604	51.347
GLFIIDDKGILR	12	1	1	Unmodified	_GLFIIDDKGILR_							0	0	0	sp|Q13162|PRDX4_HUMAN;sp|Q06830|PRDX1_HUMAN	sp|Q13162|PRDX4_HUMAN	sp|Q13162|PRDX4_HUMAN			>sp|Q13162|PRDX4_HUMAN Peroxiredoxin-4 OS=Homo sapiens GN=PRDX4 PE=1 SV=1;>sp|Q06830|PRDX1_HUMAN Peroxiredoxin-1 OS=Homo sapiens GN=PRDX1 PE=1 SV=1	MULTI-MSMS		sh_4136_VT_061515_Expt_1_150mM	680.4	2	680.403	1358.79	50264.8	-3.1224	0.17703	-2.9454	680.403	689.415	82.646	NaN	0.82043	82.646	82.116	82.936	0		0	0	0	0.0025628	2	22666	122.7	122.7
GLFIIDDKGILR	12	1	1	Unmodified	_GLFIIDDKGILR_							0	0	0	sp|Q13162|PRDX4_HUMAN;sp|Q06830|PRDX1_HUMAN	sp|Q13162|PRDX4_HUMAN	sp|Q13162|PRDX4_HUMAN			>sp|Q13162|PRDX4_HUMAN Peroxiredoxin-4 OS=Homo sapiens GN=PRDX4 PE=1 SV=1;>sp|Q06830|PRDX1_HUMAN Peroxiredoxin-1 OS=Homo sapiens GN=PRDX1 PE=1 SV=1	MULTI-MSMS		sh_4136_VT_061515_Expt_1_150mM	453.94	3	453.938	1358.79	62438.4	-2.6254	-0.047921	-2.6733	453.938	459.946	82.665	NaN	0.43457	82.665	82.454	82.888	7.6294e-06		0	0	0	0.0047181	2	22668	105.2	105.2
GLFIIDDKGILR	12	1	1	Unmodified	_GLFIIDDKGILR_							0	0	0	sp|Q13162|PRDX4_HUMAN;sp|Q06830|PRDX1_HUMAN	sp|Q13162|PRDX4_HUMAN	sp|Q13162|PRDX4_HUMAN			>sp|Q13162|PRDX4_HUMAN Peroxiredoxin-4 OS=Homo sapiens GN=PRDX4 PE=1 SV=1;>sp|Q06830|PRDX1_HUMAN Peroxiredoxin-1 OS=Homo sapiens GN=PRDX1 PE=1 SV=1	ISO-MSMS	0	sh_4136_VT_061515_Expt_1_150mM	680.41	2	680.403	1358.79	NaN	NaN	0.63189	NaN	NaN	NaN	81.1	NaN	0.28546	81.1	80.904	81.189	0		0	0	0	5.5441e-06	1	22217	116.54	96.112
GLLSPPMGQSGLR	13	0	1	Oxidation (M),Phospho (STY)	_GLLS(ph)PPM(ox)GQSGLR_		GLLSPPM(1)GQSGLR	GLLS(1)PPMGQSGLR		GLLSPPM(69.73)GQSGLR	GLLS(36.91)PPMGQS(-36.91)GLR	0	1	1	sp|Q86UU0|BCL9L_HUMAN	sp|Q86UU0|BCL9L_HUMAN	sp|Q86UU0|BCL9L_HUMAN			>sp|Q86UU0|BCL9L_HUMAN B-cell CLL/lymphoma 9-like protein OS=Homo sapiens GN=BCL9L PE=1 SV=1	MULTI-MSMS		sh_4136_VT_061515_Expt_1_150mM	709.84	2	704.836	1407.66	49496.7	-3.5033	0.60914	-2.8941	705.339	709.841	67.008	NaN	1.9032	67.008	65.728	67.631	0		0	0	0	0.023837	1	17751	69.729	69.729
GLNPGLMCQESYACSGTDEAIFECDECCSLQCLR	34	0	1	3 Carbamidomethyl (C),3 Phospho (STY)	_GLNPGLMC(ca)QES(ph)YAC(ca)S(ph)GTDEAIFECDECCS(ph)LQC(ca)LR_	GLNPGLMC(0.572)QESYAC(0.561)SGTDEAIFEC(0.423)DEC(0.377)C(0.383)SLQC(0.684)LR		GLNPGLMCQES(0.531)Y(0.519)ACS(0.561)GT(0.561)DEAIFECDECCS(0.827)LQCLR	GLNPGLMC(5.37)QESYAC(5.37)SGTDEAIFEC(-5.37)DEC(-5.37)C(-5.37)SLQC(6.09)LR		GLNPGLMCQES(0.23)Y(-0.23)ACS(0)GT(0)DEAIFECDECCS(8.59)LQCLR	3	0	3	sp|Q9HBF4|ZFYV1_HUMAN	sp|Q9HBF4|ZFYV1_HUMAN	sp|Q9HBF4|ZFYV1_HUMAN			>sp|Q9HBF4|ZFYV1_HUMAN Zinc finger FYVE domain-containing protein 1 OS=Homo sapiens GN=ZFYVE1 PE=1 SV=1	ISO-MSMS	0	sh_4136_VT_061515_Expt_1_25mM	1368.48	3	1367.15	4098.44	NaN	NaN	0.75443	NaN	NaN	NaN	64.881	NaN	0.72057	64.881	64.506	65.227	7.6294e-06		0	0	0	0.013566	1	21680	15.893	3.2626
GLVGEIIKR	9	1	1	Unmodified	_GLVGEIIKR_							0	0	0	sp|P15531|NDKA_HUMAN;sp|P22392|NDKB_HUMAN	sp|P15531|NDKA_HUMAN	sp|P15531|NDKA_HUMAN			>sp|P15531|NDKA_HUMAN Nucleoside diphosphate kinase A OS=Homo sapiens GN=NME1 PE=1 SV=1;>sp|P22392|NDKB_HUMAN Nucleoside diphosphate kinase B OS=Homo sapiens GN=NME2 PE=1 SV=1	ISO-MSMS	0	sh_4136_VT_061515_Expt_1_300mM	492.81	2	492.814	983.613	NaN	NaN	-0.032193	NaN	NaN	NaN	63.316	NaN	0.33958	63.316	63.124	63.463	0		0	0	0	2.7933e-07	1	15067	120.15	64.479
GLYAAFDCTATMK	13	1	0	Carbamidomethyl (C),Oxidation (M),3 Phospho (STY)	_GLY(ph)AAFDC(ca)T(ph)AT(ph)M(ox)K_	GLYAAFDC(1)TATMK	GLYAAFDCTATM(1)K	GLY(1)AAFDCT(1)AT(1)MK	GLYAAFDC(20.84)TATMK	GLYAAFDCTATM(20.84)K	GLY(20.84)AAFDCT(20.84)AT(20.84)MK	1	1	3	sp|P11498|PYC_HUMAN	sp|P11498|PYC_HUMAN	sp|P11498|PYC_HUMAN			>sp|P11498|PYC_HUMAN Pyruvate carboxylase, mitochondrial OS=Homo sapiens GN=PC PE=1 SV=2	MSMS	0	sh_4136_VT_061515_Expt_1_250mM	568.51	3	568.854	1703.54	NaN	NaN	NaN	NaN	NaN	NaN	87.786	NaN	1	87.786	87.286	88.286	-7.6294e-06		0	0	0	0.013204	1	21678	20.84	2.5447
GMGPGTPAGYGR	12	0	1	Oxidation (M)	_GM(ox)GPGTPAGYGR_		GM(1)GPGTPAGYGR			GM(78.55)GPGTPAGYGR		0	1	0	sp|P23246|SFPQ_HUMAN	sp|P23246|SFPQ_HUMAN	sp|P23246|SFPQ_HUMAN			>sp|P23246|SFPQ_HUMAN Splicing factor, proline- and glutamine-rich OS=Homo sapiens GN=SFPQ PE=1 SV=2	MULTI-MSMS		sh_4136_VT_061515_Expt_1_300mM	574.27	2	568.761	1135.51	52658.5	-2.9006	-0.1891	-3.0897	568.761	573.765	41.683	NaN	0.69466	41.683	41.217	41.912	-3.8147e-06		0	0	0	0.017104	1	8504	78.548	52.503
GMKVIENR	8	1	1	Oxidation (M)	_GM(ox)KVIENR_		GM(1)KVIENR			GM(86.67)KVIENR		0	1	0	sp|P67936|TPM4_HUMAN;sp|P06753|TPM3_HUMAN;Q3SX28;sp|P07951|TPM2_HUMAN	sp|P67936|TPM4_HUMAN;sp|P06753|TPM3_HUMAN;Q3SX28	Q3SX28			>sp|P67936|TPM4_HUMAN Tropomyosin alpha-4 chain OS=Homo sapiens GN=TPM4 PE=1 SV=3;>sp|P06753|TPM3_HUMAN Tropomyosin alpha-3 chain OS=Homo sapiens GN=TPM3 PE=1 SV=1;>Q3SX28 TREMBL:Q3SX28;Q5KR48 (Bos taurus) Tropomyosin 2;>sp|P07951|TPM2_HUMAN Tropomyosin be	MULTI-MSMS		sh_4136_VT_061515_Expt_1_150mM	481.76	2	481.758	961.501	62614.5	-2.2129	-0.2251	-2.438	481.758	490.769	34.995	NaN	1.0528	34.995	34.413	35.466	0		0	0	0	0.017236	2	7368	86.67	40.208
GMKVIESR	8	1	1	Oxidation (M)	_GM(ox)KVIESR_		GM(1)KVIESR			GM(76.22)KVIESR		0	1	0	sp|P09493|TPM1_HUMAN	sp|P09493|TPM1_HUMAN	sp|P09493|TPM1_HUMAN			>sp|P09493|TPM1_HUMAN Tropomyosin alpha-1 chain OS=Homo sapiens GN=TPM1 PE=1 SV=2	MULTI-MSMS		sh_4136_VT_061515_Expt_1_100mM	468.25	2	468.253	934.491	61470.7	-1.7597	-0.79744	-2.5571	468.252	477.263	34.134	NaN	0.54793	34.134	33.774	34.322	0		0	0	0	0.025183	2	7492	76.221	31.468
GMKVIESR	8	1	1	Oxidation (M)	_GM(ox)KVIESR_		GM(1)KVIESR			GM(75.38)KVIESR		0	1	0	sp|P09493|TPM1_HUMAN	sp|P09493|TPM1_HUMAN	sp|P09493|TPM1_HUMAN			>sp|P09493|TPM1_HUMAN Tropomyosin alpha-1 chain OS=Homo sapiens GN=TPM1 PE=1 SV=2	MULTI-MSMS		sh_4136_VT_061515_Expt_1_150mM	477.26	2	468.253	934.491	61899.9	-2.1776	-1.1497	-3.3273	468.252	477.263	35.135	NaN	0.74255	35.135	34.661	35.404	0		0	0	0	0.025992	1	7471	75.378	40.992
GMSVYGLGR	9	0	1	Oxidation (M)	_GM(ox)SVYGLGR_		GM(1)SVYGLGR			GM(112.84)SVYGLGR		0	1	0	sp|Q15417|CNN3_HUMAN	sp|Q15417|CNN3_HUMAN	sp|Q15417|CNN3_HUMAN			>sp|Q15417|CNN3_HUMAN Calponin-3 OS=Homo sapiens GN=CNN3 PE=1 SV=1	ISO-MSMS	1	sh_4136_VT_061515_Expt_1_100mM	483.24	2	478.237	954.459	NaN	NaN	-0.25764	NaN	NaN	NaN	51.48	NaN	0.60089	51.48	51.198	51.799	0		0	0	0	0.00058353	1	13211	112.84	67.681
GMTAPDELAIQALELSLMESVCNTAGVVIDGYPVTK	36	1	0	Oxidation (M),3 Phospho (STY)	_GMTAPDELAIQALELS(ph)LM(ox)ESVCNTAGVVIDGY(ph)PVT(ph)K_		GM(0.021)TAPDELAIQALELSLM(0.979)ESVCNTAGVVIDGYPVTK	GMT(0.087)APDELAIQALELS(0.754)LMES(0.084)VCNT(0.154)AGVVIDGY(0.949)PVT(0.972)K		GM(-22.81)TAPDELAIQALELSLM(22.81)ESVCNTAGVVIDGYPVTK	GMT(-10.59)APDELAIQALELS(7.87)LMES(-11.87)VCNT(-7.87)AGVVIDGY(17.36)PVT(22.52)K	0	1	3	sp|Q5TCS8|AKD1_HUMAN	sp|Q5TCS8|AKD1_HUMAN	sp|Q5TCS8|AKD1_HUMAN			>sp|Q5TCS8|AKD1_HUMAN Adenylate kinase domain-containing protein 1 OS=Homo sapiens GN=AKD1 PE=1 SV=2	ISO-MSMS	1	sh_4136_VT_061515_Expt_1_50mM	801.16	5	799.155	3990.74	NaN	NaN	-1.3471	NaN	NaN	NaN	62.244	NaN	0.94586	62.244	61.909	62.855	0		0	0	0	0.030945	1	19877	31.072	11.38
GNAEGSSDEEGKLVIDEPAK	20	2	0	Phospho (STY)	_GNAEGS(ph)SDEEGKLVIDEPAK_			GNAEGS(0.5)S(0.5)DEEGKLVIDEPAK			GNAEGS(0)S(0)DEEGKLVIDEPAK	0	0	1	sp|P51858|HDGF_HUMAN	sp|P51858|HDGF_HUMAN	sp|P51858|HDGF_HUMAN			>sp|P51858|HDGF_HUMAN Hepatoma-derived growth factor OS=Homo sapiens GN=HDGF PE=1 SV=1	MULTI-MSMS		sh_4136_VT_061515_Expt_1_25mM	1071.48	2	1062.97	2123.93	42344	-4.4382	0.38242	-4.0558	1062.97	1070.99	57.775	NaN	0.57504	57.775	57.497	58.072	0		0	0	0	3.0395e-10	2	18672	167.28	167.28
GNAEGSSDEEGKLVIDEPAK	20	2	0	Phospho (STY)	_GNAEGSS(ph)DEEGKLVIDEPAK_			GNAEGS(0.025)S(0.975)DEEGKLVIDEPAK			GNAEGS(-15.99)S(15.99)DEEGKLVIDEPAK	0	0	1	sp|P51858|HDGF_HUMAN	sp|P51858|HDGF_HUMAN	sp|P51858|HDGF_HUMAN			>sp|P51858|HDGF_HUMAN Hepatoma-derived growth factor OS=Homo sapiens GN=HDGF PE=1 SV=1	MULTI-MSMS		sh_4136_VT_061515_Expt_1_25mM	709.32	3	708.983	2123.93	49488.3	-4.0016	-0.43312	-4.4347	708.982	714.325	57.772	NaN	0.61398	57.772	57.458	58.072	0		0	0	0	0.00073207	2	18680	97.502	97.502
GNAEGSSDEEGKLVIDEPAK	20	2	0	2 Phospho (STY)	_GNAEGS(ph)S(ph)DEEGKLVIDEPAK_			GNAEGS(1)S(1)DEEGKLVIDEPAK			GNAEGS(156.08)S(156.08)DEEGKLVIDEPAK	0	0	2	sp|P51858|HDGF_HUMAN	sp|P51858|HDGF_HUMAN	sp|P51858|HDGF_HUMAN			>sp|P51858|HDGF_HUMAN Hepatoma-derived growth factor OS=Homo sapiens GN=HDGF PE=1 SV=1	MULTI-MSMS		sh_4136_VT_061515_Expt_1_25mM	1111.47	2	1102.95	2203.89	40683.6	-4.186	-0.52566	-4.7117	1102.95	1111.47	58.527	NaN	0.80313	58.527	58.196	58.999	0		0	0	0	6.015e-10	3	18951	156.08	156.08
GNAEGSSDEEGKLVIDEPAK	20	2	0	2 Phospho (STY)	_GNAEGS(ph)S(ph)DEEGKLVIDEPAK_			GNAEGS(1)S(1)DEEGKLVIDEPAK			GNAEGS(119.68)S(119.68)DEEGKLVIDEPAK	0	0	2	sp|P51858|HDGF_HUMAN	sp|P51858|HDGF_HUMAN	sp|P51858|HDGF_HUMAN			>sp|P51858|HDGF_HUMAN Hepatoma-derived growth factor OS=Homo sapiens GN=HDGF PE=1 SV=1	MULTI-MSMS		sh_4136_VT_061515_Expt_1_25mM	740.98	3	735.638	2203.89	48887.6	-3.9506	-0.18159	-4.1322	735.638	740.981	58.528	NaN	0.55413	58.528	58.238	58.792	3.8147e-06		0	0	0	1.3385e-06	2	18969	119.68	93.476
GNAEGSSDEEGKLVIDEPAK	20	2	0	2 Phospho (STY)	_GNAEGS(ph)S(ph)DEEGKLVIDEPAK_			GNAEGS(1)S(1)DEEGKLVIDEPAK			GNAEGS(111.53)S(111.53)DEEGKLVIDEPAK	0	0	2	sp|P51858|HDGF_HUMAN	sp|P51858|HDGF_HUMAN	sp|P51858|HDGF_HUMAN			>sp|P51858|HDGF_HUMAN Hepatoma-derived growth factor OS=Homo sapiens GN=HDGF PE=1 SV=1	MULTI-MSMS		sh_4136_VT_061515_Expt_1_50mM	1110.96	2	1102.95	2203.89	43529.1	-3.8419	0.35818	-3.4837	1103.45	1111.47	55.607	NaN	0.4936	55.607	55.378	55.872	3.8147e-06		0	0	0	1.8258e-05	3	17206	111.53	75.279
GNAEGSSDEEGKLVIDEPAKEK	22	3	0	Phospho (STY)	_GNAEGSS(ph)DEEGKLVIDEPAKEK_			GNAEGS(0.124)S(0.876)DEEGKLVIDEPAKEK			GNAEGS(-8.48)S(8.48)DEEGKLVIDEPAKEK	0	0	1	sp|P51858|HDGF_HUMAN	sp|P51858|HDGF_HUMAN	sp|P51858|HDGF_HUMAN			>sp|P51858|HDGF_HUMAN Hepatoma-derived growth factor OS=Homo sapiens GN=HDGF PE=1 SV=1	MULTI-MSMS		sh_4136_VT_061515_Expt_1_25mM	795.03	3	794.695	2381.06	46262.4	-3.8681	-0.51926	-4.3873	795.029	802.709	55.827	NaN	0.69083	55.827	55.523	56.214	0		0	0	0	1.0234e-07	1	17834	129.2	129.2
GNAEGSSDEEGKLVIDEPAKEK	22	3	0	Phospho (STY)	_GNAEGSS(ph)DEEGKLVIDEPAKEK_			GNAEGS(0.043)S(0.957)DEEGKLVIDEPAKEK			GNAEGS(-13.49)S(13.49)DEEGKLVIDEPAKEK	0	0	1	sp|P51858|HDGF_HUMAN	sp|P51858|HDGF_HUMAN	sp|P51858|HDGF_HUMAN			>sp|P51858|HDGF_HUMAN Hepatoma-derived growth factor OS=Homo sapiens GN=HDGF PE=1 SV=1	MULTI-MSMS		sh_4136_VT_061515_Expt_1_25mM	1192.03	2	1191.54	2381.06	37360.6	-4.8752	-0.42655	-5.3018	1191.54	1203.56	55.829	NaN	0.44895	55.829	55.56	56.009	3.8147e-06		0	0	0	1.4073e-07	3	17871	127.01	86.577
GNAEGSSDEEGKLVIDEPAKEK	22	3	0	2 Phospho (STY)	_GNAEGS(ph)S(ph)DEEGKLVIDEPAKEK_			GNAEGS(1)S(1)DEEGKLVIDEPAKEK			GNAEGS(114.57)S(114.57)DEEGKLVIDEPAKEK	0	0	2	sp|P51858|HDGF_HUMAN	sp|P51858|HDGF_HUMAN	sp|P51858|HDGF_HUMAN			>sp|P51858|HDGF_HUMAN Hepatoma-derived growth factor OS=Homo sapiens GN=HDGF PE=1 SV=1	MULTI-MSMS		sh_4136_VT_061515_Expt_1_25mM	829.7	3	821.351	2461.03	45968.5	-4.2039	-0.18315	-4.3871	821.685	829.365	56.995	NaN	1.3675	56.995	56.502	57.87	0		0	0	0	7.5115e-06	5	18291	114.57	114.57
GNAEGSSDEEGKLVIDEPAKEK	22	3	0	2 Phospho (STY)	_GNAEGS(ph)S(ph)DEEGKLVIDEPAKEK_			GNAEGS(1)S(1)DEEGKLVIDEPAKEK			GNAEGS(120.64)S(120.64)DEEGKLVIDEPAKEK	0	0	2	sp|P51858|HDGF_HUMAN	sp|P51858|HDGF_HUMAN	sp|P51858|HDGF_HUMAN			>sp|P51858|HDGF_HUMAN Hepatoma-derived growth factor OS=Homo sapiens GN=HDGF PE=1 SV=1	MULTI-MSMS		sh_4136_VT_061515_Expt_1_25mM	1231.52	2	1231.52	2461.03	37901.4	-4.7575	0.020734	-4.7368	1232.02	1244.04	56.98	NaN	0.87515	56.98	56.502	57.377	0		0	0	0	7.3513e-08	3	18309	120.64	83.448
GNAEGSSDEEGKLVIDEPAKEK	22	3	0	2 Phospho (STY)	_GNAEGS(ph)S(ph)DEEGKLVIDEPAKEK_			GNAEGS(1)S(1)DEEGKLVIDEPAKEK			GNAEGS(98.18)S(98.18)DEEGKLVIDEPAKEK	0	0	2	sp|P51858|HDGF_HUMAN	sp|P51858|HDGF_HUMAN	sp|P51858|HDGF_HUMAN			>sp|P51858|HDGF_HUMAN Hepatoma-derived growth factor OS=Homo sapiens GN=HDGF PE=1 SV=1	MULTI-MSMS		sh_4136_VT_061515_Expt_1_50mM	821.68	3	821.351	2461.03	45857.4	-3.131	0.16646	-2.9645	821.685	829.365	52.526	NaN	0.53408	52.526	52.226	52.76	0		0	0	0	0.00016995	1	15888	98.175	68.572
GNAEGSSDEEGKLVIDEPAKEK	22	3	0	2 Phospho (STY)	_GNAEGS(ph)S(ph)DEEGKLVIDEPAKEK_			GNAEGS(1)S(1)DEEGKLVIDEPAKEK			GNAEGS(103.34)S(103.34)DEEGKLVIDEPAKEK	0	0	2	sp|P51858|HDGF_HUMAN	sp|P51858|HDGF_HUMAN	sp|P51858|HDGF_HUMAN			>sp|P51858|HDGF_HUMAN Hepatoma-derived growth factor OS=Homo sapiens GN=HDGF PE=1 SV=1	MULTI-MSMS		sh_4136_VT_061515_Expt_1_50mM	1244.54	2	1231.52	2461.03	38676.8	-3.373	-0.22715	-3.6002	1231.52	1243.54	52.52	NaN	0.37046	52.52	52.308	52.679	3.8147e-06		0	0	0	3.2704e-05	3	15897	103.34	56.936
GNLDEVLGKIEKVK	14	3	0	Unmodified	_GNLDEVLGKIEKVK_							0	0	0	REV__sp|Q6KC79|NIPBL_HUMAN	REV__sp|Q6KC79|NIPBL_HUMAN	REV__sp|Q6KC79|NIPBL_HUMAN			>sp|Q6KC79|NIPBL_HUMAN Nipped-B-like protein OS=Homo sapiens GN=NIPBL PE=1 SV=2	MULTI-MSMS		sh_4136_VT_061515_Expt_1_75mM	514.63	3	514.635	1540.88	61078.7	-3.4456	0.2245	-3.2211	514.635	522.649	58.692	NaN	0.33516	58.692	58.561	58.896	-3.8147e-06		0	0	0	0.015485	1	18030	93.766	56.402
GNLDEVLGKIEKVK	14	3	0	Unmodified	_GNLDEVLGKIEKVK_							0	0	0	REV__sp|Q6KC79|NIPBL_HUMAN	REV__sp|Q6KC79|NIPBL_HUMAN	REV__sp|Q6KC79|NIPBL_HUMAN			>sp|Q6KC79|NIPBL_HUMAN Nipped-B-like protein OS=Homo sapiens GN=NIPBL PE=1 SV=2	MULTI-MSMS		sh_4136_VT_061515_Expt_1_100mM	514.63	3	514.635	1540.88	57749.2	-3.5154	-0.30735	-3.8228	514.635	522.649	59.398	NaN	0.94101	59.398	58.958	59.899	0		0	0	0	0.001906	1	16002	121.56	65.419
[truncated: 2,282 more rows]
[truncated: 19 more columns]

## Sheet: forward only
Sequence	Length	K Count	R Count	Modifications	Modified sequence	Carbamidomethyl (C) Probabilities	Oxidation (M) Probabilities	Phospho (STY) Probabilities	Carbamidomethyl (C) Score Diffs	Oxidation (M) Score Diffs	Phospho (STY) Score Diffs	Carbamidomethyl (C)	Oxidation (M)	Phospho (STY)	Proteins	Leading Proteins	Leading Razor Protein	Gene Names	Protein Names	Fasta headers	Type	Labeling State	Raw file	MS/MS m/z	Charge	m/z	Mass	Resolution	Uncalibrated - Calibrated m/z [ppm]	Mass Error [ppm]	Uncalibrated Mass Error [ppm]	Max intensity m/z 0	Max intensity m/z 1	Retention time	B mixture	Retention Length	Calibrated Retention Time	Calibrated Retention Time Start	Calibrated Retention Time Finish	Retention Time Calibration	Match Time Difference	PIF	Fraction of total spectrum	Base peak fraction	PEP	MS/MS Count	MS/MS Scan Number	Score	Delta score
[truncated: 3,072 more rows]
[truncated: 19 more columns]

[truncated: 2 more sheets: forward with ratios, phospho sorted by ratio]
